# Supplementary material for: Quantitating primer-template interactions using deconstructed PCR
Source: PeerJ. 2024 Aug 8;12:e17787. doi: 10.7717/peerj.17787 (PMC11317036; doi:10.7717/peerj.17787)
Supplement: Supplemental Information 11 [file peerj-12-17787-s011.zip]

Archive with 31 entries (26 files):
- Supplemental_Material_3/common_stuff.R
- Supplemental_Material_3/data_tables/
- Supplemental_Material_3/data_tables/error_table.csv
- Supplemental_Material_3/data_tables/raw_feature_table.csv
- Supplemental_Material_3/error_matrix/
- Supplemental_Material_3/error_matrix/to make folder not empty.txt
- Supplemental_Material_3/FastQ/
- Supplemental_Material_3/FastQ/to make folder not empty.txt
- Supplemental_Material_3/fastq_2_A1_error_rate.R
- Supplemental_Material_3/fastq_2_feature_table.R
- Supplemental_Material_3/feature_table_2_plots.R
- Supplemental_Material_3/output/
- Supplemental_Material_3/output/to make folder not empty.txt
- Supplemental_Material_3/Readme.docx
- Supplemental_Material_3/stuff/
- Supplemental_Material_3/stuff/_0_Start_Project.bat
- Supplemental_Material_3/stuff/biosample_data.csv
- Supplemental_Material_3/stuff/biosample_data.txt
- Supplemental_Material_3/stuff/feature_reference.csv
- Supplemental_Material_3/stuff/file_conversion_data.xlsx
- Supplemental_Material_3/stuff/file_names.csv
- Supplemental_Material_3/stuff/gBlocks_amplicon.csv
- Supplemental_Material_3/stuff/merge_renamed_gz.sh
- Supplemental_Material_3/stuff/merge_SRA_fastq.sh
- Supplemental_Material_3/stuff/new_file_names.csv
- Supplemental_Material_3/stuff/Pear_Summary.xlsx
- Supplemental_Material_3/stuff/polygon.csv
- Supplemental_Material_3/stuff/reference_data.xlsx
- Supplemental_Material_3/stuff/SearchTextScript.R
- Supplemental_Material_3/stuff/synthetic_DNA.csv
- Supplemental_Material_3/stuff/t_feature_reference.csv
