# Supplementary material for: Quantitating primer-template interactions using deconstructed PCR
Source: PeerJ. 2024 Aug 8;12:e17787. doi: 10.7717/peerj.17787 (PMC11317036; doi:10.7717/peerj.17787)
Supplement: Supplemental Information 11 [file peerj-12-17787-s011.zip › Supplemental_Material_3/common_stuff.R]

################################################################################
# Description
################################################################################

# This file is used to start the other scripts.
# First it clears the work space
# Then it loads functions and common variables

# Read Readme.docx
################################################################################
# clear work space
################################################################################
rm(list = ls())
################################################################################
# set working directory and project name from directory
################################################################################
wd <-dirname(normalizePath(rstudioapi::getSourceEditorContext()$path))
project_folder <- basename(wd)
setwd(wd)
print(paste('project_folder=',project_folder))
################################################################################
set.seed(60420242)
############################################################################### 
# colors and labels used in some plots
##############################################################################

cbbPalette <- c("#000000", "#E69F00", "#56B4E9", "#009E73", "#F0E442", "#0072B2", "#D55E00", "#CC79A7")

mmColor=c('black','blue','green','yellow','orange','red','purple','brown')
mmLabel=c("black"="None","blue"="5'__","green"="5'M_","yellow"="_M_",
          "orange"="_M3'","red"="__3'","purple"="5'_3'","brown"="All")

#mmValue=c("black"="black","blue"="blue","green"="green","yellow"="yellow","orange"="orange","red"="red", "purple"="purple", "brown"="brown")
# adjust for color blind friendly
# mmValue=c("black"="#000000",
#           "blue"="#0072B2",
#           "green"="#009E73",
#           "yellow"="#F0E442",
#           "orange"="#E69F00",
#           "red"="red",
#           "purple"="#CC79A7",
#           "brown"="brown")
names(mmLabel)=names(mmColor)=mmColor

################################################################################


# color_palette=c(
#                 "black"="black",
#                "blue"="blue",
#                "green"="green",
#                "yellow"="yellow",
#                "orange"="orange",
#                "red"="red",
#                "purple"="purple",
#                "brown"="brown",
#                "45°C"="#7ECEF6",
#                "55°C"="#F09A9A",
#                 "DePCR"="gray85",
#                 "PCR"="gray95",
#                 "A10"="#DFB59D",
#                 "A64"="#FFFFCC",
#                 "B1"="#98FB98",
#                 "B10"="#ffd590",
#                "B27"="#DDb0ff",
#                 "on"="gray85",
#                 "off"="gray95")

               #####################
color_palette=c(# color blind friendly
               "black" = "#000000",
               "blue" = "#5555FF",
               "green" = "#55FF55",
               "yellow" = "#FFFF55",
               "red" = "#ff5555",
               "orange" = "#FFAA55",
               "purple" = "#880088",
               "brown" = "#AA5555",
               "DePCR"="#D4D4D4",
               "PCR"="#F0F0F0",
               "A64"="#cc88cc",
               "A10"="#88ee88",
               "45°C"="#7ECEF6",
               "55°C"="#F09A9A",
               "B1"="#AAFFAA",
               "B10"="#FFD4AA",
               "B27"="#dd85FF",
               "on"="#D4D4D4",
               "off"="#F0F0F0",
               "separator"="white",
               "primer" = "goldenrod",
               "n20" = "forestgreen",
               "n60" = "dodgerblue3",
               "separator"="white")

pie(rep(1,length(color_palette)), col=color_palette)
png(filename = 'color_palette.png', width = 800, height = 800)
pie(rep(1,length(color_palette)), labels=names(color_palette),col=color_palette)
dev.off()      
dev.off()

legend_background_color='gray85'
################################################################################
# set up facet background for use with facet_wrap2 or facet_grid_2, library(ggh4x)
################################################################################
set_backgrounds<- function(facet_labels) {
  backgrounds <-lapply(facet_labels, function(x) {
    element_rect(fill = color_palette[x])
    #element_rect(fill = color_palette[x], color = color_palette[x])
  })
  names(backgrounds) <- facet_labels
  return(backgrounds)
}
################################################################################
################################################################################
#aggregate df
# df = dataframe
# values=values to aggregate
# categories= categories to aggregate by
# fn = aggregation method.  default = mean
################################################################################
sAg=function(df,values,catagories,fn="mean"){
  s=paste0("aggregate(cbind(",paste(values,collapse=","),")~",paste(catagories,collapse="+"),",data=df,",fn,")")
  print(s)
  eval(parse(t=s))
}
################################################################################
################################################################################
#return index from population vector
#input a vector representing populations
################################################################################
# population vector
qShannon=function(x){x=x[x!=0];s=sum(x);-sum(x/s*log(x/s))}

qRichness=function(x){x=x[x!=0];s=sum(x);-sum(x/s*log(x/s))*log(length(x))}

# y = reference population ratios. default is even distribution
qIdealScore=function(x,y=c(rep(1/length(x),length(x)))){
  sum(abs((x/sum(x))-(y/sum(y))))*100}

################################################################################
################################################################################
pasteC=function(x){paste(x,collapse=",")}
################################################################################
# reorder data frame
# df = dataframe
# columns = columns to order by
################################################################################
qOrder=function(df,columns){
  if(length(columns)>1){
  for (c in columns){
  s=paste0("df=df[order(",(pasteC(c)),"),]")
  eval(parse(t=pasteQ(s)))
  }}else{  
  s=paste0("df=df[order(df$",columns,"),]")
  eval(parse(t=s))}
  df
  }
################################################################################
################################################################################
# long form
################################################################################
# qLong change to long form
# df, named List of vector columns. at least 2 
# first is what will be combined
# the rest identify the original columns 
# all vectors must be in alignment

# vectors below will be the names of new columns

# values_to_make_long=c("column1_name","column2_name","column3_name")
# descriptors_for_values=c("column1_name","column2_name","column3_name")
# optional_additional_descriptors=c("column1_descriptor2","...","...")

# cNames=c("values_to_make_long","descriptors_for_values","optional_additional_descriptors")
#s=paste0("cList=list(",pasteC(cNames),")")
#(eval(parse(text=s)))
#names(cList)=cNames
#df=qLong(df,cList)
################################################################################
qLong=function(df,cList){
  cList
  unlist(cList[2])
  for(w in 1:length(cList)){assign(names(cList[w]),unlist(cList[w]))}
  increaseBy=length(unlist(cList[1]))
  
  for(z in names(cList)){
    s=paste0("df$",z,"=NA")
    print(s)
    eval(parse(text=s))
  }
  
  mLength=increaseBy+length(cList)
  abc=paste0("a",1:mLength)
  abc=paste0("a",1:increaseBy)
  s=paste0(paste0(abc,collapse="="),"=df")
  eval(parse(t=s))
  
  #### first vector set to specific columns
  for (v in 1:increaseBy) {
    w=unlist(cList[1])
    s=paste0(abc[v],"[,names(cList[1])]=df[,w[v]]")
    print(s)
    print(names(cList[1]))
    print(w[v])
    eval(parse(t=s))
  }
  #### other vectors set to first vector
  wVector=vector(length=nrow(df))
  for(u in 2:length(cList)){
    w=unlist(cList[u])
    for (v in 1:increaseBy) {
      wVector[]=w[v]
      s= paste0(abc[v],"$",names(cList[u]),"=wVector")
      print(s)
      eval(parse(t=s))
    }}
  
  #combine rows
  
  nR=(nrow(df)-1)*increaseBy
  for(q in 1:increaseBy){
    iR=nR+q
    s=paste0(abc[q],"$rn=seq(q,iR,increaseBy)")
    print(s)
    eval(parse(t=s))
    s=paste0("row.names(",abc[q],")=seq(q,iR,increaseBy)")
    print(s)
    eval(parse(t=s))}
  
  s=paste0("df=rbind(",pasteC(abc[1:increaseBy]),")")
  print(s)
  eval(parse(t=s))
  df
}


################################################################################
################################################################################
