# Supplementary material for: Quantitating primer-template interactions using deconstructed PCR
Source: PeerJ. 2024 Aug 8;12:e17787. doi: 10.7717/peerj.17787 (PMC11317036; doi:10.7717/peerj.17787)
Supplement: Supplemental Information 11 [file peerj-12-17787-s011.zip › Supplemental_Material_3/data_tables/error_table.csv]

sample_name	cName	Exp	PCR	Enz	Temp	group	Rpl	error_rate	total_reads	total_errors	1	2	3	4	5	6	7	8	9	10	11	12	13	14	15	16	17	18	19	20	21	22	23	24	25	26	27	28	29	30	31	32	33	34	35	36	37	38	39
A01_DePCR_MT_45C_1	A01_DePCR_MT_45C	A01	DePCR	MT	45C	A	1	0.95	19722	26227	122	71	1486	140	120	74	239	77	92	30	14	73	238	114	121	113	124	35	200	143	42	90	139	126	56	35	118	136	131	144	46	20	25	120	174	146	145	149	49
A01_DePCR_MT_45C_2	A01_DePCR_MT_45C	A01	DePCR	MT	45C	A	2	1	19209	27258	89	84	1569	141	135	82	213	88	91	31	13	99	245	118	132	113	130	29	221	156	27	125	144	138	52	33	135	146	139	156	23	16	9	152	183	156	167	155	36
A01_DePCR_MT_45C_3	A01_DePCR_MT_45C	A01	DePCR	MT	45C	A	3	1.1	14192	21355	72	62	1016	107	91	71	153	66	89	34	15	65	208	95	106	95	98	31	177	125	35	89	126	121	48	23	98	124	124	132	41	14	13	115	145	128	132	125	50
A01_DePCR_MT_45C_4	A01_DePCR_MT_45C	A01	DePCR	MT	45C	A	4	1	15681	22056	99	75	1195	135	88	67	160	74	81	17	10	74	188	94	98	91	100	21	152	129	23	92	117	109	37	27	114	120	112	130	25	14	14	120	158	142	140	135	37
A01_DePCR_MT_45C_5	A01_DePCR_MT_45C	A01	DePCR	MT	45C	A	5	1	18924	27300	111	65	1400	135	113	70	268	84	96	30	8	81	271	114	128	118	129	29	228	152	40	113	148	140	40	28	132	136	138	160	30	10	19	134	179	146	157	150	47
A01_DePCR_MT_45C_6	A01_DePCR_MT_45C	A01	DePCR	MT	45C	A	6	1	21479	31015	113	104	1721	192	143	85	224	104	114	36	9	107	266	133	146	134	153	35	257	199	33	130	190	156	48	36	160	180	171	188	42	16	18	171	211	188	187	183	49
A01_DePCR_MT_45C_7	A01_DePCR_MT_45C	A01	DePCR	MT	45C	A	7	1.1	17006	25428	95	81	1125	132	107	83	196	75	103	39	16	88	213	122	123	120	128	38	198	154	36	115	154	134	58	31	128	147	146	149	34	14	20	133	175	150	155	156	42
A01_DePCR_MT_45C_8	A01_DePCR_MT_45C	A01	DePCR	MT	45C	A	8	0.95	16828	22471	104	48	1204	122	97	60	195	55	74	26	8	68	208	85	95	89	103	24	176	122	29	81	115	100	40	20	92	115	107	119	24	17	16	108	141	129	140	131	51
A01_DePCR_MT_55C_1	A01_DePCR_MT_55C	A01	DePCR	MT	55C	A	1	0.93	17875	23333	59	60	1165	110	86	63	210	81	99	25	13	78	254	108	121	103	111	28	201	128	31	87	133	118	52	31	108	119	115	133	35	17	12	118	158	134	136	137	49
A01_DePCR_MT_55C_2	A01_DePCR_MT_55C	A01	DePCR	MT	55C	A	2	0.89	19705	24454	92	79	1411	151	102	61	238	74	82	16	9	80	219	99	120	102	113	22	234	127	24	98	133	112	36	21	130	126	133	130	20	28	19	128	168	143	133	135	41
A01_DePCR_MT_55C_3	A01_DePCR_MT_55C	A01	DePCR	MT	55C	A	3	0.98	14701	20270	55	51	1044	87	79	61	185	57	75	29	9	50	211	96	104	85	93	28	150	116	42	74	120	102	55	19	104	104	111	127	27	11	20	94	134	108	121	115	47
A01_DePCR_MT_55C_4	A01_DePCR_MT_55C	A01	DePCR	MT	55C	A	4	0.99	17240	23896	67	66	1385	105	90	53	177	63	76	17	6	66	217	83	98	84	85	30	195	127	24	87	116	103	50	29	110	114	115	130	25	15	14	123	154	139	145	140	33
A01_DePCR_MT_55C_5	A01_DePCR_MT_55C	A01	DePCR	MT	55C	A	5	1	14796	20730	61	47	1039	89	80	55	182	54	64	18	11	61	189	83	87	83	95	24	169	106	29	80	107	95	36	25	98	101	106	112	29	11	12	111	149	131	129	119	43
A01_DePCR_MT_55C_6	A01_DePCR_MT_55C	A01	DePCR	MT	55C	A	6	0.96	22050	29738	100	84	1734	151	124	81	236	85	94	28	19	79	297	119	125	111	119	32	238	149	41	95	135	118	61	31	114	133	136	145	38	15	21	128	183	160	166	160	54
A01_DePCR_MT_55C_7	A01_DePCR_MT_55C	A01	DePCR	MT	55C	A	7	0.88	15585	19193	66	52	1142	120	87	64	184	55	76	23	10	59	201	77	84	81	81	18	156	103	24	70	110	80	47	32	86	85	90	98	27	12	11	87	121	105	106	98	43
A01_DePCR_MT_55C_8	A01_DePCR_MT_55C	A01	DePCR	MT	55C	A	8	1	25546	36879	104	99	1638	197	162	106	261	106	143	42	21	105	320	159	162	158	177	56	272	195	57	145	199	191	93	41	170	197	196	227	62	16	20	178	252	221	218	216	84
A01_PCR_MT_45C_1	A01_PCR_MT_45C	A01	PCR	MT	45C	A	1	1.6	17308	39502	17	50	71	82	90	67	53	78	86	29	13	108	153	142	150	169	170	27	189	203	40	176	224	211	43	22	204	226	216	249	37	10	21	226	276	254	266	266	57
A01_PCR_MT_45C_2	A01_PCR_MT_45C	A01	PCR	MT	45C	A	2	1.6	19269	43477	24	59	78	92	82	67	55	81	92	37	18	100	171	139	157	173	176	42	178	193	43	171	226	208	69	19	197	227	219	235	44	5	18	221	279	257	282	273	72
A01_PCR_MT_45C_3	A01_PCR_MT_45C	A01	PCR	MT	45C	A	3	1.7	15008	34696	17	51	63	79	74	62	46	63	71	25	10	90	137	134	147	159	160	21	164	179	33	158	190	186	42	19	184	198	188	213	32	9	16	210	238	234	238	240	46
A01_PCR_MT_45C_4	A01_PCR_MT_45C	A01	PCR	MT	45C	A	4	1.5	15049	31878	19	38	71	78	66	51	51	63	63	14	11	80	119	109	116	126	124	15	152	147	20	122	155	146	44	22	137	154	144	169	24	16	12	175	201	187	205	196	35
A01_PCR_MT_45C_5	A01_PCR_MT_45C	A01	PCR	MT	45C	A	5	1.6	16891	37388	17	53	74	92	98	75	60	74	89	30	5	90	149	134	137	145	155	30	152	169	30	145	179	188	52	25	163	184	182	200	44	21	17	180	228	223	244	230	56
A01_PCR_MT_45C_6	A01_PCR_MT_45C	A01	PCR	MT	45C	A	6	1.5	17178	36923	11	61	76	89	76	67	49	70	77	22	11	98	141	132	146	162	165	23	177	178	31	166	207	201	42	35	184	201	197	214	27	13	15	207	250	244	252	240	41
A01_PCR_MT_45C_7	A01_PCR_MT_45C	A01	PCR	MT	45C	A	7	1.6	16865	37194	21	63	67	87	89	69	42	71	72	10	12	102	142	121	133	139	154	24	169	175	34	162	182	188	38	29	179	196	177	195	24	8	21	202	236	230	243	246	45
A01_PCR_MT_45C_8	A01_PCR_MT_45C	A01	PCR	MT	45C	A	8	1.8	16771	41165	20	60	73	98	109	86	63	93	101	40	11	120	187	167	170	194	202	37	198	216	46	183	230	230	65	34	206	239	232	251	40	18	17	230	273	264	282	272	60
A01_PCR_MT_55C_1	A01_PCR_MT_55C	A01	PCR	MT	55C	A	1	1.6	17828	40027	19	56	68	81	76	62	42	83	96	22	22	128	177	157	162	177	176	19	225	207	25	187	223	200	42	33	203	221	210	223	18	15	18	225	260	249	267	258	38
A01_PCR_MT_55C_2	A01_PCR_MT_55C	A01	PCR	MT	55C	A	2	1.8	18681	46736	19	75	104	110	101	95	54	92	111	28	25	133	197	178	181	203	205	37	229	227	51	212	233	231	55	40	221	251	242	267	36	18	25	255	308	287	328	308	66
A01_PCR_MT_55C_3	A01_PCR_MT_55C	A01	PCR	MT	55C	A	3	1.6	16415	37515	17	42	69	75	76	64	60	59	68	21	16	96	147	127	127	156	161	24	168	175	30	153	180	177	43	31	164	188	178	203	28	17	15	193	224	214	227	225	43
A01_PCR_MT_55C_4	A01_PCR_MT_55C	A01	PCR	MT	55C	A	4	1.6	16887	37058	21	48	67	74	76	64	49	65	75	22	5	92	137	119	132	154	161	23	168	178	33	157	194	189	36	19	176	192	183	208	30	8	23	204	226	219	233	231	41
A01_PCR_MT_55C_5	A01_PCR_MT_55C	A01	PCR	MT	55C	A	5	1.7	16296	38214	28	55	88	91	93	76	68	74	96	38	14	94	137	139	151	163	174	30	182	193	34	156	195	195	48	20	177	216	203	218	34	15	21	216	263	251	267	260	62
A01_PCR_MT_55C_6	A01_PCR_MT_55C	A01	PCR	MT	55C	A	6	1.7	15697	37006	21	56	88	80	94	74	61	69	85	28	8	93	146	154	162	179	184	39	185	203	43	162	212	210	63	18	176	212	220	224	42	11	12	200	254	245	254	247	59
A01_PCR_MT_55C_7	A01_PCR_MT_55C	A01	PCR	MT	55C	A	7	1.6	16203	36813	24	55	85	84	83	71	49	71	80	33	13	99	149	138	150	165	169	30	188	187	40	163	199	193	66	27	182	209	193	210	44	16	16	195	246	236	246	236	50
A01_PCR_MT_55C_8	A01_PCR_MT_55C	A01	PCR	MT	55C	A	8	1.7	16452	38990	22	55	67	76	63	54	55	70	78	21	17	114	154	136	155	181	180	18	216	203	25	195	211	200	41	24	216	221	205	224	24	12	15	229	259	241	251	249	44
A01_DePCR_DT_45C_1	A01_DePCR_DT_45C	A01	DePCR	DT	45C	A	1	0.66	31124	28750	70	1647	115	92	96	80	69	62	115	62	11	53	204	144	166	150	165	177	145	237	84	102	191	198	117	75	143	191	166	204	102	47	36	137	253	205	206	197	126
A01_DePCR_DT_45C_2	A01_DePCR_DT_45C	A01	DePCR	DT	45C	A	2	0.7	28213	27490	59	1527	86	72	81	75	62	59	110	67	10	60	192	129	148	151	150	138	134	225	85	96	175	188	114	44	134	184	165	190	81	51	30	145	221	202	199	192	114
A01_DePCR_DT_45C_3	A01_DePCR_DT_45C	A01	DePCR	DT	45C	A	3	0.7	30969	30321	60	1619	85	81	94	78	78	77	135	79	10	72	226	162	183	166	173	171	174	241	89	114	222	214	135	51	138	206	187	207	102	44	46	156	256	213	218	212	131
A01_DePCR_DT_45C_4	A01_DePCR_DT_45C	A01	DePCR	DT	45C	A	4	0.64	28437	25486	55	1478	96	81	96	84	69	70	146	62	19	67	205	133	158	154	152	149	134	235	79	110	189	187	98	64	131	165	159	184	94	33	45	120	206	182	190	170	108
A01_DePCR_DT_45C_5	A01_DePCR_DT_45C	A01	DePCR	DT	45C	A	5	0.65	28069	25580	37	1403	71	74	64	52	52	48	95	57	16	48	173	127	141	131	145	156	113	207	84	90	169	159	104	51	112	160	149	174	104	39	26	118	201	182	184	169	125
A01_DePCR_DT_45C_6	A01_DePCR_DT_45C	A01	DePCR	DT	45C	A	6	0.64	24952	22380	42	1282	84	63	71	63	50	51	98	48	12	49	149	107	128	114	136	131	135	195	75	86	141	162	95	37	100	144	141	162	79	42	26	105	194	175	156	147	85
A01_DePCR_DT_45C_7	A01_DePCR_DT_45C	A01	DePCR	DT	45C	A	7	0.6	25537	21428	45	1323	68	64	79	61	61	53	94	45	6	39	157	97	112	111	131	141	98	183	66	59	153	144	110	46	96	146	124	127	93	49	25	100	181	148	157	149	100
A01_DePCR_DT_45C_8	A01_DePCR_DT_45C	A01	DePCR	DT	45C	A	8	0.67	12762	11943	26	683	39	45	37	37	38	28	68	39	2	21	82	68	71	68	77	74	67	115	35	43	82	87	57	14	54	85	74	88	44	24	18	55	108	84	92	86	53
A01_DePCR_DT_55C_1	A01_DePCR_DT_55C	A01	DePCR	DT	55C	A	1	0.56	30011	23524	35	1624	85	64	66	53	35	44	103	45	19	40	170	95	115	83	117	123	77	165	63	69	120	135	93	59	99	123	117	134	73	49	37	100	190	136	150	139	110
A01_DePCR_DT_55C_2	A01_DePCR_DT_55C	A01	DePCR	DT	55C	A	2	0.55	34765	26557	54	1847	100	80	99	76	50	43	101	56	11	36	200	122	129	102	124	163	68	198	79	65	164	153	141	77	96	146	125	156	95	51	46	109	200	164	171	156	150
A01_DePCR_DT_55C_3	A01_DePCR_DT_55C	A01	DePCR	DT	55C	A	3	0.62	34419	29823	63	1943	104	84	96	78	54	49	122	67	18	61	220	148	146	129	156	170	102	227	92	78	178	174	119	74	115	163	155	170	109	57	46	120	222	179	181	173	156
A01_DePCR_DT_55C_4	A01_DePCR_DT_55C	A01	DePCR	DT	55C	A	4	0.6	30376	25335	36	1615	85	65	78	70	35	46	94	45	13	44	168	105	129	98	113	127	76	183	57	75	135	135	103	61	105	125	118	137	72	54	52	104	193	163	171	150	101
A01_DePCR_DT_55C_5	A01_DePCR_DT_55C	A01	DePCR	DT	55C	A	5	0.56	35844	28046	55	1941	110	78	107	85	67	39	101	58	12	47	196	120	132	106	127	176	86	217	74	70	171	165	118	78	108	145	140	165	107	38	36	128	208	183	184	163	132
A01_DePCR_DT_55C_6	A01_DePCR_DT_55C	A01	DePCR	DT	55C	A	6	0.54	27963	21264	35	1485	77	75	77	66	40	37	88	50	15	33	150	85	90	78	91	119	79	161	55	60	121	111	90	49	89	105	107	129	71	49	30	84	162	129	129	124	114
A01_DePCR_DT_55C_7	A01_DePCR_DT_55C	A01	DePCR	DT	55C	A	7	0.58	41858	33981	51	2297	119	93	96	79	51	61	125	69	15	60	211	139	147	123	139	164	99	251	78	95	193	195	132	92	136	170	152	200	109	69	55	152	248	212	202	191	145
A01_DePCR_DT_55C_8	A01_DePCR_DT_55C	A01	DePCR	DT	55C	A	8	0.62	34186	29694	49	1867	101	84	92	74	61	50	125	64	18	53	208	131	149	121	142	176	96	224	92	76	172	177	141	61	111	161	161	182	115	60	41	115	213	186	195	171	121
A01_PCR_DT_45C_1	A01_PCR_DT_45C	A01	PCR	DT	45C	A	1	0.46	34670	22092	11	23	44	42	49	93	48	29	69	52	13	32	106	97	109	101	112	72	35	151	75	35	144	109	132	50	79	129	115	136	87	28	30	88	174	150	163	142	152
A01_PCR_DT_45C_2	A01_PCR_DT_45C	A01	PCR	DT	45C	A	2	0.45	38656	24330	16	14	43	49	47	105	53	53	74	50	12	45	131	118	121	123	120	72	57	179	74	58	185	136	159	68	112	146	154	172	79	24	36	96	195	163	180	162	149
A01_PCR_DT_45C_3	A01_PCR_DT_45C	A01	PCR	DT	45C	A	3	0.39	34859	19196	15	14	27	38	33	69	43	32	50	40	12	31	80	76	79	78	82	44	37	131	55	35	129	92	112	55	86	98	85	115	60	32	41	87	152	123	131	111	126
A01_PCR_DT_45C_4	A01_PCR_DT_45C	A01	PCR	DT	45C	A	4	0.45	36692	22968	14	6	39	45	49	96	39	39	70	45	15	37	112	107	119	111	114	78	47	168	86	50	169	129	134	70	86	132	122	169	92	25	28	87	170	152	161	154	147
A01_PCR_DT_45C_5	A01_PCR_DT_45C	A01	PCR	DT	45C	A	5	0.43	35621	21333	11	11	44	44	58	85	47	47	67	37	11	51	111	105	113	112	115	59	54	159	73	59	154	132	130	70	97	126	119	150	76	18	26	93	173	142	156	145	128
A01_PCR_DT_45C_6	A01_PCR_DT_45C	A01	PCR	DT	45C	A	6	0.43	31745	19181	19	17	35	45	49	104	44	43	65	39	9	35	95	90	94	90	96	56	40	136	67	34	144	101	114	58	74	118	103	130	79	33	29	84	156	129	144	122	126
A01_PCR_DT_45C_7	A01_PCR_DT_45C	A01	PCR	DT	45C	A	7	0.45	32066	20173	19	15	42	48	52	79	45	41	64	41	9	41	99	93	98	97	103	52	57	163	56	59	130	112	105	51	90	111	111	133	54	29	26	90	146	127	148	136	109
A01_PCR_DT_45C_8	A01_PCR_DT_45C	A01	PCR	DT	45C	A	8	0.44	33278	20673	18	13	39	46	49	85	57	38	77	54	10	33	98	102	112	104	121	60	40	146	69	50	156	121	118	51	91	125	114	162	82	31	44	93	173	146	156	136	124
A01_PCR_DT_55C_1	A01_PCR_DT_55C	A01	PCR	DT	55C	A	1	0.45	37331	23594	26	24	40	55	59	99	52	42	82	53	7	58	112	106	115	111	122	57	62	169	69	64	163	126	110	73	119	137	118	167	77	35	32	114	184	157	181	156	130
A01_PCR_DT_55C_2	A01_PCR_DT_55C	A01	PCR	DT	55C	A	2	0.43	32764	19815	13	11	35	34	47	68	44	44	66	47	17	47	104	93	103	96	99	59	50	149	64	47	151	102	120	55	99	120	114	149	77	36	28	80	163	135	156	133	133
A01_PCR_DT_55C_3	A01_PCR_DT_55C	A01	PCR	DT	55C	A	3	0.42	32553	18935	15	15	31	41	36	53	43	24	52	41	8	31	92	73	89	86	97	57	38	139	57	35	128	104	113	51	83	106	100	125	72	28	26	64	156	121	129	114	123
A01_PCR_DT_55C_4	A01_PCR_DT_55C	A01	PCR	DT	55C	A	4	0.43	33088	19887	20	18	27	58	44	91	39	47	68	37	8	45	99	82	93	93	97	54	44	127	57	58	137	108	104	66	85	117	106	127	65	22	30	97	159	128	142	135	97
A01_PCR_DT_55C_5	A01_PCR_DT_55C	A01	PCR	DT	55C	A	5	0.49	31797	21943	17	17	36	47	54	89	41	45	72	40	8	46	114	104	110	114	115	54	61	158	54	64	159	126	129	42	106	135	133	170	69	37	34	109	185	169	158	153	110
A01_PCR_DT_55C_6	A01_PCR_DT_55C	A01	PCR	DT	55C	A	6	0.47	28319	18553	16	11	29	38	44	60	43	40	58	35	6	43	106	97	99	101	106	54	50	144	57	52	133	111	104	42	85	117	117	138	65	30	30	91	147	129	145	132	109
A01_PCR_DT_55C_7	A01_PCR_DT_55C	A01	PCR	DT	55C	A	7	0.42	23157	13531	13	10	25	32	32	61	30	32	42	21	7	30	71	69	70	68	75	33	36	101	31	36	104	77	71	49	56	80	81	92	45	16	24	56	119	88	108	90	75
A01_PCR_DT_55C_8	A01_PCR_DT_55C	A01	PCR	DT	55C	A	8	0.48	25335	17113	8	7	27	35	45	64	35	30	51	32	4	35	74	77	90	83	92	45	40	117	45	45	120	87	97	41	80	104	101	124	51	22	18	82	141	121	139	122	97
A01_DePCR_QB_45C_1	A01_DePCR_QB_45C	A01	DePCR	QB	45C	A	1	0.57	18846	14996	43	1060	40	57	45	45	49	60	71	101	44	39	130	102	106	132	110	111	60	133	67	74	112	116	54	8	60	121	111	110	88	21	40	108	119	124	134	124	54
A01_DePCR_QB_45C_2	A01_DePCR_QB_45C	A01	DePCR	QB	45C	A	2	0.44	16433	10089	41	876	25	62	32	30	39	48	41	103	32	20	95	65	69	86	75	86	29	85	62	43	76	81	47	7	30	83	77	71	70	19	32	67	71	78	76	75	46
A01_DePCR_QB_45C_3	A01_DePCR_QB_45C	A01	DePCR	QB	45C	A	3	0.58	7119	5772	12	377	19	27	21	21	22	16	29	42	13	14	57	41	45	52	45	45	19	58	35	27	45	47	26	3	19	51	45	45	40	13	25	41	48	50	53	48	26
A01_DePCR_QB_45C_4	A01_DePCR_QB_45C	A01	DePCR	QB	45C	A	4	0.44	16290	9928	45	937	25	39	30	22	32	48	33	71	37	25	91	58	58	77	67	82	32	91	50	58	70	75	35	12	32	80	68	65	59	18	39	69	72	79	77	75	35
A01_DePCR_QB_45C_5	A01_DePCR_QB_45C	A01	DePCR	QB	45C	A	5	0.5	17809	12585	28	986	19	39	24	27	40	50	43	95	30	22	109	70	75	91	83	92	41	101	62	70	89	90	42	8	50	103	90	90	81	24	43	93	89	99	96	93	44
A01_DePCR_QB_45C_6	A01_DePCR_QB_45C	A01	DePCR	QB	45C	A	6	0.55	14852	11403	35	796	31	50	31	28	29	36	44	86	43	29	91	70	80	90	90	88	37	108	60	60	81	88	46	2	37	95	85	86	77	21	37	72	92	90	94	99	54
A01_DePCR_QB_45C_7	A01_DePCR_QB_45C	A01	DePCR	QB	45C	A	7	0.52	15271	11139	31	875	30	51	40	36	37	39	50	82	30	27	107	67	73	89	81	93	37	100	57	54	78	92	45	8	39	85	84	78	74	21	38	68	81	88	89	87	48
A01_DePCR_QB_45C_8	A01_DePCR_QB_45C	A01	DePCR	QB	45C	A	8	0.49	7126	4891	20	403	15	28	20	22	19	14	18	32	6	7	43	27	29	46	36	40	23	47	15	32	40	40	15	4	21	44	38	40	28	4	13	41	42	39	48	41	19
A01_DePCR_QB_55C_1	A01_DePCR_QB_55C	A01	DePCR	QB	55C	A	1	0.39	41411	22659	124	2486	74	121	99	91	83	87	106	189	93	45	219	122	125	153	132	223	49	198	128	106	137	145	86	21	55	166	147	141	193	54	108	158	145	153	156	152	90
A01_DePCR_QB_55C_2	A01_DePCR_QB_55C	A01	DePCR	QB	55C	A	2	0.38	43018	22752	105	2473	71	112	87	86	83	85	99	218	77	34	218	115	117	140	126	241	37	190	116	88	128	132	91	21	42	159	138	132	175	50	128	159	140	152	161	149	96
A01_DePCR_QB_55C_3	A01_DePCR_QB_55C	A01	DePCR	QB	55C	A	3	0.39	43586	23770	123	2464	76	106	96	86	72	82	104	190	84	33	242	114	114	152	123	213	35	195	122	106	127	144	90	10	52	162	153	141	162	43	100	165	148	156	160	153	88
A01_DePCR_QB_55C_4	A01_DePCR_QB_55C	A01	DePCR	QB	55C	A	4	0.41	43451	25062	102	2493	98	124	107	103	75	95	118	234	84	49	244	140	143	173	150	225	54	204	132	107	148	162	95	18	63	185	174	164	178	58	109	162	168	187	182	171	100
A01_DePCR_QB_55C_5	A01_DePCR_QB_55C	A01	DePCR	QB	55C	A	5	0.4	41306	22955	108	2359	85	114	91	87	82	76	104	196	79	34	225	123	118	147	132	208	41	200	127	102	137	142	98	13	56	171	143	144	172	41	90	129	142	163	161	149	97
A01_DePCR_QB_55C_6	A01_DePCR_QB_55C	A01	DePCR	QB	55C	A	6	0.43	42928	25572	110	2427	88	118	99	99	73	102	114	208	99	55	237	134	139	164	146	225	56	214	124	104	148	152	92	20	72	191	166	159	165	52	107	193	164	177	179	168	92
A01_DePCR_QB_55C_7	A01_DePCR_QB_55C	A01	DePCR	QB	55C	A	7	0.39	35245	19001	95	2019	60	94	71	69	61	67	91	174	64	41	189	99	95	127	110	185	47	152	97	78	109	117	63	10	48	129	113	114	113	28	85	127	120	133	134	124	65
A01_DePCR_QB_55C_8	A01_DePCR_QB_55C	A01	DePCR	QB	55C	A	8	0.37	41049	20987	86	2366	59	94	72	70	61	76	78	197	93	37	207	90	97	115	104	194	46	156	102	84	111	115	69	14	47	150	130	118	148	54	91	167	123	139	136	134	65
A01_PCR_QB_45C_1	A01_PCR_QB_45C	A01	PCR	QB	45C	A	1	0.54	55411	41989	26	27	67	113	107	160	123	96	158	128	13	105	269	276	295	330	307	197	120	302	199	127	314	321	190	5	148	353	329	331	202	37	38	169	337	352	365	339	205
A01_PCR_QB_45C_2	A01_PCR_QB_45C	A01	PCR	QB	45C	A	2	0.47	44537	29110	17	26	54	84	72	120	84	81	111	81	15	73	184	184	198	233	209	121	93	200	130	95	207	219	126	5	97	230	226	217	126	16	20	112	227	239	257	246	135
A01_PCR_QB_45C_3	A01_PCR_QB_45C	A01	PCR	QB	45C	A	3	0.52	62203	45220	39	37	84	139	124	185	125	127	179	118	10	125	279	290	305	338	320	171	157	322	171	158	325	331	177	13	176	350	347	341	181	28	35	194	342	366	381	361	185
A01_PCR_QB_45C_4	A01_PCR_QB_45C	A01	PCR	QB	45C	A	4	0.53	52354	39190	36	37	69	129	107	207	136	106	163	121	27	114	250	277	278	308	293	164	134	285	176	144	286	293	175	15	138	316	299	302	176	21	38	161	318	325	330	318	184
A01_PCR_QB_45C_5	A01_PCR_QB_45C	A01	PCR	QB	45C	A	5	0.49	42358	29002	30	15	52	93	76	132	98	68	121	111	12	67	191	201	206	239	216	145	75	219	146	77	220	234	155	11	75	254	225	224	149	23	14	95	231	242	255	244	160
A01_PCR_QB_45C_6	A01_PCR_QB_45C	A01	PCR	QB	45C	A	6	0.54	35282	26449	17	20	49	83	70	147	77	53	97	69	5	64	159	168	183	197	182	98	83	179	108	86	189	201	103	2	93	215	205	211	107	23	13	112	211	226	234	213	112
A01_PCR_QB_45C_7	A01_PCR_QB_45C	A01	PCR	QB	45C	A	7	0.56	34906	27581	23	23	55	71	76	124	76	74	108	67	14	77	171	196	197	229	207	121	98	204	118	106	209	215	120	12	101	223	212	218	120	18	25	124	228	239	239	231	124
A01_PCR_QB_45C_8	A01_PCR_QB_45C	A01	PCR	QB	45C	A	8	0.3	11376	4807	5	3	11	12	18	29	11	19	16	13	4	10	35	34	38	44	36	25	15	36	29	17	39	45	27	4	15	46	36	43	27	7	4	19	40	44	50	43	29
A01_PCR_QB_55C_1	A01_PCR_QB_55C	A01	PCR	QB	55C	A	1	0.5	50369	35279	21	23	59	100	86	135	123	72	130	103	15	82	209	227	231	251	240	142	113	245	150	128	252	260	138	17	135	282	269	261	154	27	23	155	286	294	311	293	156
A01_PCR_QB_55C_2	A01_PCR_QB_55C	A01	PCR	QB	55C	A	2	0.51	51928	37009	23	28	51	95	94	166	92	79	145	104	11	93	237	254	266	299	273	162	113	272	164	123	277	297	179	6	128	306	301	287	187	23	16	153	306	320	328	308	175
A01_PCR_QB_55C_3	A01_PCR_QB_55C	A01	PCR	QB	55C	A	3	0.5	52779	37181	33	22	56	117	90	153	109	95	145	101	10	90	206	232	238	264	250	144	112	254	141	119	257	270	147	16	141	292	281	284	159	34	41	167	295	307	323	299	165
A01_PCR_QB_55C_4	A01_PCR_QB_55C	A01	PCR	QB	55C	A	4	0.54	62422	47273	34	36	96	146	128	245	138	119	184	129	16	130	296	323	332	359	345	191	166	344	200	176	354	371	190	22	178	401	369	357	198	33	44	216	385	393	415	397	217
A01_PCR_QB_55C_5	A01_PCR_QB_55C	A01	PCR	QB	55C	A	5	0.55	64761	49561	41	41	94	146	141	208	154	114	205	160	14	119	314	336	356	380	361	224	159	366	225	170	368	387	228	16	165	414	396	396	240	33	37	196	406	416	422	408	242
A01_PCR_QB_55C_6	A01_PCR_QB_55C	A01	PCR	QB	55C	A	6	0.5	47707	33322	28	32	58	91	88	136	99	92	134	94	17	100	210	234	243	274	249	143	120	244	145	127	250	266	144	16	131	300	272	266	146	24	26	150	279	293	301	289	146
A01_PCR_QB_55C_7	A01_PCR_QB_55C	A01	PCR	QB	55C	A	7	0.53	52791	38945	35	31	74	116	95	161	108	98	166	115	12	100	234	250	271	293	276	161	119	273	158	121	277	299	162	8	135	307	307	303	175	33	19	183	321	339	338	337	171
A01_PCR_QB_55C_8	A01_PCR_QB_55C	A01	PCR	QB	55C	A	8	0	19	0	0	0	0	0	0	0	0	0	0	0	0	0	0	0	0	0	0	0	0	0	0	0	0	0	0	0	0	0	0	0	0	0	0	0	0	0	0	0	0
[truncated: 101 more columns]
