# Supplementary material for: Quantitating primer-template interactions using deconstructed PCR
Source: PeerJ. 2024 Aug 8;12:e17787. doi: 10.7717/peerj.17787 (PMC11317036; doi:10.7717/peerj.17787)
Supplement: Supplemental Information 11 [file peerj-12-17787-s011.zip › Supplemental_Material_3/data_tables/raw_feature_table.csv]

sample_name	cName	Exp	PCR	Enz	Temp	group	Rpl	ST00V00	ST00V01	ST00V02	ST00V03	ST00V04	ST00V05	ST00V06	ST00V07	ST00V08	ST00V09	ST00V10	ST00V11	ST00V12	ST00V13	ST00V14	ST00V15	ST00V16	ST00V17	ST00V18	ST00V19	ST00V20	ST00V21	ST00V22	ST00V23	ST00V24	ST00V25	ST00V26	ST00V27	ST00V28	ST00V29	ST00V30	ST00V31	ST00V32	ST00V33	ST00V34	ST00V35	ST00V36	ST00V37	ST00V38	ST00V39	ST00V40	ST00V41
A01_DePCR_MT_45C_1	A01_DePCR_MT_45C	A01	DePCR	MT	45C	A	1	17314	0	0	0	0	0	0	0	0	0	0	0	0	0	0	0	0	0	0	0	0	0	0	0	0	0	0	0	0	0	0	0	0	0	0	0	0	0	0	0	0	0
A01_DePCR_MT_45C_2	A01_DePCR_MT_45C	A01	DePCR	MT	45C	A	2	16808	0	0	0	0	0	0	0	0	0	0	0	0	0	0	0	0	0	0	0	0	0	0	0	0	0	0	0	0	0	0	0	0	0	0	0	0	0	0	0	0	0
A01_DePCR_MT_45C_3	A01_DePCR_MT_45C	A01	DePCR	MT	45C	A	3	12280	0	0	0	0	0	0	0	0	0	0	0	0	0	0	0	0	0	0	0	0	0	0	0	0	0	0	0	0	0	0	0	0	0	0	0	0	0	0	0	0	0
A01_DePCR_MT_45C_4	A01_DePCR_MT_45C	A01	DePCR	MT	45C	A	4	13795	0	0	0	0	0	0	0	0	0	0	0	0	0	0	0	0	0	0	0	0	0	0	0	0	0	0	0	0	0	0	0	0	0	0	0	0	0	0	0	0	0
A01_DePCR_MT_45C_5	A01_DePCR_MT_45C	A01	DePCR	MT	45C	A	5	16475	0	0	0	0	0	0	0	0	0	0	0	0	0	0	0	0	0	0	0	0	0	0	0	0	0	0	0	0	0	0	0	0	0	0	0	0	0	0	0	0	0
A01_DePCR_MT_45C_6	A01_DePCR_MT_45C	A01	DePCR	MT	45C	A	6	18857	0	0	0	0	0	0	0	0	0	0	0	0	0	0	0	0	0	0	0	0	0	0	0	0	0	0	0	0	0	0	0	0	0	0	0	0	0	0	0	0	0
A01_DePCR_MT_45C_7	A01_DePCR_MT_45C	A01	DePCR	MT	45C	A	7	14843	0	0	0	0	0	0	0	0	0	0	0	0	0	0	0	0	0	0	0	0	0	0	0	0	0	0	0	0	0	0	0	0	0	0	0	0	0	0	0	0	0
A01_DePCR_MT_45C_8	A01_DePCR_MT_45C	A01	DePCR	MT	45C	A	8	14733	0	0	0	0	0	0	0	0	0	0	0	0	0	0	0	0	0	0	0	0	0	0	0	0	0	0	0	0	0	0	0	0	0	0	0	0	0	0	0	0	0
A01_DePCR_MT_55C_1	A01_DePCR_MT_55C	A01	DePCR	MT	55C	A	1	15350	0	0	0	0	0	0	0	0	0	0	0	0	0	0	0	0	0	0	0	0	0	0	0	0	0	0	0	0	0	0	0	0	0	0	0	0	0	0	0	0	0
A01_DePCR_MT_55C_2	A01_DePCR_MT_55C	A01	DePCR	MT	55C	A	2	17355	0	0	0	0	0	0	0	0	0	0	0	0	0	0	0	0	0	0	0	0	0	0	0	0	0	0	0	0	0	0	0	0	0	0	0	0	0	0	0	0	0
A01_DePCR_MT_55C_3	A01_DePCR_MT_55C	A01	DePCR	MT	55C	A	3	12623	0	0	0	0	0	0	0	0	0	0	0	0	0	0	0	0	0	0	0	0	0	0	0	0	0	0	0	0	0	0	0	0	0	0	0	0	0	0	0	0	0
A01_DePCR_MT_55C_4	A01_DePCR_MT_55C	A01	DePCR	MT	55C	A	4	14987	0	0	0	0	0	0	0	0	0	0	0	0	0	0	0	0	0	0	0	0	0	0	0	0	0	0	0	0	0	0	0	0	0	0	0	0	0	0	0	0	0
A01_DePCR_MT_55C_5	A01_DePCR_MT_55C	A01	DePCR	MT	55C	A	5	12797	0	0	0	0	0	0	0	0	0	0	0	0	0	0	0	0	0	0	0	0	0	0	0	0	0	0	0	0	0	0	0	0	0	0	0	0	0	0	0	0	0
A01_DePCR_MT_55C_6	A01_DePCR_MT_55C	A01	DePCR	MT	55C	A	6	19069	0	0	0	0	0	0	0	0	0	0	0	0	0	0	0	0	0	0	0	0	0	0	0	0	0	0	0	0	0	0	0	0	0	0	0	0	0	0	0	0	0
A01_DePCR_MT_55C_7	A01_DePCR_MT_55C	A01	DePCR	MT	55C	A	7	13504	0	0	0	0	0	0	0	0	0	0	0	0	0	0	0	0	0	0	0	0	0	0	0	0	0	0	0	0	0	0	0	0	0	0	0	0	0	0	0	0	0
A01_DePCR_MT_55C_8	A01_DePCR_MT_55C	A01	DePCR	MT	55C	A	8	22356	0	0	0	0	0	0	0	0	0	0	0	0	0	0	0	0	0	0	0	0	0	0	0	0	0	0	0	0	0	0	0	0	0	0	0	0	0	0	0	0	0
A10_DePCR_MT_45C_1	A10_DePCR_MT_45C	A10	DePCR	MT	45C	A	1	3358	1534	1233	1959	975	884	1886	983	460	864	0	0	0	0	0	0	0	0	0	0	0	0	0	0	0	0	0	0	0	0	0	0	0	0	0	0	0	0	0	0	0	0
A10_DePCR_MT_45C_2	A10_DePCR_MT_45C	A10	DePCR	MT	45C	A	2	1011	496	412	662	316	337	621	349	156	325	0	0	0	0	0	0	0	0	0	0	0	0	0	0	0	0	0	0	0	0	0	0	0	0	0	0	0	0	0	0	0	0
A10_DePCR_MT_45C_3	A10_DePCR_MT_45C	A10	DePCR	MT	45C	A	3	1376	702	534	900	376	422	828	429	216	400	0	0	0	0	0	0	0	0	0	0	0	0	0	0	0	0	0	0	0	0	0	0	0	0	0	0	0	0	0	0	0	0
A10_DePCR_MT_45C_4	A10_DePCR_MT_45C	A10	DePCR	MT	45C	A	4	3217	1551	1160	1899	901	862	2007	969	432	786	0	0	0	0	0	0	0	0	0	0	0	0	0	0	0	0	0	0	0	0	0	0	0	0	0	0	0	0	0	0	0	0
A10_DePCR_MT_45C_5	A10_DePCR_MT_45C	A10	DePCR	MT	45C	A	5	2991	1467	1090	1697	821	825	1795	934	410	817	0	0	0	0	0	0	0	0	0	0	0	0	0	0	0	0	0	0	0	0	0	0	0	0	0	0	0	0	0	0	0	0
A10_DePCR_MT_45C_6	A10_DePCR_MT_45C	A10	DePCR	MT	45C	A	6	1774	927	730	1189	595	552	1162	621	214	534	0	0	0	0	0	0	0	0	0	0	0	0	0	0	0	0	0	0	0	0	0	0	0	0	0	0	0	0	0	0	0	0
A10_DePCR_MT_45C_7	A10_DePCR_MT_45C	A10	DePCR	MT	45C	A	7	3062	1545	1119	1740	939	853	1864	894	421	779	0	0	0	0	0	0	0	0	0	0	0	0	0	0	0	0	0	0	0	0	0	0	0	0	0	0	0	0	0	0	0	0
A10_DePCR_MT_45C_8	A10_DePCR_MT_45C	A10	DePCR	MT	45C	A	8	3270	1635	1245	1988	968	915	2034	1085	469	963	0	0	0	0	0	0	0	0	0	0	0	0	0	0	0	0	0	0	0	0	0	0	0	0	0	0	0	0	0	0	0	0
A10_DePCR_MT_55C_1	A10_DePCR_MT_55C	A10	DePCR	MT	55C	A	1	5874	3009	1779	3314	1560	1268	3989	1637	842	1011	0	0	0	0	0	0	0	0	0	0	0	0	0	0	0	0	0	0	0	0	0	0	0	0	0	0	0	0	0	0	0	0
A10_DePCR_MT_55C_2	A10_DePCR_MT_55C	A10	DePCR	MT	55C	A	2	5337	2622	1629	2979	1363	1217	3611	1406	772	922	0	0	0	0	0	0	0	0	0	0	0	0	0	0	0	0	0	0	0	0	0	0	0	0	0	0	0	0	0	0	0	0
A10_DePCR_MT_55C_3	A10_DePCR_MT_55C	A10	DePCR	MT	55C	A	3	3015	1609	969	1749	741	665	2263	789	448	497	0	0	0	0	0	0	0	0	0	0	0	0	0	0	0	0	0	0	0	0	0	0	0	0	0	0	0	0	0	0	0	0
A10_DePCR_MT_55C_4	A10_DePCR_MT_55C	A10	DePCR	MT	55C	A	4	5513	2641	1634	3071	1385	1237	3543	1467	794	948	0	0	0	0	0	0	0	0	0	0	0	0	0	0	0	0	0	0	0	0	0	0	0	0	0	0	0	0	0	0	0	0
A10_DePCR_MT_55C_5	A10_DePCR_MT_55C	A10	DePCR	MT	55C	A	5	3452	1789	981	1971	890	697	2435	910	477	466	0	0	0	0	0	0	0	0	0	0	0	0	0	0	0	0	0	0	0	0	0	0	0	0	0	0	0	0	0	0	0	0
A10_DePCR_MT_55C_6	A10_DePCR_MT_55C	A10	DePCR	MT	55C	A	6	3166	1554	944	1796	771	639	2214	694	437	429	0	0	0	0	0	0	0	0	0	0	0	0	0	0	0	0	0	0	0	0	0	0	0	0	0	0	0	0	0	0	0	0
A10_DePCR_MT_55C_7	A10_DePCR_MT_55C	A10	DePCR	MT	55C	A	7	4439	2191	1431	2558	1136	1010	3113	1130	624	671	0	0	0	0	0	0	0	0	0	0	0	0	0	0	0	0	0	0	0	0	0	0	0	0	0	0	0	0	0	0	0	0
A10_DePCR_MT_55C_8	A10_DePCR_MT_55C	A10	DePCR	MT	55C	A	8	3378	1741	1063	2013	829	735	2447	913	514	477	0	0	0	0	0	0	0	0	0	0	0	0	0	0	0	0	0	0	0	0	0	0	0	0	0	0	0	0	0	0	0	0
A09_DePCR_MT_45C_1	A09_DePCR_MT_45C	A09	DePCR	MT	45C	A	1	0	1134	1063	1515	879	360	1836	766	412	829	0	0	0	0	0	0	0	0	0	0	0	0	0	0	0	0	0	0	0	0	0	0	0	0	0	0	0	0	0	0	0	0
A09_DePCR_MT_45C_2	A09_DePCR_MT_45C	A09	DePCR	MT	45C	A	2	0	807	735	959	619	284	1177	485	267	623	0	0	0	0	0	0	0	0	0	0	0	0	0	0	0	0	0	0	0	0	0	0	0	0	0	0	0	0	0	0	0	0
A09_DePCR_MT_45C_3	A09_DePCR_MT_45C	A09	DePCR	MT	45C	A	3	0	1032	1011	1297	698	333	1488	632	312	726	0	0	0	0	0	0	0	0	0	0	0	0	0	0	0	0	0	0	0	0	0	0	0	0	0	0	0	0	0	0	0	0
A09_DePCR_MT_45C_4	A09_DePCR_MT_45C	A09	DePCR	MT	45C	A	4	0	1172	1098	1408	855	409	1860	701	387	735	0	0	0	0	0	0	0	0	0	0	0	0	0	0	0	0	0	0	0	0	0	0	0	0	0	0	0	0	0	0	0	0
A09_DePCR_MT_45C_5	A09_DePCR_MT_45C	A09	DePCR	MT	45C	A	5	0	737	746	948	531	286	1155	473	221	594	0	0	0	0	0	0	0	0	0	0	0	0	0	0	0	0	0	0	0	0	0	0	0	0	0	0	0	0	0	0	0	0
A09_DePCR_MT_45C_6	A09_DePCR_MT_45C	A09	DePCR	MT	45C	A	6	0	1436	1377	1773	1116	500	2360	944	509	1143	0	0	0	0	0	0	0	0	0	0	0	0	0	0	0	0	0	0	0	0	0	0	0	0	0	0	0	0	0	0	0	0
A09_DePCR_MT_45C_7	A09_DePCR_MT_45C	A09	DePCR	MT	45C	A	7	0	915	828	1166	639	341	1369	639	301	691	0	0	0	0	0	0	0	0	0	0	0	0	0	0	0	0	0	0	0	0	0	0	0	0	0	0	0	0	0	0	0	0
A09_DePCR_MT_45C_8	A09_DePCR_MT_45C	A09	DePCR	MT	45C	A	8	0	1372	1348	1628	952	439	2173	869	427	943	0	0	0	0	0	0	0	0	0	0	0	0	0	0	0	0	0	0	0	0	0	0	0	0	0	0	0	0	0	0	0	0
A09_DePCR_MT_55C_1	A09_DePCR_MT_55C	A09	DePCR	MT	55C	A	1	0	1860	1501	2231	1121	455	3376	1065	742	722	0	0	0	0	0	0	0	0	0	0	0	0	0	0	0	0	0	0	0	0	0	0	0	0	0	0	0	0	0	0	0	0
A09_DePCR_MT_55C_2	A09_DePCR_MT_55C	A09	DePCR	MT	55C	A	2	0	2860	2291	3417	1777	743	5217	1606	1089	1163	0	0	0	0	0	0	0	0	0	0	0	0	0	0	0	0	0	0	0	0	0	0	0	0	0	0	0	0	0	0	0	0
A09_DePCR_MT_55C_3	A09_DePCR_MT_55C	A09	DePCR	MT	55C	A	3	0	2747	2227	3274	1843	732	5165	1601	1123	1164	0	0	0	0	0	0	0	0	0	0	0	0	0	0	0	0	0	0	0	0	0	0	0	0	0	0	0	0	0	0	0	0
A09_DePCR_MT_55C_4	A09_DePCR_MT_55C	A09	DePCR	MT	55C	A	4	0	2696	2143	3011	1672	693	4712	1418	1088	1079	0	0	0	0	0	0	0	0	0	0	0	0	0	0	0	0	0	0	0	0	0	0	0	0	0	0	0	0	0	0	0	0
A09_DePCR_MT_55C_5	A09_DePCR_MT_55C	A09	DePCR	MT	55C	A	5	0	2003	1532	2323	1267	494	3758	1119	761	725	0	0	0	0	0	0	0	0	0	0	0	0	0	0	0	0	0	0	0	0	0	0	0	0	0	0	0	0	0	0	0	0
A09_DePCR_MT_55C_6	A09_DePCR_MT_55C	A09	DePCR	MT	55C	A	6	0	3911	3133	4490	2479	987	7099	2158	1603	1518	0	0	0	0	0	0	0	0	0	0	0	0	0	0	0	0	0	0	0	0	0	0	0	0	0	0	0	0	0	0	0	0
A09_DePCR_MT_55C_7	A09_DePCR_MT_55C	A09	DePCR	MT	55C	A	7	0	2188	1623	2398	1332	484	3884	1155	812	735	0	0	0	0	0	0	0	0	0	0	0	0	0	0	0	0	0	0	0	0	0	0	0	0	0	0	0	0	0	0	0	0
A09_DePCR_MT_55C_8	A09_DePCR_MT_55C	A09	DePCR	MT	55C	A	8	0	1842	1452	2204	1146	497	3570	979	733	656	0	0	0	0	0	0	0	0	0	0	0	0	0	0	0	0	0	0	0	0	0	0	0	0	0	0	0	0	0	0	0	0
A27_DePCR_MT_45C_1	A27_DePCR_MT_45C	A27	DePCR	MT	45C	A	1	0	0	0	0	0	0	0	0	0	0	238	176	218	136	125	191	482	301	849	179	119	247	89	53	237	96	45	347	149	179	281	71	52	272	87	72	232	0	0	0	0	0
A27_DePCR_MT_45C_2	A27_DePCR_MT_45C	A27	DePCR	MT	45C	A	2	0	0	0	0	0	0	0	0	0	0	327	285	356	196	235	331	932	596	1596	345	156	467	125	89	425	176	84	569	209	262	463	91	107	436	158	115	368	0	0	0	0	0
A27_DePCR_MT_45C_3	A27_DePCR_MT_45C	A27	DePCR	MT	45C	A	3	0	0	0	0	0	0	0	0	0	0	247	216	248	155	161	226	517	310	836	244	124	249	88	48	251	116	52	343	138	194	273	58	60	277	122	88	267	0	0	0	0	0
A27_DePCR_MT_45C_4	A27_DePCR_MT_45C	A27	DePCR	MT	45C	A	4	0	0	0	0	0	0	0	0	0	0	277	220	263	220	157	245	693	400	1236	234	138	336	111	54	328	116	55	453	146	229	357	73	96	386	162	82	327	0	0	0	0	0
A27_DePCR_MT_45C_5	A27_DePCR_MT_45C	A27	DePCR	MT	45C	A	5	0	0	0	0	0	0	0	0	0	0	303	233	276	173	195	276	691	410	1152	276	147	321	104	63	327	144	77	395	195	215	350	95	113	320	158	135	324	0	0	0	0	0
A27_DePCR_MT_45C_6	A27_DePCR_MT_45C	A27	DePCR	MT	45C	A	6	0	0	0	0	0	0	0	0	0	0	230	189	252	150	147	265	500	331	864	263	138	271	99	54	267	104	62	376	162	187	314	85	66	319	104	105	283	0	0	0	0	0
A27_DePCR_MT_45C_7	A27_DePCR_MT_45C	A27	DePCR	MT	45C	A	7	0	0	0	0	0	0	0	0	0	0	192	179	214	137	138	202	408	250	756	193	108	232	75	49	196	94	39	282	137	161	257	59	44	240	110	85	246	0	0	0	0	0
A27_DePCR_MT_45C_8	A27_DePCR_MT_45C	A27	DePCR	MT	45C	A	8	0	0	0	0	0	0	0	0	0	0	392	355	402	216	222	350	974	580	1623	373	204	494	121	93	418	162	91	564	272	272	531	105	104	458	195	120	417	0	0	0	0	0
A27_DePCR_MT_55C_1	A27_DePCR_MT_55C	A27	DePCR	MT	55C	A	1	0	0	0	0	0	0	0	0	0	0	244	116	202	127	76	180	2602	949	3737	67	35	699	53	32	1210	34	14	517	114	63	157	133	30	353	52	23	89	0	0	0	0	0
A27_DePCR_MT_55C_2	A27_DePCR_MT_55C	A27	DePCR	MT	55C	A	2	0	0	0	0	0	0	0	0	0	0	285	141	213	128	96	148	2707	1045	4039	98	54	757	53	40	1322	39	21	552	138	68	196	136	48	415	57	29	108	0	0	0	0	0
A27_DePCR_MT_55C_3	A27_DePCR_MT_55C	A27	DePCR	MT	55C	A	3	0	0	0	0	0	0	0	0	0	0	421	207	323	172	116	210	3965	1515	5634	138	52	1051	78	41	2022	77	24	732	181	99	291	209	76	592	95	36	154	0	0	0	0	0
A27_DePCR_MT_55C_4	A27_DePCR_MT_55C	A27	DePCR	MT	55C	A	4	0	0	0	0	0	0	0	0	0	0	417	204	323	165	105	209	3719	1415	5381	132	61	1023	94	50	1883	58	42	709	197	102	267	201	74	567	70	46	165	0	0	0	0	0
A27_DePCR_MT_55C_5	A27_DePCR_MT_55C	A27	DePCR	MT	55C	A	5	0	0	0	0	0	0	0	0	0	0	247	110	182	116	76	132	2616	993	3739	70	34	653	57	25	1175	29	31	470	94	46	183	136	49	328	70	24	104	0	0	0	0	0
A27_DePCR_MT_55C_6	A27_DePCR_MT_55C	A27	DePCR	MT	55C	A	6	0	0	0	0	0	0	0	0	0	0	228	124	185	143	86	130	2939	1097	4225	77	34	799	52	35	1471	36	19	542	105	53	177	140	43	368	48	25	98	0	0	0	0	0
A27_DePCR_MT_55C_7	A27_DePCR_MT_55C	A27	DePCR	MT	55C	A	7	0	0	0	0	0	0	0	0	0	0	408	196	347	202	125	274	4322	1742	6323	137	79	1230	85	53	2078	69	33	816	211	87	320	191	67	564	99	42	179	0	0	0	0	0
A27_DePCR_MT_55C_8	A27_DePCR_MT_55C	A27	DePCR	MT	55C	A	8	0	0	0	0	0	0	0	0	0	0	466	227	366	207	116	248	4244	1659	6239	140	62	1122	98	43	2050	58	38	862	199	107	304	203	79	592	104	42	196	0	0	0	0	0
A64_DePCR_MT_45C_1	A64_DePCR_MT_45C	A64	DePCR	MT	45C	A	1	862	416	348	571	299	265	522	287	132	264	86	62	80	51	53	71	130	81	202	71	50	76	31	22	45	36	14	126	57	59	102	23	23	88	36	36	86	7	3	17	8	2
A64_DePCR_MT_45C_2	A64_DePCR_MT_45C	A64	DePCR	MT	45C	A	2	1318	665	458	849	398	311	778	417	180	359	84	92	96	46	69	96	162	132	267	96	51	91	40	27	68	42	22	148	64	73	130	22	27	98	60	22	109	11	5	21	10	2
A64_DePCR_MT_45C_3	A64_DePCR_MT_45C	A64	DePCR	MT	45C	A	3	595	320	219	344	201	139	348	238	92	180	42	49	55	46	24	61	114	48	116	54	16	67	24	7	47	24	14	69	29	40	70	12	7	64	22	26	73	8	4	12	8	0
A64_DePCR_MT_45C_4	A64_DePCR_MT_45C	A64	DePCR	MT	45C	A	4	1664	848	617	1016	536	418	1068	564	245	444	95	103	111	68	75	107	187	165	354	117	58	132	35	23	100	66	30	169	76	89	176	32	32	124	68	43	145	11	9	27	13	3
A64_DePCR_MT_45C_5	A64_DePCR_MT_45C	A64	DePCR	MT	45C	A	5	981	505	362	662	328	288	652	341	139	290	78	72	93	46	54	95	118	94	232	94	55	87	31	17	58	43	16	112	61	58	124	24	34	103	41	31	102	10	3	30	3	6
A64_DePCR_MT_45C_6	A64_DePCR_MT_45C	A64	DePCR	MT	45C	A	6	1498	769	596	930	431	418	896	541	219	463	102	97	111	70	67	130	175	143	325	116	56	116	47	29	85	67	26	166	76	93	140	33	37	132	77	36	108	13	5	13	8	0
A64_DePCR_MT_45C_7	A64_DePCR_MT_45C	A64	DePCR	MT	45C	A	7	879	486	336	650	284	280	526	315	154	306	74	66	90	42	68	103	141	98	276	83	47	100	41	25	86	41	26	115	67	58	121	26	26	94	49	35	76	5	9	24	2	5
A64_DePCR_MT_45C_8	A64_DePCR_MT_45C	A64	DePCR	MT	45C	A	8	1277	696	549	841	436	341	840	508	212	472	111	98	119	69	60	101	159	137	341	116	66	145	49	37	118	59	39	173	83	89	157	35	42	113	65	33	131	11	5	23	7	2
A64_DePCR_MT_55C_1	A64_DePCR_MT_55C	A64	DePCR	MT	55C	A	1	2755	1349	791	1651	706	531	1916	748	435	411	39	35	28	25	13	35	177	85	315	28	17	71	21	8	100	13	15	57	24	21	45	21	11	45	17	4	34	6	0	10	8	3
A64_DePCR_MT_55C_2	A64_DePCR_MT_55C	A64	DePCR	MT	55C	A	2	3362	1684	1002	1933	837	639	2287	904	529	483	50	19	39	37	12	34	257	113	374	22	14	96	24	12	131	22	9	85	41	17	49	17	7	55	27	11	43	8	4	12	8	5
A64_DePCR_MT_55C_3	A64_DePCR_MT_55C	A64	DePCR	MT	55C	A	3	4320	2251	1395	2400	1072	927	2967	1167	734	691	58	39	78	40	33	58	296	148	436	50	30	120	16	16	168	26	19	89	60	18	67	33	11	79	34	18	53	13	9	20	12	7
A64_DePCR_MT_55C_4	A64_DePCR_MT_55C	A64	DePCR	MT	55C	A	4	3988	2054	1261	2235	996	850	2709	1142	661	598	65	46	60	40	26	63	311	143	434	49	29	103	22	15	143	29	18	115	47	39	75	26	20	77	27	17	50	8	2	19	10	5
A64_DePCR_MT_55C_5	A64_DePCR_MT_55C	A64	DePCR	MT	55C	A	5	3079	1618	936	1765	736	586	2120	851	500	483	43	30	48	18	12	41	214	112	324	33	21	81	13	6	110	14	11	72	34	25	40	22	8	52	21	11	42	5	2	11	9	4
A64_DePCR_MT_55C_6	A64_DePCR_MT_55C	A64	DePCR	MT	55C	A	6	2882	1421	901	1586	723	531	2012	767	456	421	40	17	32	25	18	24	189	64	280	29	21	83	13	10	94	12	8	55	34	20	46	25	8	52	14	6	25	8	0	6	6	0
A64_DePCR_MT_55C_7	A64_DePCR_MT_55C	A64	DePCR	MT	55C	A	7	3386	1821	1074	1916	818	666	2471	876	509	421	41	22	57	28	21	40	247	115	332	36	16	86	18	12	108	17	13	81	16	20	43	20	6	46	22	13	25	10	3	14	8	0
A64_DePCR_MT_55C_8	A64_DePCR_MT_55C	A64	DePCR	MT	55C	A	8	4569	2352	1410	2658	1143	928	3204	1240	745	622	80	51	57	48	34	52	316	111	508	53	26	115	26	19	156	27	16	111	64	38	74	31	16	68	48	17	52	12	4	15	13	5
B01_DePCR_MT_45C_1	B01_DePCR_MT_45C	B01	DePCR	MT	45C	B	1	2948	0	0	0	0	0	0	0	0	0	0	0	0	0	0	0	0	0	0	0	0	0	0	0	0	0	0	0	0	0	0	0	0	0	0	0	0	0	0	0	0	0
B01_DePCR_MT_45C_2	B01_DePCR_MT_45C	B01	DePCR	MT	45C	B	2	1579	0	0	0	0	0	0	0	0	0	0	0	0	0	0	0	0	0	0	0	0	0	0	0	0	0	0	0	0	0	0	0	0	0	0	0	0	0	0	0	0	0
B01_DePCR_MT_45C_3	B01_DePCR_MT_45C	B01	DePCR	MT	45C	B	3	1197	0	0	0	0	0	0	0	0	0	0	0	0	0	0	0	0	0	0	0	0	0	0	0	0	0	0	0	0	0	0	0	0	0	0	0	0	0	0	0	0	0
B01_DePCR_MT_45C_4	B01_DePCR_MT_45C	B01	DePCR	MT	45C	B	4	1437	0	0	0	0	0	0	0	0	0	0	0	0	0	0	0	0	0	0	0	0	0	0	0	0	0	0	0	0	0	0	0	0	0	0	0	0	0	0	0	0	0
B01_DePCR_MT_45C_5	B01_DePCR_MT_45C	B01	DePCR	MT	45C	B	5	1124	0	0	0	0	0	0	0	0	0	0	0	0	0	0	0	0	0	0	0	0	0	0	0	0	0	0	0	0	0	0	0	0	0	0	0	0	0	0	0	0	0
B01_DePCR_MT_45C_6	B01_DePCR_MT_45C	B01	DePCR	MT	45C	B	6	1722	0	0	0	0	0	0	0	0	0	0	0	0	0	0	0	0	0	0	0	0	0	0	0	0	0	0	0	0	0	0	0	0	0	0	0	0	0	0	0	0	0
B01_DePCR_MT_45C_7	B01_DePCR_MT_45C	B01	DePCR	MT	45C	B	7	1106	0	0	0	0	0	0	0	0	0	0	0	0	0	0	0	0	0	0	0	0	0	0	0	0	0	0	0	0	0	0	0	0	0	0	0	0	0	0	0	0	0
B01_DePCR_MT_45C_8	B01_DePCR_MT_45C	B01	DePCR	MT	45C	B	8	1784	0	0	0	0	0	0	0	0	0	0	0	0	0	0	0	0	0	0	0	0	0	0	0	0	0	0	0	0	0	0	0	0	0	0	0	0	0	0	0	0	0
B01_DePCR_MT_55C_1	B01_DePCR_MT_55C	B01	DePCR	MT	55C	B	1	2003	0	0	0	0	0	0	0	0	0	0	0	0	0	0	0	0	0	0	0	0	0	0	0	0	0	0	0	0	0	0	0	0	0	0	0	0	0	0	0	0	0
B01_DePCR_MT_55C_2	B01_DePCR_MT_55C	B01	DePCR	MT	55C	B	2	2211	0	0	0	0	0	0	0	0	0	0	0	0	0	0	0	0	0	0	0	0	0	0	0	0	0	0	0	0	0	0	0	0	0	0	0	0	0	0	0	0	0
B01_DePCR_MT_55C_3	B01_DePCR_MT_55C	B01	DePCR	MT	55C	B	3	2207	0	0	0	0	0	0	0	0	0	0	0	0	0	0	0	0	0	0	0	0	0	0	0	0	0	0	0	0	0	0	0	0	0	0	0	0	0	0	0	0	0
B01_DePCR_MT_55C_4	B01_DePCR_MT_55C	B01	DePCR	MT	55C	B	4	3350	0	0	0	0	0	0	0	0	0	0	0	0	0	0	0	0	0	0	0	0	0	0	0	0	0	0	0	0	0	0	0	0	0	0	0	0	0	0	0	0	0
B01_DePCR_MT_55C_5	B01_DePCR_MT_55C	B01	DePCR	MT	55C	B	5	1710	0	0	0	0	0	0	0	0	0	0	0	0	0	0	0	0	0	0	0	0	0	0	0	0	0	0	0	0	0	0	0	0	0	0	0	0	0	0	0	0	0
B01_DePCR_MT_55C_6	B01_DePCR_MT_55C	B01	DePCR	MT	55C	B	6	3852	0	0	0	0	0	0	0	0	0	0	0	0	0	0	0	0	0	0	0	0	0	0	0	0	0	0	0	0	0	0	0	0	0	0	0	0	0	0	0	0	0
B01_DePCR_MT_55C_7	B01_DePCR_MT_55C	B01	DePCR	MT	55C	B	7	3111	0	0	0	0	0	0	0	0	0	0	0	0	0	0	0	0	0	0	0	0	0	0	0	0	0	0	0	0	0	0	0	0	0	0	0	0	0	0	0	0	0
B01_DePCR_MT_55C_8	B01_DePCR_MT_55C	B01	DePCR	MT	55C	B	8	2085	0	0	0	0	0	0	0	0	0	0	0	0	0	0	0	0	0	0	0	0	0	0	0	0	0	0	0	0	0	0	0	0	0	0	0	0	0	0	0	0	0
B10_DePCR_MT_45C_1	B10_DePCR_MT_45C	B10	DePCR	MT	45C	B	1	106	83	60	102	53	54	88	47	23	50	0	0	0	0	0	0	0	0	0	0	0	0	0	0	0	0	0	0	0	0	0	0	0	0	0	0	0	0	0	0	0	0
B10_DePCR_MT_45C_2	B10_DePCR_MT_45C	B10	DePCR	MT	45C	B	2	150	76	59	118	50	54	101	71	25	58	0	0	0	0	0	0	0	0	0	0	0	0	0	0	0	0	0	0	0	0	0	0	0	0	0	0	0	0	0	0	0	0
B10_DePCR_MT_45C_3	B10_DePCR_MT_45C	B10	DePCR	MT	45C	B	3	148	87	69	116	43	52	109	62	24	54	0	0	0	0	0	0	0	0	0	0	0	0	0	0	0	0	0	0	0	0	0	0	0	0	0	0	0	0	0	0	0	0
B10_DePCR_MT_45C_4	B10_DePCR_MT_45C	B10	DePCR	MT	45C	B	4	229	128	100	167	98	88	176	95	42	78	0	0	0	0	0	0	0	0	0	0	0	0	0	0	0	0	0	0	0	0	0	0	0	0	0	0	0	0	0	0	0	0
B10_DePCR_MT_45C_5	B10_DePCR_MT_45C	B10	DePCR	MT	45C	B	5	161	106	79	114	64	74	128	82	31	75	0	0	0	0	0	0	0	0	0	0	0	0	0	0	0	0	0	0	0	0	0	0	0	0	0	0	0	0	0	0	0	0
B10_DePCR_MT_45C_6	B10_DePCR_MT_45C	B10	DePCR	MT	45C	B	6	110	73	43	81	42	45	92	55	21	48	0	0	0	0	0	0	0	0	0	0	0	0	0	0	0	0	0	0	0	0	0	0	0	0	0	0	0	0	0	0	0	0
B10_DePCR_MT_45C_7	B10_DePCR_MT_45C	B10	DePCR	MT	45C	B	7	166	92	70	135	57	55	112	47	20	46	0	0	0	0	0	0	0	0	0	0	0	0	0	0	0	0	0	0	0	0	0	0	0	0	0	0	0	0	0	0	0	0
B10_DePCR_MT_45C_8	B10_DePCR_MT_45C	B10	DePCR	MT	45C	B	8	194	90	100	145	76	66	145	76	19	62	0	0	0	0	0	0	0	0	0	0	0	0	0	0	0	0	0	0	0	0	0	0	0	0	0	0	0	0	0	0	0	0
B10_DePCR_MT_55C_1	B10_DePCR_MT_55C	B10	DePCR	MT	55C	B	1	363	223	116	220	101	75	239	92	56	53	0	0	0	0	0	0	0	0	0	0	0	0	0	0	0	0	0	0	0	0	0	0	0	0	0	0	0	0	0	0	0	0
B10_DePCR_MT_55C_2	B10_DePCR_MT_55C	B10	DePCR	MT	55C	B	2	403	210	120	264	101	95	269	109	56	56	0	0	0	0	0	0	0	0	0	0	0	0	0	0	0	0	0	0	0	0	0	0	0	0	0	0	0	0	0	0	0	0
B10_DePCR_MT_55C_3	B10_DePCR_MT_55C	B10	DePCR	MT	55C	B	3	347	193	99	234	108	86	277	107	49	71	0	0	0	0	0	0	0	0	0	0	0	0	0	0	0	0	0	0	0	0	0	0	0	0	0	0	0	0	0	0	0	0
B10_DePCR_MT_55C_4	B10_DePCR_MT_55C	B10	DePCR	MT	55C	B	4	528	250	171	302	141	121	346	136	88	85	0	0	0	0	0	0	0	0	0	0	0	0	0	0	0	0	0	0	0	0	0	0	0	0	0	0	0	0	0	0	0	0
B10_DePCR_MT_55C_5	B10_DePCR_MT_55C	B10	DePCR	MT	55C	B	5	418	216	122	217	127	104	316	102	46	50	0	0	0	0	0	0	0	0	0	0	0	0	0	0	0	0	0	0	0	0	0	0	0	0	0	0	0	0	0	0	0	0
B10_DePCR_MT_55C_6	B10_DePCR_MT_55C	B10	DePCR	MT	55C	B	6	422	224	118	251	104	102	278	101	54	46	0	0	0	0	0	0	0	0	0	0	0	0	0	0	0	0	0	0	0	0	0	0	0	0	0	0	0	0	0	0	0	0
B10_DePCR_MT_55C_7	B10_DePCR_MT_55C	B10	DePCR	MT	55C	B	7	552	258	170	292	140	113	373	116	67	104	0	0	0	0	0	0	0	0	0	0	0	0	0	0	0	0	0	0	0	0	0	0	0	0	0	0	0	0	0	0	0	0
B10_DePCR_MT_55C_8	B10_DePCR_MT_55C	B10	DePCR	MT	55C	B	8	614	266	165	320	146	130	411	164	86	102	0	0	0	0	0	0	0	0	0	0	0	0	0	0	0	0	0	0	0	0	0	0	0	0	0	0	0	0	0	0	0	0
B09_DePCR_MT_45C_1	B09_DePCR_MT_45C	B09	DePCR	MT	45C	B	1	0	103	76	78	54	29	117	66	34	75	0	0	0	0	0	0	0	0	0	0	0	0	0	0	0	0	0	0	0	0	0	0	0	0	0	0	0	0	0	0	0	0
B09_DePCR_MT_45C_2	B09_DePCR_MT_45C	B09	DePCR	MT	45C	B	2	0	138	176	184	118	40	258	108	50	128	0	0	0	0	0	0	0	0	0	0	0	0	0	0	0	0	0	0	0	0	0	0	0	0	0	0	0	0	0	0	0	0
B09_DePCR_MT_45C_3	B09_DePCR_MT_45C	B09	DePCR	MT	45C	B	3	0	89	112	111	73	26	153	49	40	84	0	0	0	0	0	0	0	0	0	0	0	0	0	0	0	0	0	0	0	0	0	0	0	0	0	0	0	0	0	0	0	0
B09_DePCR_MT_45C_4	B09_DePCR_MT_45C	B09	DePCR	MT	45C	B	4	0	109	89	128	76	41	170	77	45	78	0	0	0	0	0	0	0	0	0	0	0	0	0	0	0	0	0	0	0	0	0	0	0	0	0	0	0	0	0	0	0	0
B09_DePCR_MT_45C_5	B09_DePCR_MT_45C	B09	DePCR	MT	45C	B	5	0	88	95	119	75	37	139	68	29	85	0	0	0	0	0	0	0	0	0	0	0	0	0	0	0	0	0	0	0	0	0	0	0	0	0	0	0	0	0	0	0	0
B09_DePCR_MT_45C_6	B09_DePCR_MT_45C	B09	DePCR	MT	45C	B	6	0	58	59	63	45	25	113	32	21	54	0	0	0	0	0	0	0	0	0	0	0	0	0	0	0	0	0	0	0	0	0	0	0	0	0	0	0	0	0	0	0	0
B09_DePCR_MT_45C_7	B09_DePCR_MT_45C	B09	DePCR	MT	45C	B	7	0	135	138	170	121	57	231	97	50	99	0	0	0	0	0	0	0	0	0	0	0	0	0	0	0	0	0	0	0	0	0	0	0	0	0	0	0	0	0	0	0	0
B09_DePCR_MT_45C_8	B09_DePCR_MT_45C	B09	DePCR	MT	45C	B	8	0	182	158	208	136	66	257	113	53	118	0	0	0	0	0	0	0	0	0	0	0	0	0	0	0	0	0	0	0	0	0	0	0	0	0	0	0	0	0	0	0	0
B09_DePCR_MT_55C_1	B09_DePCR_MT_55C	B09	DePCR	MT	55C	B	1	0	217	162	246	130	41	389	120	81	77	0	0	0	0	0	0	0	0	0	0	0	0	0	0	0	0	0	0	0	0	0	0	0	0	0	0	0	0	0	0	0	0
B09_DePCR_MT_55C_2	B09_DePCR_MT_55C	B09	DePCR	MT	55C	B	2	0	274	240	343	187	99	528	149	121	128	0	0	0	0	0	0	0	0	0	0	0	0	0	0	0	0	0	0	0	0	0	0	0	0	0	0	0	0	0	0	0	0
B09_DePCR_MT_55C_3	B09_DePCR_MT_55C	B09	DePCR	MT	55C	B	3	0	241	157	260	125	61	450	135	93	103	0	0	0	0	0	0	0	0	0	0	0	0	0	0	0	0	0	0	0	0	0	0	0	0	0	0	0	0	0	0	0	0
B09_DePCR_MT_55C_4	B09_DePCR_MT_55C	B09	DePCR	MT	55C	B	4	0	281	149	296	157	72	434	119	88	80	0	0	0	0	0	0	0	0	0	0	0	0	0	0	0	0	0	0	0	0	0	0	0	0	0	0	0	0	0	0	0	0
B09_DePCR_MT_55C_5	B09_DePCR_MT_55C	B09	DePCR	MT	55C	B	5	0	346	273	357	200	100	623	173	129	132	0	0	0	0	0	0	0	0	0	0	0	0	0	0	0	0	0	0	0	0	0	0	0	0	0	0	0	0	0	0	0	0
B09_DePCR_MT_55C_6	B09_DePCR_MT_55C	B09	DePCR	MT	55C	B	6	0	205	151	222	132	61	400	120	81	81	0	0	0	0	0	0	0	0	0	0	0	0	0	0	0	0	0	0	0	0	0	0	0	0	0	0	0	0	0	0	0	0
B09_DePCR_MT_55C_7	B09_DePCR_MT_55C	B09	DePCR	MT	55C	B	7	0	213	147	227	101	52	372	102	78	77	0	0	0	0	0	0	0	0	0	0	0	0	0	0	0	0	0	0	0	0	0	0	0	0	0	0	0	0	0	0	0	0
B09_DePCR_MT_55C_8	B09_DePCR_MT_55C	B09	DePCR	MT	55C	B	8	0	246	150	274	130	59	383	113	89	86	0	0	0	0	0	0	0	0	0	0	0	0	0	0	0	0	0	0	0	0	0	0	0	0	0	0	0	0	0	0	0	0
B27_DePCR_MT_45C_1	B27_DePCR_MT_45C	B27	DePCR	MT	45C	B	1	0	0	0	0	0	0	0	0	0	0	18	25	37	24	13	21	44	35	96	27	15	23	5	6	26	14	3	46	15	21	33	7	5	31	13	5	27	0	0	0	0	0
B27_DePCR_MT_45C_2	B27_DePCR_MT_45C	B27	DePCR	MT	45C	B	2	0	0	0	0	0	0	0	0	0	0	12	10	15	13	9	15	38	26	53	19	8	15	7	5	26	11	4	20	6	14	26	5	0	18	10	5	12	0	0	0	0	0
B27_DePCR_MT_45C_3	B27_DePCR_MT_45C	B27	DePCR	MT	45C	B	3	0	0	0	0	0	0	0	0	0	0	29	14	23	11	9	22	62	33	67	17	8	23	8	5	19	9	3	45	11	17	24	6	5	31	10	9	31	0	0	0	0	0
B27_DePCR_MT_45C_4	B27_DePCR_MT_45C	B27	DePCR	MT	45C	B	4	0	0	0	0	0	0	0	0	0	0	48	33	40	20	25	31	97	57	174	31	19	51	9	12	56	27	11	60	39	30	53	11	18	38	14	9	54	0	0	0	0	0
B27_DePCR_MT_45C_5	B27_DePCR_MT_45C	B27	DePCR	MT	45C	B	5	0	0	0	0	0	0	0	0	0	0	25	21	27	19	15	34	49	32	97	23	15	31	10	6	28	8	4	50	23	25	34	7	7	35	18	7	33	0	0	0	0	0
B27_DePCR_MT_45C_6	B27_DePCR_MT_45C	B27	DePCR	MT	45C	B	6	0	0	0	0	0	0	0	0	0	0	23	8	13	11	10	13	36	18	52	18	9	12	6	4	9	16	6	23	7	11	23	5	4	16	5	3	25	0	0	0	0	0
B27_DePCR_MT_45C_7	B27_DePCR_MT_45C	B27	DePCR	MT	45C	B	7	0	0	0	0	0	0	0	0	0	0	43	56	46	25	25	64	109	73	210	52	28	63	25	11	57	22	13	71	39	38	50	11	19	54	24	15	35	0	0	0	0	0
B27_DePCR_MT_45C_8	B27_DePCR_MT_45C	B27	DePCR	MT	45C	B	8	0	0	0	0	0	0	0	0	0	0	19	12	16	6	11	16	32	19	42	13	3	29	14	6	17	4	2	31	8	16	28	2	5	30	5	3	15	0	0	0	0	0
B27_DePCR_MT_55C_1	B27_DePCR_MT_55C	B27	DePCR	MT	55C	B	1	0	0	0	0	0	0	0	0	0	0	31	12	29	22	10	12	266	121	457	17	3	79	15	5	157	8	6	63	22	17	32	14	6	37	7	5	14	0	0	0	0	0
B27_DePCR_MT_55C_2	B27_DePCR_MT_55C	B27	DePCR	MT	55C	B	2	0	0	0	0	0	0	0	0	0	0	24	10	29	15	5	16	236	99	393	9	3	61	5	2	112	4	5	40	11	7	24	12	4	35	2	2	4	0	0	0	0	0
B27_DePCR_MT_55C_3	B27_DePCR_MT_55C	B27	DePCR	MT	55C	B	3	0	0	0	0	0	0	0	0	0	0	24	19	20	13	4	18	243	96	333	14	7	69	5	3	109	4	3	57	16	13	31	11	2	33	3	4	10	0	0	0	0	0
B27_DePCR_MT_55C_4	B27_DePCR_MT_55C	B27	DePCR	MT	55C	B	4	0	0	0	0	0	0	0	0	0	0	52	25	33	15	9	21	348	131	539	15	8	97	8	4	160	12	5	60	17	11	26	17	5	52	10	5	10	0	0	0	0	0
B27_DePCR_MT_55C_5	B27_DePCR_MT_55C	B27	DePCR	MT	55C	B	5	0	0	0	0	0	0	0	0	0	0	29	19	16	19	8	22	241	99	360	5	5	66	8	7	112	5	0	45	16	8	23	13	5	33	7	2	13	0	0	0	0	0
B27_DePCR_MT_55C_6	B27_DePCR_MT_55C	B27	DePCR	MT	55C	B	6	0	0	0	0	0	0	0	0	0	0	13	14	15	7	9	12	214	91	333	11	4	47	5	0	85	2	0	39	7	6	20	8	0	29	3	2	15	0	0	0	0	0
B27_DePCR_MT_55C_7	B27_DePCR_MT_55C	B27	DePCR	MT	55C	B	7	0	0	0	0	0	0	0	0	0	0	40	12	21	12	6	17	260	86	437	5	5	70	3	6	140	7	7	60	8	9	24	15	10	42	14	4	9	0	0	0	0	0
B27_DePCR_MT_55C_8	B27_DePCR_MT_55C	B27	DePCR	MT	55C	B	8	0	0	0	0	0	0	0	0	0	0	19	16	24	10	5	6	203	64	315	7	7	57	2	3	79	0	4	43	11	4	10	12	3	40	7	3	10	0	0	0	0	0
C01_DePCR_MT_45C_1	C01_DePCR_MT_45C	C01	DePCR	MT	45C	C	1	206	0	0	0	0	0	0	0	0	0	0	0	0	0	0	0	0	0	0	0	0	0	0	0	0	0	0	0	0	0	0	0	0	0	0	0	0	0	0	0	0	0
C01_DePCR_MT_45C_2	C01_DePCR_MT_45C	C01	DePCR	MT	45C	C	2	189	0	0	0	0	0	0	0	0	0	0	0	0	0	0	0	0	0	0	0	0	0	0	0	0	0	0	0	0	0	0	0	0	0	0	0	0	0	0	0	0	0
C01_DePCR_MT_45C_3	C01_DePCR_MT_45C	C01	DePCR	MT	45C	C	3	183	0	0	0	0	0	0	0	0	0	0	0	0	0	0	0	0	0	0	0	0	0	0	0	0	0	0	0	0	0	0	0	0	0	0	0	0	0	0	0	0	0
C01_DePCR_MT_45C_4	C01_DePCR_MT_45C	C01	DePCR	MT	45C	C	4	178	0	0	0	0	0	0	0	0	0	0	0	0	0	0	0	0	0	0	0	0	0	0	0	0	0	0	0	0	0	0	0	0	0	0	0	0	0	0	0	0	0
C01_DePCR_MT_45C_5	C01_DePCR_MT_45C	C01	DePCR	MT	45C	C	5	166	0	0	0	0	0	0	0	0	0	0	0	0	0	0	0	0	0	0	0	0	0	0	0	0	0	0	0	0	0	0	0	0	0	0	0	0	0	0	0	0	0
C01_DePCR_MT_45C_6	C01_DePCR_MT_45C	C01	DePCR	MT	45C	C	6	182	0	0	0	0	0	0	0	0	0	0	0	0	0	0	0	0	0	0	0	0	0	0	0	0	0	0	0	0	0	0	0	0	0	0	0	0	0	0	0	0	0
C01_DePCR_MT_45C_7	C01_DePCR_MT_45C	C01	DePCR	MT	45C	C	7	244	0	0	0	0	0	0	0	0	0	0	0	0	0	0	0	0	0	0	0	0	0	0	0	0	0	0	0	0	0	0	0	0	0	0	0	0	0	0	0	0	0
C01_DePCR_MT_45C_8	C01_DePCR_MT_45C	C01	DePCR	MT	45C	C	8	138	0	0	0	0	0	0	0	0	0	0	0	0	0	0	0	0	0	0	0	0	0	0	0	0	0	0	0	0	0	0	0	0	0	0	0	0	0	0	0	0	0
C01_DePCR_MT_55C_1	C01_DePCR_MT_55C	C01	DePCR	MT	55C	C	1	190	0	0	0	0	0	0	0	0	0	0	0	0	0	0	0	0	0	0	0	0	0	0	0	0	0	0	0	0	0	0	0	0	0	0	0	0	0	0	0	0	0
C01_DePCR_MT_55C_2	C01_DePCR_MT_55C	C01	DePCR	MT	55C	C	2	214	0	0	0	0	0	0	0	0	0	0	0	0	0	0	0	0	0	0	0	0	0	0	0	0	0	0	0	0	0	0	0	0	0	0	0	0	0	0	0	0	0
C01_DePCR_MT_55C_3	C01_DePCR_MT_55C	C01	DePCR	MT	55C	C	3	360	0	0	0	0	0	0	0	0	0	0	0	0	0	0	0	0	0	0	0	0	0	0	0	0	0	0	0	0	0	0	0	0	0	0	0	0	0	0	0	0	0
C01_DePCR_MT_55C_4	C01_DePCR_MT_55C	C01	DePCR	MT	55C	C	4	405	0	0	0	0	0	0	0	0	0	0	0	0	0	0	0	0	0	0	0	0	0	0	0	0	0	0	0	0	0	0	0	0	0	0	0	0	0	0	0	0	0
C01_DePCR_MT_55C_5	C01_DePCR_MT_55C	C01	DePCR	MT	55C	C	5	315	0	0	0	0	0	0	0	0	0	0	0	0	0	0	0	0	0	0	0	0	0	0	0	0	0	0	0	0	0	0	0	0	0	0	0	0	0	0	0	0	0
C01_DePCR_MT_55C_6	C01_DePCR_MT_55C	C01	DePCR	MT	55C	C	6	280	0	0	0	0	0	0	0	0	0	0	0	0	0	0	0	0	0	0	0	0	0	0	0	0	0	0	0	0	0	0	0	0	0	0	0	0	0	0	0	0	0
C01_DePCR_MT_55C_7	C01_DePCR_MT_55C	C01	DePCR	MT	55C	C	7	201	0	0	0	0	0	0	0	0	0	0	0	0	0	0	0	0	0	0	0	0	0	0	0	0	0	0	0	0	0	0	0	0	0	0	0	0	0	0	0	0	0
C01_DePCR_MT_55C_8	C01_DePCR_MT_55C	C01	DePCR	MT	55C	C	8	363	0	0	0	0	0	0	0	0	0	0	0	0	0	0	0	0	0	0	0	0	0	0	0	0	0	0	0	0	0	0	0	0	0	0	0	0	0	0	0	0	0
C10_DePCR_MT_45C_1	C10_DePCR_MT_45C	C10	DePCR	MT	45C	C	1	38	10	9	20	8	15	26	13	6	11	0	0	0	0	0	0	0	0	0	0	0	0	0	0	0	0	0	0	0	0	0	0	0	0	0	0	0	0	0	0	0	0
C10_DePCR_MT_45C_2	C10_DePCR_MT_45C	C10	DePCR	MT	45C	C	2	28	20	8	13	8	10	13	4	6	10	0	0	0	0	0	0	0	0	0	0	0	0	0	0	0	0	0	0	0	0	0	0	0	0	0	0	0	0	0	0	0	0
C10_DePCR_MT_45C_3	C10_DePCR_MT_45C	C10	DePCR	MT	45C	C	3	47	20	11	28	11	10	23	12	6	16	0	0	0	0	0	0	0	0	0	0	0	0	0	0	0	0	0	0	0	0	0	0	0	0	0	0	0	0	0	0	0	0
C10_DePCR_MT_45C_4	C10_DePCR_MT_45C	C10	DePCR	MT	45C	C	4	20	12	12	12	7	11	15	9	0	9	0	0	0	0	0	0	0	0	0	0	0	0	0	0	0	0	0	0	0	0	0	0	0	0	0	0	0	0	0	0	0	0
C10_DePCR_MT_45C_5	C10_DePCR_MT_45C	C10	DePCR	MT	45C	C	5	24	27	18	22	15	16	21	9	8	15	0	0	0	0	0	0	0	0	0	0	0	0	0	0	0	0	0	0	0	0	0	0	0	0	0	0	0	0	0	0	0	0
C10_DePCR_MT_45C_6	C10_DePCR_MT_45C	C10	DePCR	MT	45C	C	6	27	15	7	25	2	7	12	6	2	7	0	0	0	0	0	0	0	0	0	0	0	0	0	0	0	0	0	0	0	0	0	0	0	0	0	0	0	0	0	0	0	0
C10_DePCR_MT_45C_7	C10_DePCR_MT_45C	C10	DePCR	MT	45C	C	7	35	24	16	30	14	8	31	16	8	11	0	0	0	0	0	0	0	0	0	0	0	0	0	0	0	0	0	0	0	0	0	0	0	0	0	0	0	0	0	0	0	0
C10_DePCR_MT_45C_8	C10_DePCR_MT_45C	C10	DePCR	MT	45C	C	8	24	16	13	15	6	7	21	15	5	6	0	0	0	0	0	0	0	0	0	0	0	0	0	0	0	0	0	0	0	0	0	0	0	0	0	0	0	0	0	0	0	0
C10_DePCR_MT_55C_1	C10_DePCR_MT_55C	C10	DePCR	MT	55C	C	1	32	19	10	25	7	6	31	12	5	2	0	0	0	0	0	0	0	0	0	0	0	0	0	0	0	0	0	0	0	0	0	0	0	0	0	0	0	0	0	0	0	0
C10_DePCR_MT_55C_2	C10_DePCR_MT_55C	C10	DePCR	MT	55C	C	2	35	20	10	16	16	6	27	17	8	11	0	0	0	0	0	0	0	0	0	0	0	0	0	0	0	0	0	0	0	0	0	0	0	0	0	0	0	0	0	0	0	0
C10_DePCR_MT_55C_3	C10_DePCR_MT_55C	C10	DePCR	MT	55C	C	3	46	15	12	33	13	3	29	14	7	9	0	0	0	0	0	0	0	0	0	0	0	0	0	0	0	0	0	0	0	0	0	0	0	0	0	0	0	0	0	0	0	0
C10_DePCR_MT_55C_4	C10_DePCR_MT_55C	C10	DePCR	MT	55C	C	4	48	21	11	25	9	10	24	14	9	7	0	0	0	0	0	0	0	0	0	0	0	0	0	0	0	0	0	0	0	0	0	0	0	0	0	0	0	0	0	0	0	0
C10_DePCR_MT_55C_5	C10_DePCR_MT_55C	C10	DePCR	MT	55C	C	5	48	23	12	21	9	15	29	9	5	9	0	0	0	0	0	0	0	0	0	0	0	0	0	0	0	0	0	0	0	0	0	0	0	0	0	0	0	0	0	0	0	0
C10_DePCR_MT_55C_6	C10_DePCR_MT_55C	C10	DePCR	MT	55C	C	6	59	28	18	41	7	15	45	16	9	6	0	0	0	0	0	0	0	0	0	0	0	0	0	0	0	0	0	0	0	0	0	0	0	0	0	0	0	0	0	0	0	0
C10_DePCR_MT_55C_7	C10_DePCR_MT_55C	C10	DePCR	MT	55C	C	7	60	21	16	30	18	19	34	8	6	8	0	0	0	0	0	0	0	0	0	0	0	0	0	0	0	0	0	0	0	0	0	0	0	0	0	0	0	0	0	0	0	0
C10_DePCR_MT_55C_8	C10_DePCR_MT_55C	C10	DePCR	MT	55C	C	8	60	36	21	30	12	5	41	16	5	13	0	0	0	0	0	0	0	0	0	0	0	0	0	0	0	0	0	0	0	0	0	0	0	0	0	0	0	0	0	0	0	0
C09_DePCR_MT_45C_1	C09_DePCR_MT_45C	C09	DePCR	MT	45C	C	1	0	14	12	32	16	8	33	9	10	25	0	0	0	0	0	0	0	0	0	0	0	0	0	0	0	0	0	0	0	0	0	0	0	0	0	0	0	0	0	0	0	0
C09_DePCR_MT_45C_2	C09_DePCR_MT_45C	C09	DePCR	MT	45C	C	2	0	16	16	19	21	7	35	22	8	13	0	0	0	0	0	0	0	0	0	0	0	0	0	0	0	0	0	0	0	0	0	0	0	0	0	0	0	0	0	0	0	0
C09_DePCR_MT_45C_3	C09_DePCR_MT_45C	C09	DePCR	MT	45C	C	3	0	9	17	17	17	6	17	13	8	8	0	0	0	0	0	0	0	0	0	0	0	0	0	0	0	0	0	0	0	0	0	0	0	0	0	0	0	0	0	0	0	0
C09_DePCR_MT_45C_4	C09_DePCR_MT_45C	C09	DePCR	MT	45C	C	4	0	21	17	38	17	10	19	13	9	11	0	0	0	0	0	0	0	0	0	0	0	0	0	0	0	0	0	0	0	0	0	0	0	0	0	0	0	0	0	0	0	0
C09_DePCR_MT_45C_5	C09_DePCR_MT_45C	C09	DePCR	MT	45C	C	5	0	5	0	3	0	0	6	0	2	2	0	0	0	0	0	0	0	0	0	0	0	0	0	0	0	0	0	0	0	0	0	0	0	0	0	0	0	0	0	0	0	0
C09_DePCR_MT_45C_6	C09_DePCR_MT_45C	C09	DePCR	MT	45C	C	6	0	21	16	17	14	6	24	10	6	16	0	0	0	0	0	0	0	0	0	0	0	0	0	0	0	0	0	0	0	0	0	0	0	0	0	0	0	0	0	0	0	0
C09_DePCR_MT_45C_7	C09_DePCR_MT_45C	C09	DePCR	MT	45C	C	7	0	14	14	16	9	7	22	8	6	11	0	0	0	0	0	0	0	0	0	0	0	0	0	0	0	0	0	0	0	0	0	0	0	0	0	0	0	0	0	0	0	0
C09_DePCR_MT_45C_8	C09_DePCR_MT_45C	C09	DePCR	MT	45C	C	8	0	33	32	26	22	15	40	20	13	27	0	0	0	0	0	0	0	0	0	0	0	0	0	0	0	0	0	0	0	0	0	0	0	0	0	0	0	0	0	0	0	0
C09_DePCR_MT_55C_1	C09_DePCR_MT_55C	C09	DePCR	MT	55C	C	1	0	25	11	48	18	10	50	16	4	11	0	0	0	0	0	0	0	0	0	0	0	0	0	0	0	0	0	0	0	0	0	0	0	0	0	0	0	0	0	0	0	0
C09_DePCR_MT_55C_2	C09_DePCR_MT_55C	C09	DePCR	MT	55C	C	2	0	31	17	29	20	9	35	18	13	10	0	0	0	0	0	0	0	0	0	0	0	0	0	0	0	0	0	0	0	0	0	0	0	0	0	0	0	0	0	0	0	0
C09_DePCR_MT_55C_3	C09_DePCR_MT_55C	C09	DePCR	MT	55C	C	3	0	40	27	50	23	11	57	28	12	18	0	0	0	0	0	0	0	0	0	0	0	0	0	0	0	0	0	0	0	0	0	0	0	0	0	0	0	0	0	0	0	0
C09_DePCR_MT_55C_4	C09_DePCR_MT_55C	C09	DePCR	MT	55C	C	4	0	28	11	19	14	6	49	18	10	8	0	0	0	0	0	0	0	0	0	0	0	0	0	0	0	0	0	0	0	0	0	0	0	0	0	0	0	0	0	0	0	0
C09_DePCR_MT_55C_5	C09_DePCR_MT_55C	C09	DePCR	MT	55C	C	5	0	28	22	31	3	5	53	15	8	11	0	0	0	0	0	0	0	0	0	0	0	0	0	0	0	0	0	0	0	0	0	0	0	0	0	0	0	0	0	0	0	0
C09_DePCR_MT_55C_6	C09_DePCR_MT_55C	C09	DePCR	MT	55C	C	6	0	24	27	31	21	6	56	14	8	9	0	0	0	0	0	0	0	0	0	0	0	0	0	0	0	0	0	0	0	0	0	0	0	0	0	0	0	0	0	0	0	0
C09_DePCR_MT_55C_7	C09_DePCR_MT_55C	C09	DePCR	MT	55C	C	7	0	13	16	14	7	4	37	8	7	7	0	0	0	0	0	0	0	0	0	0	0	0	0	0	0	0	0	0	0	0	0	0	0	0	0	0	0	0	0	0	0	0
C09_DePCR_MT_55C_8	C09_DePCR_MT_55C	C09	DePCR	MT	55C	C	8	0	21	19	20	11	5	28	15	7	6	0	0	0	0	0	0	0	0	0	0	0	0	0	0	0	0	0	0	0	0	0	0	0	0	0	0	0	0	0	0	0	0
D01_DePCR_MT_45C_1	D01_DePCR_MT_45C	D01	DePCR	MT	45C	D	1	1342	0	0	0	0	0	0	0	0	0	0	0	0	0	0	0	0	0	0	0	0	0	0	0	0	0	0	0	0	0	0	0	0	0	0	0	0	0	0	0	0	0
D01_DePCR_MT_45C_2	D01_DePCR_MT_45C	D01	DePCR	MT	45C	D	2	2700	0	0	0	0	0	0	0	0	0	0	0	0	0	0	0	0	0	0	0	0	0	0	0	0	0	0	0	0	0	0	0	0	0	0	0	0	0	0	0	0	0
D01_DePCR_MT_45C_3	D01_DePCR_MT_45C	D01	DePCR	MT	45C	D	3	978	0	0	0	0	0	0	0	0	0	0	0	0	0	0	0	0	0	0	0	0	0	0	0	0	0	0	0	0	0	0	0	0	0	0	0	0	0	0	0	0	0
D01_DePCR_MT_45C_4	D01_DePCR_MT_45C	D01	DePCR	MT	45C	D	4	417	0	0	0	0	0	0	0	0	0	0	0	0	0	0	0	0	0	0	0	0	0	0	0	0	0	0	0	0	0	0	0	0	0	0	0	0	0	0	0	0	0
D01_DePCR_MT_45C_5	D01_DePCR_MT_45C	D01	DePCR	MT	45C	D	5	574	0	0	0	0	0	0	0	0	0	0	0	0	0	0	0	0	0	0	0	0	0	0	0	0	0	0	0	0	0	0	0	0	0	0	0	0	0	0	0	0	0
D01_DePCR_MT_45C_6	D01_DePCR_MT_45C	D01	DePCR	MT	45C	D	6	1265	0	0	0	0	0	0	0	0	0	0	0	0	0	0	0	0	0	0	0	0	0	0	0	0	0	0	0	0	0	0	0	0	0	0	0	0	0	0	0	0	0
D01_DePCR_MT_45C_7	D01_DePCR_MT_45C	D01	DePCR	MT	45C	D	7	1025	0	0	0	0	0	0	0	0	0	0	0	0	0	0	0	0	0	0	0	0	0	0	0	0	0	0	0	0	0	0	0	0	0	0	0	0	0	0	0	0	0
D01_DePCR_MT_45C_8	D01_DePCR_MT_45C	D01	DePCR	MT	45C	D	8	1683	0	0	0	0	0	0	0	0	0	0	0	0	0	0	0	0	0	0	0	0	0	0	0	0	0	0	0	0	0	0	0	0	0	0	0	0	0	0	0	0	0
D01_DePCR_MT_55C_1	D01_DePCR_MT_55C	D01	DePCR	MT	55C	D	1	1267	0	0	0	0	0	0	0	0	0	0	0	0	0	0	0	0	0	0	0	0	0	0	0	0	0	0	0	0	0	0	0	0	0	0	0	0	0	0	0	0	0
D01_DePCR_MT_55C_2	D01_DePCR_MT_55C	D01	DePCR	MT	55C	D	2	1596	0	0	0	0	0	0	0	0	0	0	0	0	0	0	0	0	0	0	0	0	0	0	0	0	0	0	0	0	0	0	0	0	0	0	0	0	0	0	0	0	0
D01_DePCR_MT_55C_3	D01_DePCR_MT_55C	D01	DePCR	MT	55C	D	3	1959	0	0	0	0	0	0	0	0	0	0	0	0	0	0	0	0	0	0	0	0	0	0	0	0	0	0	0	0	0	0	0	0	0	0	0	0	0	0	0	0	0
D01_DePCR_MT_55C_4	D01_DePCR_MT_55C	D01	DePCR	MT	55C	D	4	2023	0	0	0	0	0	0	0	0	0	0	0	0	0	0	0	0	0	0	0	0	0	0	0	0	0	0	0	0	0	0	0	0	0	0	0	0	0	0	0	0	0
D01_DePCR_MT_55C_5	D01_DePCR_MT_55C	D01	DePCR	MT	55C	D	5	2217	0	0	0	0	0	0	0	0	0	0	0	0	0	0	0	0	0	0	0	0	0	0	0	0	0	0	0	0	0	0	0	0	0	0	0	0	0	0	0	0	0
D01_DePCR_MT_55C_6	D01_DePCR_MT_55C	D01	DePCR	MT	55C	D	6	2451	0	0	0	0	0	0	0	0	0	0	0	0	0	0	0	0	0	0	0	0	0	0	0	0	0	0	0	0	0	0	0	0	0	0	0	0	0	0	0	0	0
D01_DePCR_MT_55C_7	D01_DePCR_MT_55C	D01	DePCR	MT	55C	D	7	1076	0	0	0	0	0	0	0	0	0	0	0	0	0	0	0	0	0	0	0	0	0	0	0	0	0	0	0	0	0	0	0	0	0	0	0	0	0	0	0	0	0
D01_DePCR_MT_55C_8	D01_DePCR_MT_55C	D01	DePCR	MT	55C	D	8	2096	0	0	0	0	0	0	0	0	0	0	0	0	0	0	0	0	0	0	0	0	0	0	0	0	0	0	0	0	0	0	0	0	0	0	0	0	0	0	0	0	0
D10_DePCR_MT_45C_1	D10_DePCR_MT_45C	D10	DePCR	MT	45C	D	1	159	110	63	117	62	50	106	63	43	73	0	0	0	0	0	0	0	0	0	0	0	0	0	0	0	0	0	0	0	0	0	0	0	0	0	0	0	0	0	0	0	0
D10_DePCR_MT_45C_2	D10_DePCR_MT_45C	D10	DePCR	MT	45C	D	2	180	103	102	119	71	48	113	78	37	89	0	0	0	0	0	0	0	0	0	0	0	0	0	0	0	0	0	0	0	0	0	0	0	0	0	0	0	0	0	0	0	0
D10_DePCR_MT_45C_3	D10_DePCR_MT_45C	D10	DePCR	MT	45C	D	3	141	104	64	111	56	73	100	82	35	55	0	0	0	0	0	0	0	0	0	0	0	0	0	0	0	0	0	0	0	0	0	0	0	0	0	0	0	0	0	0	0	0
D10_DePCR_MT_45C_4	D10_DePCR_MT_45C	D10	DePCR	MT	45C	D	4	199	111	91	155	72	60	144	73	33	91	0	0	0	0	0	0	0	0	0	0	0	0	0	0	0	0	0	0	0	0	0	0	0	0	0	0	0	0	0	0	0	0
D10_DePCR_MT_45C_5	D10_DePCR_MT_45C	D10	DePCR	MT	45C	D	5	187	101	77	141	60	53	126	93	30	89	0	0	0	0	0	0	0	0	0	0	0	0	0	0	0	0	0	0	0	0	0	0	0	0	0	0	0	0	0	0	0	0
D10_DePCR_MT_45C_6	D10_DePCR_MT_45C	D10	DePCR	MT	45C	D	6	236	135	89	163	92	80	141	71	35	93	0	0	0	0	0	0	0	0	0	0	0	0	0	0	0	0	0	0	0	0	0	0	0	0	0	0	0	0	0	0	0	0
D10_DePCR_MT_45C_7	D10_DePCR_MT_45C	D10	DePCR	MT	45C	D	7	393	178	155	211	123	106	245	110	72	122	0	0	0	0	0	0	0	0	0	0	0	0	0	0	0	0	0	0	0	0	0	0	0	0	0	0	0	0	0	0	0	0
D10_DePCR_MT_45C_8	D10_DePCR_MT_45C	D10	DePCR	MT	45C	D	8	143	65	50	91	54	43	111	57	19	61	0	0	0	0	0	0	0	0	0	0	0	0	0	0	0	0	0	0	0	0	0	0	0	0	0	0	0	0	0	0	0	0
D10_DePCR_MT_55C_1	D10_DePCR_MT_55C	D10	DePCR	MT	55C	D	1	181	99	46	139	61	38	131	65	40	30	0	0	0	0	0	0	0	0	0	0	0	0	0	0	0	0	0	0	0	0	0	0	0	0	0	0	0	0	0	0	0	0
D10_DePCR_MT_55C_2	D10_DePCR_MT_55C	D10	DePCR	MT	55C	D	2	224	84	62	116	51	34	153	62	33	40	0	0	0	0	0	0	0	0	0	0	0	0	0	0	0	0	0	0	0	0	0	0	0	0	0	0	0	0	0	0	0	0
D10_DePCR_MT_55C_3	D10_DePCR_MT_55C	D10	DePCR	MT	55C	D	3	276	130	76	144	55	45	195	75	39	49	0	0	0	0	0	0	0	0	0	0	0	0	0	0	0	0	0	0	0	0	0	0	0	0	0	0	0	0	0	0	0	0
D10_DePCR_MT_55C_4	D10_DePCR_MT_55C	D10	DePCR	MT	55C	D	4	186	94	47	94	46	40	165	41	34	30	0	0	0	0	0	0	0	0	0	0	0	0	0	0	0	0	0	0	0	0	0	0	0	0	0	0	0	0	0	0	0	0
D10_DePCR_MT_55C_5	D10_DePCR_MT_55C	D10	DePCR	MT	55C	D	5	351	143	96	174	69	52	248	91	50	56	0	0	0	0	0	0	0	0	0	0	0	0	0	0	0	0	0	0	0	0	0	0	0	0	0	0	0	0	0	0	0	0
D10_DePCR_MT_55C_6	D10_DePCR_MT_55C	D10	DePCR	MT	55C	D	6	31	10	6	9	2	2	23	7	0	5	0	0	0	0	0	0	0	0	0	0	0	0	0	0	0	0	0	0	0	0	0	0	0	0	0	0	0	0	0	0	0	0
D10_DePCR_MT_55C_7	D10_DePCR_MT_55C	D10	DePCR	MT	55C	D	7	422	158	109	202	83	77	234	113	53	72	0	0	0	0	0	0	0	0	0	0	0	0	0	0	0	0	0	0	0	0	0	0	0	0	0	0	0	0	0	0	0	0
D10_DePCR_MT_55C_8	D10_DePCR_MT_55C	D10	DePCR	MT	55C	D	8	262	116	58	131	69	56	154	66	39	41	0	0	0	0	0	0	0	0	0	0	0	0	0	0	0	0	0	0	0	0	0	0	0	0	0	0	0	0	0	0	0	0
E01_DePCR_MT_45C_1	E01_DePCR_MT_45C	E01	DePCR	MT	45C	E	1	679	0	0	0	0	0	0	0	0	0	0	0	0	0	0	0	0	0	0	0	0	0	0	0	0	0	0	0	0	0	0	0	0	0	0	0	0	0	0	0	0	0
E01_DePCR_MT_45C_2	E01_DePCR_MT_45C	E01	DePCR	MT	45C	E	2	971	0	0	0	0	0	0	0	0	0	0	0	0	0	0	0	0	0	0	0	0	0	0	0	0	0	0	0	0	0	0	0	0	0	0	0	0	0	0	0	0	0
E01_DePCR_MT_45C_3	E01_DePCR_MT_45C	E01	DePCR	MT	45C	E	3	810	0	0	0	0	0	0	0	0	0	0	0	0	0	0	0	0	0	0	0	0	0	0	0	0	0	0	0	0	0	0	0	0	0	0	0	0	0	0	0	0	0
E01_DePCR_MT_45C_4	E01_DePCR_MT_45C	E01	DePCR	MT	45C	E	4	540	0	0	0	0	0	0	0	0	0	0	0	0	0	0	0	0	0	0	0	0	0	0	0	0	0	0	0	0	0	0	0	0	0	0	0	0	0	0	0	0	0
E01_DePCR_MT_45C_5	E01_DePCR_MT_45C	E01	DePCR	MT	45C	E	5	476	0	0	0	0	0	0	0	0	0	0	0	0	0	0	0	0	0	0	0	0	0	0	0	0	0	0	0	0	0	0	0	0	0	0	0	0	0	0	0	0	0
E01_DePCR_MT_45C_6	E01_DePCR_MT_45C	E01	DePCR	MT	45C	E	6	1015	0	0	0	0	0	0	0	0	0	0	0	0	0	0	0	0	0	0	0	0	0	0	0	0	0	0	0	0	0	0	0	0	0	0	0	0	0	0	0	0	0
E01_DePCR_MT_45C_7	E01_DePCR_MT_45C	E01	DePCR	MT	45C	E	7	796	0	0	0	0	0	0	0	0	0	0	0	0	0	0	0	0	0	0	0	0	0	0	0	0	0	0	0	0	0	0	0	0	0	0	0	0	0	0	0	0	0
E01_DePCR_MT_45C_8	E01_DePCR_MT_45C	E01	DePCR	MT	45C	E	8	377	0	0	0	0	0	0	0	0	0	0	0	0	0	0	0	0	0	0	0	0	0	0	0	0	0	0	0	0	0	0	0	0	0	0	0	0	0	0	0	0	0
E01_DePCR_MT_55C_1	E01_DePCR_MT_55C	E01	DePCR	MT	55C	E	1	1506	0	0	0	0	0	0	0	0	0	0	0	0	0	0	0	0	0	0	0	0	0	0	0	0	0	0	0	0	0	0	0	0	0	0	0	0	0	0	0	0	0
E01_DePCR_MT_55C_2	E01_DePCR_MT_55C	E01	DePCR	MT	55C	E	2	2113	0	0	0	0	0	0	0	0	0	0	0	0	0	0	0	0	0	0	0	0	0	0	0	0	0	0	0	0	0	0	0	0	0	0	0	0	0	0	0	0	0
E01_DePCR_MT_55C_3	E01_DePCR_MT_55C	E01	DePCR	MT	55C	E	3	2424	0	0	0	0	0	0	0	0	0	0	0	0	0	0	0	0	0	0	0	0	0	0	0	0	0	0	0	0	0	0	0	0	0	0	0	0	0	0	0	0	0
E01_DePCR_MT_55C_4	E01_DePCR_MT_55C	E01	DePCR	MT	55C	E	4	1411	0	0	0	0	0	0	0	0	0	0	0	0	0	0	0	0	0	0	0	0	0	0	0	0	0	0	0	0	0	0	0	0	0	0	0	0	0	0	0	0	0
E01_DePCR_MT_55C_5	E01_DePCR_MT_55C	E01	DePCR	MT	55C	E	5	1613	0	0	0	0	0	0	0	0	0	0	0	0	0	0	0	0	0	0	0	0	0	0	0	0	0	0	0	0	0	0	0	0	0	0	0	0	0	0	0	0	0
E01_DePCR_MT_55C_6	E01_DePCR_MT_55C	E01	DePCR	MT	55C	E	6	1898	0	0	0	0	0	0	0	0	0	0	0	0	0	0	0	0	0	0	0	0	0	0	0	0	0	0	0	0	0	0	0	0	0	0	0	0	0	0	0	0	0
E01_DePCR_MT_55C_7	E01_DePCR_MT_55C	E01	DePCR	MT	55C	E	7	2068	0	0	0	0	0	0	0	0	0	0	0	0	0	0	0	0	0	0	0	0	0	0	0	0	0	0	0	0	0	0	0	0	0	0	0	0	0	0	0	0	0
E01_DePCR_MT_55C_8	E01_DePCR_MT_55C	E01	DePCR	MT	55C	E	8	1091	0	0	0	0	0	0	0	0	0	0	0	0	0	0	0	0	0	0	0	0	0	0	0	0	0	0	0	0	0	0	0	0	0	0	0	0	0	0	0	0	0
E10_DePCR_MT_45C_1	E10_DePCR_MT_45C	E10	DePCR	MT	45C	E	1	71	53	26	59	20	24	59	31	11	26	0	0	0	0	0	0	0	0	0	0	0	0	0	0	0	0	0	0	0	0	0	0	0	0	0	0	0	0	0	0	0	0
E10_DePCR_MT_45C_2	E10_DePCR_MT_45C	E10	DePCR	MT	45C	E	2	83	57	31	52	45	33	69	36	16	37	0	0	0	0	0	0	0	0	0	0	0	0	0	0	0	0	0	0	0	0	0	0	0	0	0	0	0	0	0	0	0	0
E10_DePCR_MT_45C_3	E10_DePCR_MT_45C	E10	DePCR	MT	45C	E	3	148	104	61	98	59	56	109	52	27	49	0	0	0	0	0	0	0	0	0	0	0	0	0	0	0	0	0	0	0	0	0	0	0	0	0	0	0	0	0	0	0	0
E10_DePCR_MT_45C_4	E10_DePCR_MT_45C	E10	DePCR	MT	45C	E	4	333	183	130	193	116	108	253	107	57	104	0	0	0	0	0	0	0	0	0	0	0	0	0	0	0	0	0	0	0	0	0	0	0	0	0	0	0	0	0	0	0	0
E10_DePCR_MT_45C_5	E10_DePCR_MT_45C	E10	DePCR	MT	45C	E	5	124	84	32	80	40	37	72	48	19	34	0	0	0	0	0	0	0	0	0	0	0	0	0	0	0	0	0	0	0	0	0	0	0	0	0	0	0	0	0	0	0	0
E10_DePCR_MT_45C_6	E10_DePCR_MT_45C	E10	DePCR	MT	45C	E	6	300	149	124	188	118	86	236	100	49	104	0	0	0	0	0	0	0	0	0	0	0	0	0	0	0	0	0	0	0	0	0	0	0	0	0	0	0	0	0	0	0	0
E10_DePCR_MT_45C_7	E10_DePCR_MT_45C	E10	DePCR	MT	45C	E	7	58	18	15	32	17	12	34	17	4	20	0	0	0	0	0	0	0	0	0	0	0	0	0	0	0	0	0	0	0	0	0	0	0	0	0	0	0	0	0	0	0	0
E10_DePCR_MT_45C_8	E10_DePCR_MT_45C	E10	DePCR	MT	45C	E	8	121	83	47	62	51	29	81	42	15	34	0	0	0	0	0	0	0	0	0	0	0	0	0	0	0	0	0	0	0	0	0	0	0	0	0	0	0	0	0	0	0	0
E10_DePCR_MT_55C_1	E10_DePCR_MT_55C	E10	DePCR	MT	55C	E	1	59	26	15	38	12	13	33	9	14	14	0	0	0	0	0	0	0	0	0	0	0	0	0	0	0	0	0	0	0	0	0	0	0	0	0	0	0	0	0	0	0	0
E10_DePCR_MT_55C_2	E10_DePCR_MT_55C	E10	DePCR	MT	55C	E	2	124	50	38	79	30	34	87	23	25	19	0	0	0	0	0	0	0	0	0	0	0	0	0	0	0	0	0	0	0	0	0	0	0	0	0	0	0	0	0	0	0	0
E10_DePCR_MT_55C_3	E10_DePCR_MT_55C	E10	DePCR	MT	55C	E	3	386	181	109	195	94	80	309	93	54	55	0	0	0	0	0	0	0	0	0	0	0	0	0	0	0	0	0	0	0	0	0	0	0	0	0	0	0	0	0	0	0	0
E10_DePCR_MT_55C_4	E10_DePCR_MT_55C	E10	DePCR	MT	55C	E	4	432	192	106	184	78	81	306	97	51	58	0	0	0	0	0	0	0	0	0	0	0	0	0	0	0	0	0	0	0	0	0	0	0	0	0	0	0	0	0	0	0	0
E10_DePCR_MT_55C_5	E10_DePCR_MT_55C	E10	DePCR	MT	55C	E	5	239	79	72	150	47	47	174	52	33	26	0	0	0	0	0	0	0	0	0	0	0	0	0	0	0	0	0	0	0	0	0	0	0	0	0	0	0	0	0	0	0	0
E10_DePCR_MT_55C_6	E10_DePCR_MT_55C	E10	DePCR	MT	55C	E	6	325	135	72	173	82	86	236	82	51	29	0	0	0	0	0	0	0	0	0	0	0	0	0	0	0	0	0	0	0	0	0	0	0	0	0	0	0	0	0	0	0	0
E10_DePCR_MT_55C_7	E10_DePCR_MT_55C	E10	DePCR	MT	55C	E	7	301	127	69	156	69	47	209	65	36	33	0	0	0	0	0	0	0	0	0	0	0	0	0	0	0	0	0	0	0	0	0	0	0	0	0	0	0	0	0	0	0	0
E10_DePCR_MT_55C_8	E10_DePCR_MT_55C	E10	DePCR	MT	55C	E	8	355	165	92	213	86	58	259	69	53	30	0	0	0	0	0	0	0	0	0	0	0	0	0	0	0	0	0	0	0	0	0	0	0	0	0	0	0	0	0	0	0	0
A01_PCR_MT_45C_1	A01_PCR_MT_45C	A01	PCR	MT	45C	A	1	16054	0	0	0	0	0	0	0	0	0	0	0	0	0	0	0	0	0	0	0	0	0	0	0	0	0	0	0	0	0	0	0	0	0	0	0	0	0	0	0	0	0
A01_PCR_MT_45C_2	A01_PCR_MT_45C	A01	PCR	MT	45C	A	2	17883	0	0	0	0	0	0	0	0	0	0	0	0	0	0	0	0	0	0	0	0	0	0	0	0	0	0	0	0	0	0	0	0	0	0	0	0	0	0	0	0	0
A01_PCR_MT_45C_3	A01_PCR_MT_45C	A01	PCR	MT	45C	A	3	13979	0	0	0	0	0	0	0	0	0	0	0	0	0	0	0	0	0	0	0	0	0	0	0	0	0	0	0	0	0	0	0	0	0	0	0	0	0	0	0	0	0
A01_PCR_MT_45C_4	A01_PCR_MT_45C	A01	PCR	MT	45C	A	4	13906	0	0	0	0	0	0	0	0	0	0	0	0	0	0	0	0	0	0	0	0	0	0	0	0	0	0	0	0	0	0	0	0	0	0	0	0	0	0	0	0	0
A01_PCR_MT_45C_5	A01_PCR_MT_45C	A01	PCR	MT	45C	A	5	15669	0	0	0	0	0	0	0	0	0	0	0	0	0	0	0	0	0	0	0	0	0	0	0	0	0	0	0	0	0	0	0	0	0	0	0	0	0	0	0	0	0
A01_PCR_MT_45C_6	A01_PCR_MT_45C	A01	PCR	MT	45C	A	6	16052	0	0	0	0	0	0	0	0	0	0	0	0	0	0	0	0	0	0	0	0	0	0	0	0	0	0	0	0	0	0	0	0	0	0	0	0	0	0	0	0	0
A01_PCR_MT_45C_7	A01_PCR_MT_45C	A01	PCR	MT	45C	A	7	15698	0	0	0	0	0	0	0	0	0	0	0	0	0	0	0	0	0	0	0	0	0	0	0	0	0	0	0	0	0	0	0	0	0	0	0	0	0	0	0	0	0
A01_PCR_MT_45C_8	A01_PCR_MT_45C	A01	PCR	MT	45C	A	8	15533	0	0	0	0	0	0	0	0	0	0	0	0	0	0	0	0	0	0	0	0	0	0	0	0	0	0	0	0	0	0	0	0	0	0	0	0	0	0	0	0	0
A01_PCR_MT_55C_1	A01_PCR_MT_55C	A01	PCR	MT	55C	A	1	16514	0	0	0	0	0	0	0	0	0	0	0	0	0	0	0	0	0	0	0	0	0	0	0	0	0	0	0	0	0	0	0	0	0	0	0	0	0	0	0	0	0
A01_PCR_MT_55C_2	A01_PCR_MT_55C	A01	PCR	MT	55C	A	2	17254	0	0	0	0	0	0	0	0	0	0	0	0	0	0	0	0	0	0	0	0	0	0	0	0	0	0	0	0	0	0	0	0	0	0	0	0	0	0	0	0	0
A01_PCR_MT_55C_3	A01_PCR_MT_55C	A01	PCR	MT	55C	A	3	15239	0	0	0	0	0	0	0	0	0	0	0	0	0	0	0	0	0	0	0	0	0	0	0	0	0	0	0	0	0	0	0	0	0	0	0	0	0	0	0	0	0
A01_PCR_MT_55C_4	A01_PCR_MT_55C	A01	PCR	MT	55C	A	4	15767	0	0	0	0	0	0	0	0	0	0	0	0	0	0	0	0	0	0	0	0	0	0	0	0	0	0	0	0	0	0	0	0	0	0	0	0	0	0	0	0	0
A01_PCR_MT_55C_5	A01_PCR_MT_55C	A01	PCR	MT	55C	A	5	15148	0	0	0	0	0	0	0	0	0	0	0	0	0	0	0	0	0	0	0	0	0	0	0	0	0	0	0	0	0	0	0	0	0	0	0	0	0	0	0	0	0
A01_PCR_MT_55C_6	A01_PCR_MT_55C	A01	PCR	MT	55C	A	6	14588	0	0	0	0	0	0	0	0	0	0	0	0	0	0	0	0	0	0	0	0	0	0	0	0	0	0	0	0	0	0	0	0	0	0	0	0	0	0	0	0	0
A01_PCR_MT_55C_7	A01_PCR_MT_55C	A01	PCR	MT	55C	A	7	15086	0	0	0	0	0	0	0	0	0	0	0	0	0	0	0	0	0	0	0	0	0	0	0	0	0	0	0	0	0	0	0	0	0	0	0	0	0	0	0	0	0
A01_PCR_MT_55C_8	A01_PCR_MT_55C	A01	PCR	MT	55C	A	8	15264	0	0	0	0	0	0	0	0	0	0	0	0	0	0	0	0	0	0	0	0	0	0	0	0	0	0	0	0	0	0	0	0	0	0	0	0	0	0	0	0	0
A10_PCR_MT_45C_1	A10_PCR_MT_45C	A10	PCR	MT	45C	A	1	1874	1842	1374	1536	1368	1596	1611	1229	652	1100	0	0	0	0	0	0	0	0	0	0	0	0	0	0	0	0	0	0	0	0	0	0	0	0	0	0	0	0	0	0	0	0
A10_PCR_MT_45C_2	A10_PCR_MT_45C	A10	PCR	MT	45C	A	2	1584	1678	1276	1406	1234	1487	1449	1128	602	844	0	0	0	0	0	0	0	0	0	0	0	0	0	0	0	0	0	0	0	0	0	0	0	0	0	0	0	0	0	0	0	0
A10_PCR_MT_45C_3	A10_PCR_MT_45C	A10	PCR	MT	45C	A	3	1588	1609	1219	1346	1147	1540	1440	1104	538	904	0	0	0	0	0	0	0	0	0	0	0	0	0	0	0	0	0	0	0	0	0	0	0	0	0	0	0	0	0	0	0	0
A10_PCR_MT_45C_4	A10_PCR_MT_45C	A10	PCR	MT	45C	A	4	1774	1607	1319	1456	1290	1534	1557	1201	576	917	0	0	0	0	0	0	0	0	0	0	0	0	0	0	0	0	0	0	0	0	0	0	0	0	0	0	0	0	0	0	0	0
A10_PCR_MT_45C_5	A10_PCR_MT_45C	A10	PCR	MT	45C	A	5	1778	1676	1312	1522	1308	1624	1549	1222	590	984	0	0	0	0	0	0	0	0	0	0	0	0	0	0	0	0	0	0	0	0	0	0	0	0	0	0	0	0	0	0	0	0
A10_PCR_MT_45C_6	A10_PCR_MT_45C	A10	PCR	MT	45C	A	6	1539	1578	1177	1333	1159	1395	1410	1068	570	837	0	0	0	0	0	0	0	0	0	0	0	0	0	0	0	0	0	0	0	0	0	0	0	0	0	0	0	0	0	0	0	0
A10_PCR_MT_45C_7	A10_PCR_MT_45C	A10	PCR	MT	45C	A	7	1889	1925	1511	1665	1431	1782	1691	1356	710	1059	0	0	0	0	0	0	0	0	0	0	0	0	0	0	0	0	0	0	0	0	0	0	0	0	0	0	0	0	0	0	0	0
A10_PCR_MT_45C_8	A10_PCR_MT_45C	A10	PCR	MT	45C	A	8	1615	1675	1251	1385	1207	1392	1496	1179	572	949	0	0	0	0	0	0	0	0	0	0	0	0	0	0	0	0	0	0	0	0	0	0	0	0	0	0	0	0	0	0	0	0
A10_PCR_MT_55C_1	A10_PCR_MT_55C	A10	PCR	MT	55C	A	1	1974	1843	1529	1761	1403	1696	1824	1348	760	1116	0	0	0	0	0	0	0	0	0	0	0	0	0	0	0	0	0	0	0	0	0	0	0	0	0	0	0	0	0	0	0	0
A10_PCR_MT_55C_2	A10_PCR_MT_55C	A10	PCR	MT	55C	A	2	1914	1721	1308	1585	1415	1580	1615	1178	696	1122	0	0	0	0	0	0	0	0	0	0	0	0	0	0	0	0	0	0	0	0	0	0	0	0	0	0	0	0	0	0	0	0
A10_PCR_MT_55C_3	A10_PCR_MT_55C	A10	PCR	MT	55C	A	3	1819	1720	1352	1497	1274	1623	1667	1206	692	1032	0	0	0	0	0	0	0	0	0	0	0	0	0	0	0	0	0	0	0	0	0	0	0	0	0	0	0	0	0	0	0	0
A10_PCR_MT_55C_4	A10_PCR_MT_55C	A10	PCR	MT	55C	A	4	1863	1847	1460	1577	1355	1612	1732	1329	749	1092	0	0	0	0	0	0	0	0	0	0	0	0	0	0	0	0	0	0	0	0	0	0	0	0	0	0	0	0	0	0	0	0
A10_PCR_MT_55C_5	A10_PCR_MT_55C	A10	PCR	MT	55C	A	5	2038	1943	1516	1795	1391	1746	1788	1390	784	1100	0	0	0	0	0	0	0	0	0	0	0	0	0	0	0	0	0	0	0	0	0	0	0	0	0	0	0	0	0	0	0	0
A10_PCR_MT_55C_6	A10_PCR_MT_55C	A10	PCR	MT	55C	A	6	1489	1400	1014	1277	972	1188	1261	1031	563	876	0	0	0	0	0	0	0	0	0	0	0	0	0	0	0	0	0	0	0	0	0	0	0	0	0	0	0	0	0	0	0	0
A10_PCR_MT_55C_7	A10_PCR_MT_55C	A10	PCR	MT	55C	A	7	1858	1889	1355	1645	1355	1596	1687	1244	733	1114	0	0	0	0	0	0	0	0	0	0	0	0	0	0	0	0	0	0	0	0	0	0	0	0	0	0	0	0	0	0	0	0
A10_PCR_MT_55C_8	A10_PCR_MT_55C	A10	PCR	MT	55C	A	8	1711	1696	1320	1455	1216	1423	1507	1165	693	1010	0	0	0	0	0	0	0	0	0	0	0	0	0	0	0	0	0	0	0	0	0	0	0	0	0	0	0	0	0	0	0	0
A09_PCR_MT_45C_1	A09_PCR_MT_45C	A09	PCR	MT	45C	A	1	0	1864	1767	1615	1633	858	2263	1438	862	1586	0	0	0	0	0	0	0	0	0	0	0	0	0	0	0	0	0	0	0	0	0	0	0	0	0	0	0	0	0	0	0	0
A09_PCR_MT_45C_2	A09_PCR_MT_45C	A09	PCR	MT	45C	A	2	0	1618	1669	1545	1493	770	2030	1281	802	1378	0	0	0	0	0	0	0	0	0	0	0	0	0	0	0	0	0	0	0	0	0	0	0	0	0	0	0	0	0	0	0	0
A09_PCR_MT_45C_3	A09_PCR_MT_45C	A09	PCR	MT	45C	A	3	0	1715	1668	1514	1662	815	2052	1362	836	1375	0	0	0	0	0	0	0	0	0	0	0	0	0	0	0	0	0	0	0	0	0	0	0	0	0	0	0	0	0	0	0	0
A09_PCR_MT_45C_4	A09_PCR_MT_45C	A09	PCR	MT	45C	A	4	0	1569	1454	1369	1411	736	1841	1177	739	1283	0	0	0	0	0	0	0	0	0	0	0	0	0	0	0	0	0	0	0	0	0	0	0	0	0	0	0	0	0	0	0	0
A09_PCR_MT_45C_5	A09_PCR_MT_45C	A09	PCR	MT	45C	A	5	0	1851	1773	1596	1699	912	2347	1364	827	1504	0	0	0	0	0	0	0	0	0	0	0	0	0	0	0	0	0	0	0	0	0	0	0	0	0	0	0	0	0	0	0	0
A09_PCR_MT_45C_6	A09_PCR_MT_45C	A09	PCR	MT	45C	A	6	0	1537	1485	1401	1315	736	1751	1143	663	1183	0	0	0	0	0	0	0	0	0	0	0	0	0	0	0	0	0	0	0	0	0	0	0	0	0	0	0	0	0	0	0	0
A09_PCR_MT_45C_7	A09_PCR_MT_45C	A09	PCR	MT	45C	A	7	0	1520	1454	1414	1444	751	1837	1161	685	1191	0	0	0	0	0	0	0	0	0	0	0	0	0	0	0	0	0	0	0	0	0	0	0	0	0	0	0	0	0	0	0	0
A09_PCR_MT_45C_8	A09_PCR_MT_45C	A09	PCR	MT	45C	A	8	0	1305	1357	1333	1296	751	1705	1009	681	1193	0	0	0	0	0	0	0	0	0	0	0	0	0	0	0	0	0	0	0	0	0	0	0	0	0	0	0	0	0	0	0	0
A09_PCR_MT_55C_1	A09_PCR_MT_55C	A09	PCR	MT	55C	A	1	0	1766	1688	1649	1627	886	2287	1289	931	1489	0	0	0	0	0	0	0	0	0	0	0	0	0	0	0	0	0	0	0	0	0	0	0	0	0	0	0	0	0	0	0	0
A09_PCR_MT_55C_2	A09_PCR_MT_55C	A09	PCR	MT	55C	A	2	0	1941	1840	1652	1671	962	2271	1412	963	1580	0	0	0	0	0	0	0	0	0	0	0	0	0	0	0	0	0	0	0	0	0	0	0	0	0	0	0	0	0	0	0	0
A09_PCR_MT_55C_3	A09_PCR_MT_55C	A09	PCR	MT	55C	A	3	0	1770	1659	1527	1560	869	2129	1316	963	1505	0	0	0	0	0	0	0	0	0	0	0	0	0	0	0	0	0	0	0	0	0	0	0	0	0	0	0	0	0	0	0	0
A09_PCR_MT_55C_4	A09_PCR_MT_55C	A09	PCR	MT	55C	A	4	0	1884	1825	1651	1688	905	2259	1469	985	1589	0	0	0	0	0	0	0	0	0	0	0	0	0	0	0	0	0	0	0	0	0	0	0	0	0	0	0	0	0	0	0	0
A09_PCR_MT_55C_5	A09_PCR_MT_55C	A09	PCR	MT	55C	A	5	0	2021	1892	1880	1769	953	2539	1544	1067	1656	0	0	0	0	0	0	0	0	0	0	0	0	0	0	0	0	0	0	0	0	0	0	0	0	0	0	0	0	0	0	0	0
A09_PCR_MT_55C_6	A09_PCR_MT_55C	A09	PCR	MT	55C	A	6	0	1647	1585	1436	1434	791	1940	1204	794	1381	0	0	0	0	0	0	0	0	0	0	0	0	0	0	0	0	0	0	0	0	0	0	0	0	0	0	0	0	0	0	0	0
A09_PCR_MT_55C_7	A09_PCR_MT_55C	A09	PCR	MT	55C	A	7	0	1955	1803	1727	1672	983	2242	1451	941	1513	0	0	0	0	0	0	0	0	0	0	0	0	0	0	0	0	0	0	0	0	0	0	0	0	0	0	0	0	0	0	0	0
A09_PCR_MT_55C_8	A09_PCR_MT_55C	A09	PCR	MT	55C	A	8	0	1555	1597	1466	1416	785	1932	1179	841	1323	0	0	0	0	0	0	0	0	0	0	0	0	0	0	0	0	0	0	0	0	0	0	0	0	0	0	0	0	0	0	0	0
A27_PCR_MT_45C_1	A27_PCR_MT_45C	A27	PCR	MT	45C	A	1	0	0	0	0	0	0	0	0	0	0	606	515	440	483	483	483	556	377	665	782	571	532	338	339	478	440	391	697	430	484	564	259	180	555	283	298	486	0	0	0	0	0
A27_PCR_MT_45C_2	A27_PCR_MT_45C	A27	PCR	MT	45C	A	2	0	0	0	0	0	0	0	0	0	0	571	502	455	450	410	457	588	353	720	746	546	470	299	311	422	468	372	745	404	434	508	234	193	488	281	225	497	0	0	0	0	0
A27_PCR_MT_45C_3	A27_PCR_MT_45C	A27	PCR	MT	45C	A	3	0	0	0	0	0	0	0	0	0	0	484	432	350	436	371	398	510	353	631	662	453	468	262	271	382	392	345	675	356	409	475	213	171	455	240	195	413	0	0	0	0	0
A27_PCR_MT_45C_4	A27_PCR_MT_45C	A27	PCR	MT	45C	A	4	0	0	0	0	0	0	0	0	0	0	581	506	362	488	423	501	549	400	737	772	555	474	339	284	433	456	371	686	413	469	582	249	178	515	337	221	482	0	0	0	0	0
A27_PCR_MT_45C_5	A27_PCR_MT_45C	A27	PCR	MT	45C	A	5	0	0	0	0	0	0	0	0	0	0	596	463	385	453	395	412	518	369	711	741	485	470	334	303	404	405	433	638	382	444	478	233	174	503	257	233	418	0	0	0	0	0
A27_PCR_MT_45C_6	A27_PCR_MT_45C	A27	PCR	MT	45C	A	6	0	0	0	0	0	0	0	0	0	0	562	475	357	403	391	410	510	367	670	704	487	461	299	289	410	377	342	664	378	416	490	222	165	512	279	216	446	0	0	0	0	0
A27_PCR_MT_45C_7	A27_PCR_MT_45C	A27	PCR	MT	45C	A	7	0	0	0	0	0	0	0	0	0	0	459	437	371	371	383	398	501	343	649	690	477	422	234	257	340	355	325	649	366	380	520	203	136	438	250	226	431	0	0	0	0	0
A27_PCR_MT_45C_8	A27_PCR_MT_45C	A27	PCR	MT	45C	A	8	0	0	0	0	0	0	0	0	0	0	469	425	348	349	341	375	437	289	598	583	444	385	249	208	345	353	268	535	295	347	412	190	145	387	242	171	395	0	0	0	0	0
A27_PCR_MT_55C_1	A27_PCR_MT_55C	A27	PCR	MT	55C	A	1	0	0	0	0	0	0	0	0	0	0	520	476	362	435	396	469	623	443	822	647	496	451	336	338	508	390	321	680	361	341	462	236	178	519	246	208	438	0	0	0	0	0
A27_PCR_MT_55C_2	A27_PCR_MT_55C	A27	PCR	MT	55C	A	2	0	0	0	0	0	0	0	0	0	0	508	465	382	417	405	408	596	431	841	584	422	430	324	319	431	375	312	665	315	388	475	211	166	473	255	195	407	0	0	0	0	0
A27_PCR_MT_55C_3	A27_PCR_MT_55C	A27	PCR	MT	55C	A	3	0	0	0	0	0	0	0	0	0	0	574	535	430	463	444	469	624	436	817	665	458	449	340	387	496	413	328	690	334	352	470	268	205	543	301	229	427	0	0	0	0	0
A27_PCR_MT_55C_4	A27_PCR_MT_55C	A27	PCR	MT	55C	A	4	0	0	0	0	0	0	0	0	0	0	603	505	391	457	427	481	558	398	868	656	494	523	334	344	500	415	343	645	340	383	470	230	183	560	240	192	441	0	0	0	0	0
A27_PCR_MT_55C_5	A27_PCR_MT_55C	A27	PCR	MT	55C	A	5	0	0	0	0	0	0	0	0	0	0	527	437	363	408	411	362	545	349	664	610	414	398	314	289	433	366	311	538	299	355	384	221	172	445	251	216	374	0	0	0	0	0
A27_PCR_MT_55C_6	A27_PCR_MT_55C	A27	PCR	MT	55C	A	6	0	0	0	0	0	0	0	0	0	0	617	527	403	428	482	482	641	413	827	646	499	491	396	340	525	412	347	677	346	382	523	257	218	559	315	228	430	0	0	0	0	0
A27_PCR_MT_55C_7	A27_PCR_MT_55C	A27	PCR	MT	55C	A	7	0	0	0	0	0	0	0	0	0	0	615	488	362	430	373	472	637	415	761	647	474	470	335	352	501	400	310	675	338	368	471	247	171	486	245	216	433	0	0	0	0	0
A27_PCR_MT_55C_8	A27_PCR_MT_55C	A27	PCR	MT	55C	A	8	0	0	0	0	0	0	0	0	0	0	667	490	445	483	463	454	697	390	926	726	490	486	385	424	552	458	333	718	338	440	458	283	201	547	296	219	418	0	0	0	0	0
A64_PCR_MT_45C_1	A64_PCR_MT_45C	A64	PCR	MT	45C	A	1	487	439	291	392	322	381	364	369	176	321	176	153	113	109	122	150	151	120	229	223	154	127	93	88	139	125	115	195	125	140	166	66	65	165	91	69	135	135	98	257	156	92
A64_PCR_MT_45C_2	A64_PCR_MT_45C	A64	PCR	MT	45C	A	2	434	388	301	355	316	356	378	363	192	281	156	111	128	125	118	111	145	125	175	187	138	137	97	101	127	135	95	191	111	99	155	69	50	129	81	62	124	132	102	224	140	74
A64_PCR_MT_45C_3	A64_PCR_MT_45C	A64	PCR	MT	45C	A	3	491	459	360	406	333	373	450	356	200	337	170	126	142	121	136	160	168	116	255	227	156	132	105	90	142	133	114	216	135	135	164	73	64	148	100	96	140	151	109	226	147	75
A64_PCR_MT_45C_4	A64_PCR_MT_45C	A64	PCR	MT	45C	A	4	435	410	312	401	322	358	444	385	175	300	187	136	123	127	141	122	156	123	224	197	192	150	102	84	142	127	110	198	104	124	177	70	51	136	103	60	134	122	107	239	155	85
A64_PCR_MT_45C_5	A64_PCR_MT_45C	A64	PCR	MT	45C	A	5	567	496	392	492	410	458	541	441	209	328	201	176	141	160	149	189	174	147	252	275	165	180	91	92	144	133	150	224	125	170	167	103	66	164	86	76	161	163	140	275	174	84
A64_PCR_MT_45C_6	A64_PCR_MT_45C	A64	PCR	MT	45C	A	6	417	440	353	391	349	396	456	365	173	332	156	166	141	126	136	144	138	122	266	206	145	133	104	114	135	138	126	193	111	125	170	71	82	149	86	104	140	136	109	246	149	79
A64_PCR_MT_45C_7	A64_PCR_MT_45C	A64	PCR	MT	45C	A	7	443	380	286	373	317	330	414	329	155	294	169	124	120	130	143	138	146	110	213	196	153	136	86	78	110	92	89	174	94	135	157	56	58	138	96	57	145	113	113	220	121	74
A64_PCR_MT_45C_8	A64_PCR_MT_45C	A64	PCR	MT	45C	A	8	453	427	342	367	317	359	426	358	165	308	143	145	116	112	129	125	169	115	209	185	177	142	97	89	148	120	100	178	108	132	147	83	59	162	109	78	121	115	113	250	126	86
A64_PCR_MT_55C_1	A64_PCR_MT_55C	A64	PCR	MT	55C	A	1	631	584	401	549	380	494	557	400	250	376	174	202	143	158	153	151	197	152	227	267	186	163	132	126	164	151	108	237	128	144	171	87	68	188	123	73	162	140	108	274	146	71
A64_PCR_MT_55C_2	A64_PCR_MT_55C	A64	PCR	MT	55C	A	2	612	511	396	442	388	442	523	372	228	325	193	163	164	154	163	146	180	143	239	203	158	152	109	133	152	133	100	236	125	134	179	94	70	181	77	81	124	160	108	237	138	80
A64_PCR_MT_55C_3	A64_PCR_MT_55C	A64	PCR	MT	55C	A	3	613	576	387	471	398	482	522	390	232	336	195	195	158	157	152	154	190	141	270	206	154	153	149	129	153	108	110	228	134	114	195	80	63	183	95	89	142	156	107	247	150	89
A64_PCR_MT_55C_4	A64_PCR_MT_55C	A64	PCR	MT	55C	A	4	575	559	350	438	372	437	490	377	230	329	176	180	149	132	133	148	196	129	262	182	149	145	100	130	162	128	95	204	127	131	143	76	73	181	92	78	146	149	127	221	141	69
A64_PCR_MT_55C_5	A64_PCR_MT_55C	A64	PCR	MT	55C	A	5	628	504	370	476	417	397	491	341	221	314	155	154	130	155	139	161	157	123	238	186	170	154	132	121	160	116	100	191	118	151	168	86	67	165	102	73	123	135	105	259	131	88
A64_PCR_MT_55C_6	A64_PCR_MT_55C	A64	PCR	MT	55C	A	6	583	547	360	425	427	431	516	361	246	326	188	141	149	153	142	172	208	118	237	218	152	155	120	123	148	129	114	241	115	137	155	81	71	173	88	83	139	129	119	266	138	85
A64_PCR_MT_55C_7	A64_PCR_MT_55C	A64	PCR	MT	55C	A	7	488	416	320	357	328	365	410	299	224	278	164	140	118	119	110	116	148	122	196	188	133	118	76	109	115	105	94	158	101	113	133	71	66	156	79	76	124	109	95	207	117	52
A64_PCR_MT_55C_8	A64_PCR_MT_55C	A64	PCR	MT	55C	A	8	462	396	277	396	317	288	391	279	157	299	134	109	103	115	105	105	172	93	186	160	121	112	92	78	116	99	74	154	89	115	116	47	47	100	78	56	115	94	73	179	93	56
B01_PCR_MT_45C_1	B01_PCR_MT_45C	B01	PCR	MT	45C	B	1	2738	0	0	0	0	0	0	0	0	0	0	0	0	0	0	0	0	0	0	0	0	0	0	0	0	0	0	0	0	0	0	0	0	0	0	0	0	0	0	0	0	0
B01_PCR_MT_45C_2	B01_PCR_MT_45C	B01	PCR	MT	45C	B	2	2630	0	0	0	0	0	0	0	0	0	0	0	0	0	0	0	0	0	0	0	0	0	0	0	0	0	0	0	0	0	0	0	0	0	0	0	0	0	0	0	0	0
B01_PCR_MT_45C_3	B01_PCR_MT_45C	B01	PCR	MT	45C	B	3	2960	0	0	0	0	0	0	0	0	0	0	0	0	0	0	0	0	0	0	0	0	0	0	0	0	0	0	0	0	0	0	0	0	0	0	0	0	0	0	0	0	0
B01_PCR_MT_45C_4	B01_PCR_MT_45C	B01	PCR	MT	45C	B	4	2629	0	0	0	0	0	0	0	0	0	0	0	0	0	0	0	0	0	0	0	0	0	0	0	0	0	0	0	0	0	0	0	0	0	0	0	0	0	0	0	0	0
B01_PCR_MT_45C_5	B01_PCR_MT_45C	B01	PCR	MT	45C	B	5	2598	0	0	0	0	0	0	0	0	0	0	0	0	0	0	0	0	0	0	0	0	0	0	0	0	0	0	0	0	0	0	0	0	0	0	0	0	0	0	0	0	0
B01_PCR_MT_45C_6	B01_PCR_MT_45C	B01	PCR	MT	45C	B	6	2520	0	0	0	0	0	0	0	0	0	0	0	0	0	0	0	0	0	0	0	0	0	0	0	0	0	0	0	0	0	0	0	0	0	0	0	0	0	0	0	0	0
B01_PCR_MT_45C_7	B01_PCR_MT_45C	B01	PCR	MT	45C	B	7	2539	0	0	0	0	0	0	0	0	0	0	0	0	0	0	0	0	0	0	0	0	0	0	0	0	0	0	0	0	0	0	0	0	0	0	0	0	0	0	0	0	0
B01_PCR_MT_45C_8	B01_PCR_MT_45C	B01	PCR	MT	45C	B	8	2919	0	0	0	0	0	0	0	0	0	0	0	0	0	0	0	0	0	0	0	0	0	0	0	0	0	0	0	0	0	0	0	0	0	0	0	0	0	0	0	0	0
B01_PCR_MT_55C_1	B01_PCR_MT_55C	B01	PCR	MT	55C	B	1	2858	0	0	0	0	0	0	0	0	0	0	0	0	0	0	0	0	0	0	0	0	0	0	0	0	0	0	0	0	0	0	0	0	0	0	0	0	0	0	0	0	0
B01_PCR_MT_55C_2	B01_PCR_MT_55C	B01	PCR	MT	55C	B	2	3255	0	0	0	0	0	0	0	0	0	0	0	0	0	0	0	0	0	0	0	0	0	0	0	0	0	0	0	0	0	0	0	0	0	0	0	0	0	0	0	0	0
B01_PCR_MT_55C_3	B01_PCR_MT_55C	B01	PCR	MT	55C	B	3	3149	0	0	0	0	0	0	0	0	0	0	0	0	0	0	0	0	0	0	0	0	0	0	0	0	0	0	0	0	0	0	0	0	0	0	0	0	0	0	0	0	0
B01_PCR_MT_55C_4	B01_PCR_MT_55C	B01	PCR	MT	55C	B	4	3710	0	0	0	0	0	0	0	0	0	0	0	0	0	0	0	0	0	0	0	0	0	0	0	0	0	0	0	0	0	0	0	0	0	0	0	0	0	0	0	0	0
B01_PCR_MT_55C_5	B01_PCR_MT_55C	B01	PCR	MT	55C	B	5	3328	0	0	0	0	0	0	0	0	0	0	0	0	0	0	0	0	0	0	0	0	0	0	0	0	0	0	0	0	0	0	0	0	0	0	0	0	0	0	0	0	0
B01_PCR_MT_55C_6	B01_PCR_MT_55C	B01	PCR	MT	55C	B	6	3274	0	0	0	0	0	0	0	0	0	0	0	0	0	0	0	0	0	0	0	0	0	0	0	0	0	0	0	0	0	0	0	0	0	0	0	0	0	0	0	0	0
B01_PCR_MT_55C_7	B01_PCR_MT_55C	B01	PCR	MT	55C	B	7	2948	0	0	0	0	0	0	0	0	0	0	0	0	0	0	0	0	0	0	0	0	0	0	0	0	0	0	0	0	0	0	0	0	0	0	0	0	0	0	0	0	0
B01_PCR_MT_55C_8	B01_PCR_MT_55C	B01	PCR	MT	55C	B	8	2724	0	0	0	0	0	0	0	0	0	0	0	0	0	0	0	0	0	0	0	0	0	0	0	0	0	0	0	0	0	0	0	0	0	0	0	0	0	0	0	0	0
B10_PCR_MT_45C_1	B10_PCR_MT_45C	B10	PCR	MT	45C	B	1	210	226	144	187	162	189	191	166	86	130	0	0	0	0	0	0	0	0	0	0	0	0	0	0	0	0	0	0	0	0	0	0	0	0	0	0	0	0	0	0	0	0
B10_PCR_MT_45C_2	B10_PCR_MT_45C	B10	PCR	MT	45C	B	2	185	181	124	202	148	146	182	109	66	111	0	0	0	0	0	0	0	0	0	0	0	0	0	0	0	0	0	0	0	0	0	0	0	0	0	0	0	0	0	0	0	0
B10_PCR_MT_45C_3	B10_PCR_MT_45C	B10	PCR	MT	45C	B	3	182	156	140	178	137	185	167	109	53	113	0	0	0	0	0	0	0	0	0	0	0	0	0	0	0	0	0	0	0	0	0	0	0	0	0	0	0	0	0	0	0	0
B10_PCR_MT_45C_4	B10_PCR_MT_45C	B10	PCR	MT	45C	B	4	196	168	159	184	148	158	186	136	77	111	0	0	0	0	0	0	0	0	0	0	0	0	0	0	0	0	0	0	0	0	0	0	0	0	0	0	0	0	0	0	0	0
B10_PCR_MT_45C_5	B10_PCR_MT_45C	B10	PCR	MT	45C	B	5	234	190	182	179	150	198	179	152	79	109	0	0	0	0	0	0	0	0	0	0	0	0	0	0	0	0	0	0	0	0	0	0	0	0	0	0	0	0	0	0	0	0
B10_PCR_MT_45C_6	B10_PCR_MT_45C	B10	PCR	MT	45C	B	6	213	200	151	167	148	150	185	132	74	100	0	0	0	0	0	0	0	0	0	0	0	0	0	0	0	0	0	0	0	0	0	0	0	0	0	0	0	0	0	0	0	0
B10_PCR_MT_45C_7	B10_PCR_MT_45C	B10	PCR	MT	45C	B	7	223	188	168	181	162	162	151	127	79	106	0	0	0	0	0	0	0	0	0	0	0	0	0	0	0	0	0	0	0	0	0	0	0	0	0	0	0	0	0	0	0	0
B10_PCR_MT_45C_8	B10_PCR_MT_45C	B10	PCR	MT	45C	B	8	207	214	149	169	149	194	168	152	81	120	0	0	0	0	0	0	0	0	0	0	0	0	0	0	0	0	0	0	0	0	0	0	0	0	0	0	0	0	0	0	0	0
B10_PCR_MT_55C_1	B10_PCR_MT_55C	B10	PCR	MT	55C	B	1	213	209	150	199	161	165	193	140	80	119	0	0	0	0	0	0	0	0	0	0	0	0	0	0	0	0	0	0	0	0	0	0	0	0	0	0	0	0	0	0	0	0
B10_PCR_MT_55C_2	B10_PCR_MT_55C	B10	PCR	MT	55C	B	2	233	221	151	192	161	186	200	165	93	122	0	0	0	0	0	0	0	0	0	0	0	0	0	0	0	0	0	0	0	0	0	0	0	0	0	0	0	0	0	0	0	0
B10_PCR_MT_55C_3	B10_PCR_MT_55C	B10	PCR	MT	55C	B	3	262	245	172	217	200	205	206	155	96	127	0	0	0	0	0	0	0	0	0	0	0	0	0	0	0	0	0	0	0	0	0	0	0	0	0	0	0	0	0	0	0	0
B10_PCR_MT_55C_4	B10_PCR_MT_55C	B10	PCR	MT	55C	B	4	309	268	233	230	211	267	238	224	108	161	0	0	0	0	0	0	0	0	0	0	0	0	0	0	0	0	0	0	0	0	0	0	0	0	0	0	0	0	0	0	0	0
B10_PCR_MT_55C_5	B10_PCR_MT_55C	B10	PCR	MT	55C	B	5	281	258	212	227	196	202	242	208	116	167	0	0	0	0	0	0	0	0	0	0	0	0	0	0	0	0	0	0	0	0	0	0	0	0	0	0	0	0	0	0	0	0
B10_PCR_MT_55C_6	B10_PCR_MT_55C	B10	PCR	MT	55C	B	6	261	242	173	197	169	183	214	156	115	133	0	0	0	0	0	0	0	0	0	0	0	0	0	0	0	0	0	0	0	0	0	0	0	0	0	0	0	0	0	0	0	0
B10_PCR_MT_55C_7	B10_PCR_MT_55C	B10	PCR	MT	55C	B	7	258	232	189	229	160	225	204	176	100	145	0	0	0	0	0	0	0	0	0	0	0	0	0	0	0	0	0	0	0	0	0	0	0	0	0	0	0	0	0	0	0	0
B10_PCR_MT_55C_8	B10_PCR_MT_55C	B10	PCR	MT	55C	B	8	200	220	146	192	174	183	191	155	79	112	0	0	0	0	0	0	0	0	0	0	0	0	0	0	0	0	0	0	0	0	0	0	0	0	0	0	0	0	0	0	0	0
B09_PCR_MT_45C_1	B09_PCR_MT_45C	B09	PCR	MT	45C	B	1	0	176	144	149	190	80	195	146	70	153	0	0	0	0	0	0	0	0	0	0	0	0	0	0	0	0	0	0	0	0	0	0	0	0	0	0	0	0	0	0	0	0
B09_PCR_MT_45C_2	B09_PCR_MT_45C	B09	PCR	MT	45C	B	2	0	152	157	156	175	78	210	157	80	132	0	0	0	0	0	0	0	0	0	0	0	0	0	0	0	0	0	0	0	0	0	0	0	0	0	0	0	0	0	0	0	0
B09_PCR_MT_45C_3	B09_PCR_MT_45C	B09	PCR	MT	45C	B	3	0	166	160	162	193	93	238	133	95	148	0	0	0	0	0	0	0	0	0	0	0	0	0	0	0	0	0	0	0	0	0	0	0	0	0	0	0	0	0	0	0	0
B09_PCR_MT_45C_4	B09_PCR_MT_45C	B09	PCR	MT	45C	B	4	0	174	173	139	168	73	205	149	74	156	0	0	0	0	0	0	0	0	0	0	0	0	0	0	0	0	0	0	0	0	0	0	0	0	0	0	0	0	0	0	0	0
B09_PCR_MT_45C_5	B09_PCR_MT_45C	B09	PCR	MT	45C	B	5	0	209	183	146	174	93	219	139	92	185	0	0	0	0	0	0	0	0	0	0	0	0	0	0	0	0	0	0	0	0	0	0	0	0	0	0	0	0	0	0	0	0
B09_PCR_MT_45C_6	B09_PCR_MT_45C	B09	PCR	MT	45C	B	6	0	223	176	191	193	117	240	171	103	178	0	0	0	0	0	0	0	0	0	0	0	0	0	0	0	0	0	0	0	0	0	0	0	0	0	0	0	0	0	0	0	0
B09_PCR_MT_45C_7	B09_PCR_MT_45C	B09	PCR	MT	45C	B	7	0	155	160	161	168	74	182	132	87	130	0	0	0	0	0	0	0	0	0	0	0	0	0	0	0	0	0	0	0	0	0	0	0	0	0	0	0	0	0	0	0	0
B09_PCR_MT_45C_8	B09_PCR_MT_45C	B09	PCR	MT	45C	B	8	0	161	172	130	174	104	195	118	91	148	0	0	0	0	0	0	0	0	0	0	0	0	0	0	0	0	0	0	0	0	0	0	0	0	0	0	0	0	0	0	0	0
B09_PCR_MT_55C_1	B09_PCR_MT_55C	B09	PCR	MT	55C	B	1	0	229	253	193	195	101	276	156	109	187	0	0	0	0	0	0	0	0	0	0	0	0	0	0	0	0	0	0	0	0	0	0	0	0	0	0	0	0	0	0	0	0
B09_PCR_MT_55C_2	B09_PCR_MT_55C	B09	PCR	MT	55C	B	2	0	260	226	230	224	106	285	188	124	180	0	0	0	0	0	0	0	0	0	0	0	0	0	0	0	0	0	0	0	0	0	0	0	0	0	0	0	0	0	0	0	0
B09_PCR_MT_55C_3	B09_PCR_MT_55C	B09	PCR	MT	55C	B	3	0	260	246	236	235	133	326	206	132	241	0	0	0	0	0	0	0	0	0	0	0	0	0	0	0	0	0	0	0	0	0	0	0	0	0	0	0	0	0	0	0	0
B09_PCR_MT_55C_4	B09_PCR_MT_55C	B09	PCR	MT	55C	B	4	0	217	199	206	199	88	288	152	106	155	0	0	0	0	0	0	0	0	0	0	0	0	0	0	0	0	0	0	0	0	0	0	0	0	0	0	0	0	0	0	0	0
B09_PCR_MT_55C_5	B09_PCR_MT_55C	B09	PCR	MT	55C	B	5	0	187	177	194	179	108	259	162	88	162	0	0	0	0	0	0	0	0	0	0	0	0	0	0	0	0	0	0	0	0	0	0	0	0	0	0	0	0	0	0	0	0
B09_PCR_MT_55C_6	B09_PCR_MT_55C	B09	PCR	MT	55C	B	6	0	212	212	186	201	106	279	163	117	172	0	0	0	0	0	0	0	0	0	0	0	0	0	0	0	0	0	0	0	0	0	0	0	0	0	0	0	0	0	0	0	0
B09_PCR_MT_55C_7	B09_PCR_MT_55C	B09	PCR	MT	55C	B	7	0	208	177	164	180	93	236	149	96	156	0	0	0	0	0	0	0	0	0	0	0	0	0	0	0	0	0	0	0	0	0	0	0	0	0	0	0	0	0	0	0	0
B09_PCR_MT_55C_8	B09_PCR_MT_55C	B09	PCR	MT	55C	B	8	0	255	273	231	269	134	323	217	142	220	0	0	0	0	0	0	0	0	0	0	0	0	0	0	0	0	0	0	0	0	0	0	0	0	0	0	0	0	0	0	0	0
B27_PCR_MT_45C_1	B27_PCR_MT_45C	B27	PCR	MT	45C	B	1	0	0	0	0	0	0	0	0	0	0	38	41	23	25	28	23	48	23	42	61	35	33	25	22	26	22	30	48	21	22	46	16	11	38	22	21	32	0	0	0	0	0
B27_PCR_MT_45C_2	B27_PCR_MT_45C	B27	PCR	MT	45C	B	2	0	0	0	0	0	0	0	0	0	0	34	23	26	28	22	22	26	25	53	35	37	23	20	19	20	22	13	41	23	28	25	22	12	25	24	12	19	0	0	0	0	0
B27_PCR_MT_45C_3	B27_PCR_MT_45C	B27	PCR	MT	45C	B	3	0	0	0	0	0	0	0	0	0	0	28	29	25	21	24	32	24	28	41	50	31	32	25	23	32	29	22	23	23	29	35	16	16	28	25	20	41	0	0	0	0	0
B27_PCR_MT_45C_4	B27_PCR_MT_45C	B27	PCR	MT	45C	B	4	0	0	0	0	0	0	0	0	0	0	42	35	19	29	28	22	24	20	42	43	35	29	27	15	36	27	23	41	33	19	35	12	10	38	27	20	31	0	0	0	0	0
B27_PCR_MT_45C_5	B27_PCR_MT_45C	B27	PCR	MT	45C	B	5	0	0	0	0	0	0	0	0	0	0	28	30	27	26	32	30	34	20	47	53	32	28	18	20	30	33	19	50	26	21	28	16	18	24	29	16	32	0	0	0	0	0
B27_PCR_MT_45C_6	B27_PCR_MT_45C	B27	PCR	MT	45C	B	6	0	0	0	0	0	0	0	0	0	0	45	46	28	38	41	26	42	31	63	48	32	42	28	25	36	32	24	58	25	42	26	21	13	43	19	17	32	0	0	0	0	0
B27_PCR_MT_45C_7	B27_PCR_MT_45C	B27	PCR	MT	45C	B	7	0	0	0	0	0	0	0	0	0	0	54	37	27	29	31	39	40	33	45	66	33	40	26	25	38	31	20	46	38	33	37	23	17	45	18	18	38	0	0	0	0	0
B27_PCR_MT_45C_8	B27_PCR_MT_45C	B27	PCR	MT	45C	B	8	0	0	0	0	0	0	0	0	0	0	46	37	25	43	27	38	35	28	55	61	35	52	23	20	36	32	28	54	42	28	39	26	12	33	22	15	43	0	0	0	0	0
B27_PCR_MT_55C_1	B27_PCR_MT_55C	B27	PCR	MT	55C	B	1	0	0	0	0	0	0	0	0	0	0	23	16	12	24	15	13	23	23	26	20	14	16	12	9	15	11	11	21	10	12	16	9	6	15	7	0	16	0	0	0	0	0
B27_PCR_MT_55C_2	B27_PCR_MT_55C	B27	PCR	MT	55C	B	2	0	0	0	0	0	0	0	0	0	0	25	16	19	18	18	22	32	24	37	20	26	17	18	22	30	16	12	41	12	14	21	8	8	23	12	14	15	0	0	0	0	0
B27_PCR_MT_55C_3	B27_PCR_MT_55C	B27	PCR	MT	55C	B	3	0	0	0	0	0	0	0	0	0	0	23	16	18	11	19	21	18	20	38	19	11	21	6	19	29	15	10	35	17	12	22	11	8	25	9	9	8	0	0	0	0	0
B27_PCR_MT_55C_4	B27_PCR_MT_55C	B27	PCR	MT	55C	B	4	0	0	0	0	0	0	0	0	0	0	29	27	12	17	20	13	29	17	34	30	13	20	10	14	19	14	14	22	10	13	12	8	5	21	7	9	15	0	0	0	0	0
B27_PCR_MT_55C_5	B27_PCR_MT_55C	B27	PCR	MT	55C	B	5	0	0	0	0	0	0	0	0	0	0	35	16	11	13	25	22	29	17	35	13	9	17	8	12	23	15	12	21	8	15	16	14	9	20	6	4	12	0	0	0	0	0
B27_PCR_MT_55C_6	B27_PCR_MT_55C	B27	PCR	MT	55C	B	6	0	0	0	0	0	0	0	0	0	0	21	15	19	18	17	15	37	22	49	18	15	16	13	14	24	9	12	31	8	16	13	9	5	12	15	10	8	0	0	0	0	0
B27_PCR_MT_55C_7	B27_PCR_MT_55C	B27	PCR	MT	55C	B	7	0	0	0	0	0	0	0	0	0	0	25	18	23	12	14	19	25	23	37	27	20	21	13	9	22	9	18	33	5	9	11	10	8	17	6	12	12	0	0	0	0	0
B27_PCR_MT_55C_8	B27_PCR_MT_55C	B27	PCR	MT	55C	B	8	0	0	0	0	0	0	0	0	0	0	23	14	18	9	16	21	37	21	25	22	16	18	15	16	24	12	14	24	17	11	27	16	8	24	11	8	13	0	0	0	0	0
C01_PCR_MT_45C_1	C01_PCR_MT_45C	C01	PCR	MT	45C	C	1	268	0	0	0	0	0	0	0	0	0	0	0	0	0	0	0	0	0	0	0	0	0	0	0	0	0	0	0	0	0	0	0	0	0	0	0	0	0	0	0	0	0
C01_PCR_MT_45C_2	C01_PCR_MT_45C	C01	PCR	MT	45C	C	2	275	0	0	0	0	0	0	0	0	0	0	0	0	0	0	0	0	0	0	0	0	0	0	0	0	0	0	0	0	0	0	0	0	0	0	0	0	0	0	0	0	0
C01_PCR_MT_45C_3	C01_PCR_MT_45C	C01	PCR	MT	45C	C	3	292	0	0	0	0	0	0	0	0	0	0	0	0	0	0	0	0	0	0	0	0	0	0	0	0	0	0	0	0	0	0	0	0	0	0	0	0	0	0	0	0	0
C01_PCR_MT_45C_4	C01_PCR_MT_45C	C01	PCR	MT	45C	C	4	263	0	0	0	0	0	0	0	0	0	0	0	0	0	0	0	0	0	0	0	0	0	0	0	0	0	0	0	0	0	0	0	0	0	0	0	0	0	0	0	0	0
C01_PCR_MT_45C_5	C01_PCR_MT_45C	C01	PCR	MT	45C	C	5	241	0	0	0	0	0	0	0	0	0	0	0	0	0	0	0	0	0	0	0	0	0	0	0	0	0	0	0	0	0	0	0	0	0	0	0	0	0	0	0	0	0
C01_PCR_MT_45C_6	C01_PCR_MT_45C	C01	PCR	MT	45C	C	6	284	0	0	0	0	0	0	0	0	0	0	0	0	0	0	0	0	0	0	0	0	0	0	0	0	0	0	0	0	0	0	0	0	0	0	0	0	0	0	0	0	0
C01_PCR_MT_45C_7	C01_PCR_MT_45C	C01	PCR	MT	45C	C	7	243	0	0	0	0	0	0	0	0	0	0	0	0	0	0	0	0	0	0	0	0	0	0	0	0	0	0	0	0	0	0	0	0	0	0	0	0	0	0	0	0	0
C01_PCR_MT_45C_8	C01_PCR_MT_45C	C01	PCR	MT	45C	C	8	263	0	0	0	0	0	0	0	0	0	0	0	0	0	0	0	0	0	0	0	0	0	0	0	0	0	0	0	0	0	0	0	0	0	0	0	0	0	0	0	0	0
C01_PCR_MT_55C_1	C01_PCR_MT_55C	C01	PCR	MT	55C	C	1	290	0	0	0	0	0	0	0	0	0	0	0	0	0	0	0	0	0	0	0	0	0	0	0	0	0	0	0	0	0	0	0	0	0	0	0	0	0	0	0	0	0
C01_PCR_MT_55C_2	C01_PCR_MT_55C	C01	PCR	MT	55C	C	2	221	0	0	0	0	0	0	0	0	0	0	0	0	0	0	0	0	0	0	0	0	0	0	0	0	0	0	0	0	0	0	0	0	0	0	0	0	0	0	0	0	0
C01_PCR_MT_55C_3	C01_PCR_MT_55C	C01	PCR	MT	55C	C	3	336	0	0	0	0	0	0	0	0	0	0	0	0	0	0	0	0	0	0	0	0	0	0	0	0	0	0	0	0	0	0	0	0	0	0	0	0	0	0	0	0	0
C01_PCR_MT_55C_4	C01_PCR_MT_55C	C01	PCR	MT	55C	C	4	244	0	0	0	0	0	0	0	0	0	0	0	0	0	0	0	0	0	0	0	0	0	0	0	0	0	0	0	0	0	0	0	0	0	0	0	0	0	0	0	0	0
C01_PCR_MT_55C_5	C01_PCR_MT_55C	C01	PCR	MT	55C	C	5	282	0	0	0	0	0	0	0	0	0	0	0	0	0	0	0	0	0	0	0	0	0	0	0	0	0	0	0	0	0	0	0	0	0	0	0	0	0	0	0	0	0
C01_PCR_MT_55C_6	C01_PCR_MT_55C	C01	PCR	MT	55C	C	6	365	0	0	0	0	0	0	0	0	0	0	0	0	0	0	0	0	0	0	0	0	0	0	0	0	0	0	0	0	0	0	0	0	0	0	0	0	0	0	0	0	0
C01_PCR_MT_55C_7	C01_PCR_MT_55C	C01	PCR	MT	55C	C	7	338	0	0	0	0	0	0	0	0	0	0	0	0	0	0	0	0	0	0	0	0	0	0	0	0	0	0	0	0	0	0	0	0	0	0	0	0	0	0	0	0	0
C01_PCR_MT_55C_8	C01_PCR_MT_55C	C01	PCR	MT	55C	C	8	302	0	0	0	0	0	0	0	0	0	0	0	0	0	0	0	0	0	0	0	0	0	0	0	0	0	0	0	0	0	0	0	0	0	0	0	0	0	0	0	0	0
C10_PCR_MT_45C_1	C10_PCR_MT_45C	C10	PCR	MT	45C	C	1	26	19	17	20	10	28	18	20	15	16	0	0	0	0	0	0	0	0	0	0	0	0	0	0	0	0	0	0	0	0	0	0	0	0	0	0	0	0	0	0	0	0
C10_PCR_MT_45C_2	C10_PCR_MT_45C	C10	PCR	MT	45C	C	2	24	32	17	28	15	23	19	18	11	21	0	0	0	0	0	0	0	0	0	0	0	0	0	0	0	0	0	0	0	0	0	0	0	0	0	0	0	0	0	0	0	0
C10_PCR_MT_45C_3	C10_PCR_MT_45C	C10	PCR	MT	45C	C	3	30	23	26	20	20	24	18	15	6	9	0	0	0	0	0	0	0	0	0	0	0	0	0	0	0	0	0	0	0	0	0	0	0	0	0	0	0	0	0	0	0	0
C10_PCR_MT_45C_4	C10_PCR_MT_45C	C10	PCR	MT	45C	C	4	22	20	10	22	12	18	23	20	8	16	0	0	0	0	0	0	0	0	0	0	0	0	0	0	0	0	0	0	0	0	0	0	0	0	0	0	0	0	0	0	0	0
C10_PCR_MT_45C_5	C10_PCR_MT_45C	C10	PCR	MT	45C	C	5	30	22	14	16	21	19	21	8	12	15	0	0	0	0	0	0	0	0	0	0	0	0	0	0	0	0	0	0	0	0	0	0	0	0	0	0	0	0	0	0	0	0
C10_PCR_MT_45C_6	C10_PCR_MT_45C	C10	PCR	MT	45C	C	6	22	19	12	21	15	16	27	15	15	9	0	0	0	0	0	0	0	0	0	0	0	0	0	0	0	0	0	0	0	0	0	0	0	0	0	0	0	0	0	0	0	0
C10_PCR_MT_45C_7	C10_PCR_MT_45C	C10	PCR	MT	45C	C	7	26	21	19	23	15	19	13	10	5	10	0	0	0	0	0	0	0	0	0	0	0	0	0	0	0	0	0	0	0	0	0	0	0	0	0	0	0	0	0	0	0	0
C10_PCR_MT_45C_8	C10_PCR_MT_45C	C10	PCR	MT	45C	C	8	17	19	14	30	12	25	26	16	10	12	0	0	0	0	0	0	0	0	0	0	0	0	0	0	0	0	0	0	0	0	0	0	0	0	0	0	0	0	0	0	0	0
C10_PCR_MT_55C_1	C10_PCR_MT_55C	C10	PCR	MT	55C	C	1	21	27	14	24	20	15	26	10	7	12	0	0	0	0	0	0	0	0	0	0	0	0	0	0	0	0	0	0	0	0	0	0	0	0	0	0	0	0	0	0	0	0
C10_PCR_MT_55C_2	C10_PCR_MT_55C	C10	PCR	MT	55C	C	2	27	31	19	27	16	24	22	8	9	13	0	0	0	0	0	0	0	0	0	0	0	0	0	0	0	0	0	0	0	0	0	0	0	0	0	0	0	0	0	0	0	0
C10_PCR_MT_55C_3	C10_PCR_MT_55C	C10	PCR	MT	55C	C	3	35	36	31	29	28	17	19	17	7	19	0	0	0	0	0	0	0	0	0	0	0	0	0	0	0	0	0	0	0	0	0	0	0	0	0	0	0	0	0	0	0	0
C10_PCR_MT_55C_4	C10_PCR_MT_55C	C10	PCR	MT	55C	C	4	31	24	14	23	17	25	30	27	7	12	0	0	0	0	0	0	0	0	0	0	0	0	0	0	0	0	0	0	0	0	0	0	0	0	0	0	0	0	0	0	0	0
C10_PCR_MT_55C_5	C10_PCR_MT_55C	C10	PCR	MT	55C	C	5	29	31	18	27	18	21	29	25	4	15	0	0	0	0	0	0	0	0	0	0	0	0	0	0	0	0	0	0	0	0	0	0	0	0	0	0	0	0	0	0	0	0
C10_PCR_MT_55C_6	C10_PCR_MT_55C	C10	PCR	MT	55C	C	6	31	24	26	24	19	28	23	23	16	18	0	0	0	0	0	0	0	0	0	0	0	0	0	0	0	0	0	0	0	0	0	0	0	0	0	0	0	0	0	0	0	0
C10_PCR_MT_55C_7	C10_PCR_MT_55C	C10	PCR	MT	55C	C	7	25	21	18	24	20	32	22	15	7	12	0	0	0	0	0	0	0	0	0	0	0	0	0	0	0	0	0	0	0	0	0	0	0	0	0	0	0	0	0	0	0	0
C10_PCR_MT_55C_8	C10_PCR_MT_55C	C10	PCR	MT	55C	C	8	26	22	24	26	16	28	20	18	9	21	0	0	0	0	0	0	0	0	0	0	0	0	0	0	0	0	0	0	0	0	0	0	0	0	0	0	0	0	0	0	0	0
C09_PCR_MT_45C_1	C09_PCR_MT_45C	C09	PCR	MT	45C	C	1	0	29	14	14	16	10	23	21	7	26	0	0	0	0	0	0	0	0	0	0	0	0	0	0	0	0	0	0	0	0	0	0	0	0	0	0	0	0	0	0	0	0
C09_PCR_MT_45C_2	C09_PCR_MT_45C	C09	PCR	MT	45C	C	2	0	29	15	19	26	13	25	18	9	22	0	0	0	0	0	0	0	0	0	0	0	0	0	0	0	0	0	0	0	0	0	0	0	0	0	0	0	0	0	0	0	0
C09_PCR_MT_45C_3	C09_PCR_MT_45C	C09	PCR	MT	45C	C	3	0	27	19	22	18	10	22	20	14	18	0	0	0	0	0	0	0	0	0	0	0	0	0	0	0	0	0	0	0	0	0	0	0	0	0	0	0	0	0	0	0	0
C09_PCR_MT_45C_4	C09_PCR_MT_45C	C09	PCR	MT	45C	C	4	0	9	18	17	17	9	24	17	14	17	0	0	0	0	0	0	0	0	0	0	0	0	0	0	0	0	0	0	0	0	0	0	0	0	0	0	0	0	0	0	0	0
C09_PCR_MT_45C_5	C09_PCR_MT_45C	C09	PCR	MT	45C	C	5	0	23	22	25	25	8	19	15	8	17	0	0	0	0	0	0	0	0	0	0	0	0	0	0	0	0	0	0	0	0	0	0	0	0	0	0	0	0	0	0	0	0
C09_PCR_MT_45C_6	C09_PCR_MT_45C	C09	PCR	MT	45C	C	6	0	16	9	9	13	14	24	19	14	14	0	0	0	0	0	0	0	0	0	0	0	0	0	0	0	0	0	0	0	0	0	0	0	0	0	0	0	0	0	0	0	0
C09_PCR_MT_45C_7	C09_PCR_MT_45C	C09	PCR	MT	45C	C	7	0	10	18	17	17	8	27	14	6	21	0	0	0	0	0	0	0	0	0	0	0	0	0	0	0	0	0	0	0	0	0	0	0	0	0	0	0	0	0	0	0	0
C09_PCR_MT_45C_8	C09_PCR_MT_45C	C09	PCR	MT	45C	C	8	0	23	18	19	22	11	30	23	7	20	0	0	0	0	0	0	0	0	0	0	0	0	0	0	0	0	0	0	0	0	0	0	0	0	0	0	0	0	0	0	0	0
C09_PCR_MT_55C_1	C09_PCR_MT_55C	C09	PCR	MT	55C	C	1	0	34	19	22	26	16	25	18	19	25	0	0	0	0	0	0	0	0	0	0	0	0	0	0	0	0	0	0	0	0	0	0	0	0	0	0	0	0	0	0	0	0
C09_PCR_MT_55C_2	C09_PCR_MT_55C	C09	PCR	MT	55C	C	2	0	30	26	25	21	12	29	20	5	27	0	0	0	0	0	0	0	0	0	0	0	0	0	0	0	0	0	0	0	0	0	0	0	0	0	0	0	0	0	0	0	0
C09_PCR_MT_55C_3	C09_PCR_MT_55C	C09	PCR	MT	55C	C	3	0	24	15	18	24	12	27	14	8	17	0	0	0	0	0	0	0	0	0	0	0	0	0	0	0	0	0	0	0	0	0	0	0	0	0	0	0	0	0	0	0	0
C09_PCR_MT_55C_4	C09_PCR_MT_55C	C09	PCR	MT	55C	C	4	0	26	17	26	25	22	39	16	14	20	0	0	0	0	0	0	0	0	0	0	0	0	0	0	0	0	0	0	0	0	0	0	0	0	0	0	0	0	0	0	0	0
C09_PCR_MT_55C_5	C09_PCR_MT_55C	C09	PCR	MT	55C	C	5	0	20	13	22	16	7	33	25	8	22	0	0	0	0	0	0	0	0	0	0	0	0	0	0	0	0	0	0	0	0	0	0	0	0	0	0	0	0	0	0	0	0
C09_PCR_MT_55C_6	C09_PCR_MT_55C	C09	PCR	MT	55C	C	6	0	25	37	28	26	17	45	29	18	35	0	0	0	0	0	0	0	0	0	0	0	0	0	0	0	0	0	0	0	0	0	0	0	0	0	0	0	0	0	0	0	0
C09_PCR_MT_55C_7	C09_PCR_MT_55C	C09	PCR	MT	55C	C	7	0	36	26	21	28	16	30	14	12	23	0	0	0	0	0	0	0	0	0	0	0	0	0	0	0	0	0	0	0	0	0	0	0	0	0	0	0	0	0	0	0	0
C09_PCR_MT_55C_8	C09_PCR_MT_55C	C09	PCR	MT	55C	C	8	0	22	19	22	24	14	36	19	15	17	0	0	0	0	0	0	0	0	0	0	0	0	0	0	0	0	0	0	0	0	0	0	0	0	0	0	0	0	0	0	0	0
D01_PCR_MT_45C_1	D01_PCR_MT_45C	D01	PCR	MT	45C	D	1	4490	0	0	0	0	0	0	0	0	0	0	0	0	0	0	0	0	0	0	0	0	0	0	0	0	0	0	0	0	0	0	0	0	0	0	0	0	0	0	0	0	0
D01_PCR_MT_45C_2	D01_PCR_MT_45C	D01	PCR	MT	45C	D	2	4217	0	0	0	0	0	0	0	0	0	0	0	0	0	0	0	0	0	0	0	0	0	0	0	0	0	0	0	0	0	0	0	0	0	0	0	0	0	0	0	0	0
D01_PCR_MT_45C_3	D01_PCR_MT_45C	D01	PCR	MT	45C	D	3	5083	0	0	0	0	0	0	0	0	0	0	0	0	0	0	0	0	0	0	0	0	0	0	0	0	0	0	0	0	0	0	0	0	0	0	0	0	0	0	0	0	0
D01_PCR_MT_45C_4	D01_PCR_MT_45C	D01	PCR	MT	45C	D	4	4350	0	0	0	0	0	0	0	0	0	0	0	0	0	0	0	0	0	0	0	0	0	0	0	0	0	0	0	0	0	0	0	0	0	0	0	0	0	0	0	0	0
D01_PCR_MT_45C_5	D01_PCR_MT_45C	D01	PCR	MT	45C	D	5	4783	0	0	0	0	0	0	0	0	0	0	0	0	0	0	0	0	0	0	0	0	0	0	0	0	0	0	0	0	0	0	0	0	0	0	0	0	0	0	0	0	0
D01_PCR_MT_45C_6	D01_PCR_MT_45C	D01	PCR	MT	45C	D	6	4382	0	0	0	0	0	0	0	0	0	0	0	0	0	0	0	0	0	0	0	0	0	0	0	0	0	0	0	0	0	0	0	0	0	0	0	0	0	0	0	0	0
D01_PCR_MT_45C_7	D01_PCR_MT_45C	D01	PCR	MT	45C	D	7	3961	0	0	0	0	0	0	0	0	0	0	0	0	0	0	0	0	0	0	0	0	0	0	0	0	0	0	0	0	0	0	0	0	0	0	0	0	0	0	0	0	0
D01_PCR_MT_45C_8	D01_PCR_MT_45C	D01	PCR	MT	45C	D	8	4387	0	0	0	0	0	0	0	0	0	0	0	0	0	0	0	0	0	0	0	0	0	0	0	0	0	0	0	0	0	0	0	0	0	0	0	0	0	0	0	0	0
D01_PCR_MT_55C_1	D01_PCR_MT_55C	D01	PCR	MT	55C	D	1	2983	0	0	0	0	0	0	0	0	0	0	0	0	0	0	0	0	0	0	0	0	0	0	0	0	0	0	0	0	0	0	0	0	0	0	0	0	0	0	0	0	0
D01_PCR_MT_55C_2	D01_PCR_MT_55C	D01	PCR	MT	55C	D	2	3409	0	0	0	0	0	0	0	0	0	0	0	0	0	0	0	0	0	0	0	0	0	0	0	0	0	0	0	0	0	0	0	0	0	0	0	0	0	0	0	0	0
D01_PCR_MT_55C_3	D01_PCR_MT_55C	D01	PCR	MT	55C	D	3	2920	0	0	0	0	0	0	0	0	0	0	0	0	0	0	0	0	0	0	0	0	0	0	0	0	0	0	0	0	0	0	0	0	0	0	0	0	0	0	0	0	0
D01_PCR_MT_55C_4	D01_PCR_MT_55C	D01	PCR	MT	55C	D	4	3547	0	0	0	0	0	0	0	0	0	0	0	0	0	0	0	0	0	0	0	0	0	0	0	0	0	0	0	0	0	0	0	0	0	0	0	0	0	0	0	0	0
D01_PCR_MT_55C_5	D01_PCR_MT_55C	D01	PCR	MT	55C	D	5	2557	0	0	0	0	0	0	0	0	0	0	0	0	0	0	0	0	0	0	0	0	0	0	0	0	0	0	0	0	0	0	0	0	0	0	0	0	0	0	0	0	0
D01_PCR_MT_55C_6	D01_PCR_MT_55C	D01	PCR	MT	55C	D	6	3029	0	0	0	0	0	0	0	0	0	0	0	0	0	0	0	0	0	0	0	0	0	0	0	0	0	0	0	0	0	0	0	0	0	0	0	0	0	0	0	0	0
D01_PCR_MT_55C_7	D01_PCR_MT_55C	D01	PCR	MT	55C	D	7	2841	0	0	0	0	0	0	0	0	0	0	0	0	0	0	0	0	0	0	0	0	0	0	0	0	0	0	0	0	0	0	0	0	0	0	0	0	0	0	0	0	0
D01_PCR_MT_55C_8	D01_PCR_MT_55C	D01	PCR	MT	55C	D	8	2808	0	0	0	0	0	0	0	0	0	0	0	0	0	0	0	0	0	0	0	0	0	0	0	0	0	0	0	0	0	0	0	0	0	0	0	0	0	0	0	0	0
D10_PCR_MT_45C_1	D10_PCR_MT_45C	D10	PCR	MT	45C	D	1	462	438	335	398	321	419	402	291	156	237	0	0	0	0	0	0	0	0	0	0	0	0	0	0	0	0	0	0	0	0	0	0	0	0	0	0	0	0	0	0	0	0
D10_PCR_MT_45C_2	D10_PCR_MT_45C	D10	PCR	MT	45C	D	2	436	442	319	407	343	366	390	264	135	227	0	0	0	0	0	0	0	0	0	0	0	0	0	0	0	0	0	0	0	0	0	0	0	0	0	0	0	0	0	0	0	0
D10_PCR_MT_45C_3	D10_PCR_MT_45C	D10	PCR	MT	45C	D	3	427	354	300	332	290	280	333	253	135	189	0	0	0	0	0	0	0	0	0	0	0	0	0	0	0	0	0	0	0	0	0	0	0	0	0	0	0	0	0	0	0	0
D10_PCR_MT_45C_4	D10_PCR_MT_45C	D10	PCR	MT	45C	D	4	458	431	354	394	346	424	427	335	152	251	0	0	0	0	0	0	0	0	0	0	0	0	0	0	0	0	0	0	0	0	0	0	0	0	0	0	0	0	0	0	0	0
D10_PCR_MT_45C_5	D10_PCR_MT_45C	D10	PCR	MT	45C	D	5	382	416	289	368	266	320	368	254	144	170	0	0	0	0	0	0	0	0	0	0	0	0	0	0	0	0	0	0	0	0	0	0	0	0	0	0	0	0	0	0	0	0
D10_PCR_MT_45C_6	D10_PCR_MT_45C	D10	PCR	MT	45C	D	6	373	350	264	356	282	305	336	202	129	187	0	0	0	0	0	0	0	0	0	0	0	0	0	0	0	0	0	0	0	0	0	0	0	0	0	0	0	0	0	0	0	0
D10_PCR_MT_45C_7	D10_PCR_MT_45C	D10	PCR	MT	45C	D	7	364	402	290	317	229	324	328	206	137	202	0	0	0	0	0	0	0	0	0	0	0	0	0	0	0	0	0	0	0	0	0	0	0	0	0	0	0	0	0	0	0	0
D10_PCR_MT_45C_8	D10_PCR_MT_45C	D10	PCR	MT	45C	D	8	385	396	257	313	274	352	334	231	114	231	0	0	0	0	0	0	0	0	0	0	0	0	0	0	0	0	0	0	0	0	0	0	0	0	0	0	0	0	0	0	0	0
D10_PCR_MT_55C_1	D10_PCR_MT_55C	D10	PCR	MT	55C	D	1	392	374	243	351	268	340	344	218	130	164	0	0	0	0	0	0	0	0	0	0	0	0	0	0	0	0	0	0	0	0	0	0	0	0	0	0	0	0	0	0	0	0
D10_PCR_MT_55C_2	D10_PCR_MT_55C	D10	PCR	MT	55C	D	2	425	415	357	388	285	400	428	239	160	224	0	0	0	0	0	0	0	0	0	0	0	0	0	0	0	0	0	0	0	0	0	0	0	0	0	0	0	0	0	0	0	0
D10_PCR_MT_55C_3	D10_PCR_MT_55C	D10	PCR	MT	55C	D	3	312	296	210	233	176	308	269	172	108	138	0	0	0	0	0	0	0	0	0	0	0	0	0	0	0	0	0	0	0	0	0	0	0	0	0	0	0	0	0	0	0	0
D10_PCR_MT_55C_4	D10_PCR_MT_55C	D10	PCR	MT	55C	D	4	93	57	58	76	60	59	71	57	20	49	0	0	0	0	0	0	0	0	0	0	0	0	0	0	0	0	0	0	0	0	0	0	0	0	0	0	0	0	0	0	0	0
D10_PCR_MT_55C_5	D10_PCR_MT_55C	D10	PCR	MT	55C	D	5	289	330	248	326	180	262	270	176	112	172	0	0	0	0	0	0	0	0	0	0	0	0	0	0	0	0	0	0	0	0	0	0	0	0	0	0	0	0	0	0	0	0
D10_PCR_MT_55C_6	D10_PCR_MT_55C	D10	PCR	MT	55C	D	6	337	363	273	315	272	321	357	227	126	174	0	0	0	0	0	0	0	0	0	0	0	0	0	0	0	0	0	0	0	0	0	0	0	0	0	0	0	0	0	0	0	0
D10_PCR_MT_55C_7	D10_PCR_MT_55C	D10	PCR	MT	55C	D	7	396	413	336	339	305	349	367	253	128	182	0	0	0	0	0	0	0	0	0	0	0	0	0	0	0	0	0	0	0	0	0	0	0	0	0	0	0	0	0	0	0	0
D10_PCR_MT_55C_8	D10_PCR_MT_55C	D10	PCR	MT	55C	D	8	380	398	318	286	294	353	367	184	113	215	0	0	0	0	0	0	0	0	0	0	0	0	0	0	0	0	0	0	0	0	0	0	0	0	0	0	0	0	0	0	0	0
E01_PCR_MT_45C_1	E01_PCR_MT_45C	E01	PCR	MT	45C	E	1	1501	0	0	0	0	0	0	0	0	0	0	0	0	0	0	0	0	0	0	0	0	0	0	0	0	0	0	0	0	0	0	0	0	0	0	0	0	0	0	0	0	0
E01_PCR_MT_45C_2	E01_PCR_MT_45C	E01	PCR	MT	45C	E	2	1573	0	0	0	0	0	0	0	0	0	0	0	0	0	0	0	0	0	0	0	0	0	0	0	0	0	0	0	0	0	0	0	0	0	0	0	0	0	0	0	0	0
E01_PCR_MT_45C_3	E01_PCR_MT_45C	E01	PCR	MT	45C	E	3	1641	0	0	0	0	0	0	0	0	0	0	0	0	0	0	0	0	0	0	0	0	0	0	0	0	0	0	0	0	0	0	0	0	0	0	0	0	0	0	0	0	0
E01_PCR_MT_45C_4	E01_PCR_MT_45C	E01	PCR	MT	45C	E	4	1483	0	0	0	0	0	0	0	0	0	0	0	0	0	0	0	0	0	0	0	0	0	0	0	0	0	0	0	0	0	0	0	0	0	0	0	0	0	0	0	0	0
E01_PCR_MT_45C_5	E01_PCR_MT_45C	E01	PCR	MT	45C	E	5	1683	0	0	0	0	0	0	0	0	0	0	0	0	0	0	0	0	0	0	0	0	0	0	0	0	0	0	0	0	0	0	0	0	0	0	0	0	0	0	0	0	0
E01_PCR_MT_45C_6	E01_PCR_MT_45C	E01	PCR	MT	45C	E	6	1591	0	0	0	0	0	0	0	0	0	0	0	0	0	0	0	0	0	0	0	0	0	0	0	0	0	0	0	0	0	0	0	0	0	0	0	0	0	0	0	0	0
E01_PCR_MT_45C_7	E01_PCR_MT_45C	E01	PCR	MT	45C	E	7	1272	0	0	0	0	0	0	0	0	0	0	0	0	0	0	0	0	0	0	0	0	0	0	0	0	0	0	0	0	0	0	0	0	0	0	0	0	0	0	0	0	0
E01_PCR_MT_45C_8	E01_PCR_MT_45C	E01	PCR	MT	45C	E	8	1389	0	0	0	0	0	0	0	0	0	0	0	0	0	0	0	0	0	0	0	0	0	0	0	0	0	0	0	0	0	0	0	0	0	0	0	0	0	0	0	0	0
E01_PCR_MT_55C_1	E01_PCR_MT_55C	E01	PCR	MT	55C	E	1	1243	0	0	0	0	0	0	0	0	0	0	0	0	0	0	0	0	0	0	0	0	0	0	0	0	0	0	0	0	0	0	0	0	0	0	0	0	0	0	0	0	0
E01_PCR_MT_55C_2	E01_PCR_MT_55C	E01	PCR	MT	55C	E	2	1756	0	0	0	0	0	0	0	0	0	0	0	0	0	0	0	0	0	0	0	0	0	0	0	0	0	0	0	0	0	0	0	0	0	0	0	0	0	0	0	0	0
E01_PCR_MT_55C_3	E01_PCR_MT_55C	E01	PCR	MT	55C	E	3	1498	0	0	0	0	0	0	0	0	0	0	0	0	0	0	0	0	0	0	0	0	0	0	0	0	0	0	0	0	0	0	0	0	0	0	0	0	0	0	0	0	0
E01_PCR_MT_55C_4	E01_PCR_MT_55C	E01	PCR	MT	55C	E	4	1628	0	0	0	0	0	0	0	0	0	0	0	0	0	0	0	0	0	0	0	0	0	0	0	0	0	0	0	0	0	0	0	0	0	0	0	0	0	0	0	0	0
E01_PCR_MT_55C_5	E01_PCR_MT_55C	E01	PCR	MT	55C	E	5	1505	0	0	0	0	0	0	0	0	0	0	0	0	0	0	0	0	0	0	0	0	0	0	0	0	0	0	0	0	0	0	0	0	0	0	0	0	0	0	0	0	0
E01_PCR_MT_55C_6	E01_PCR_MT_55C	E01	PCR	MT	55C	E	6	1543	0	0	0	0	0	0	0	0	0	0	0	0	0	0	0	0	0	0	0	0	0	0	0	0	0	0	0	0	0	0	0	0	0	0	0	0	0	0	0	0	0
E01_PCR_MT_55C_7	E01_PCR_MT_55C	E01	PCR	MT	55C	E	7	1443	0	0	0	0	0	0	0	0	0	0	0	0	0	0	0	0	0	0	0	0	0	0	0	0	0	0	0	0	0	0	0	0	0	0	0	0	0	0	0	0	0
E01_PCR_MT_55C_8	E01_PCR_MT_55C	E01	PCR	MT	55C	E	8	1514	0	0	0	0	0	0	0	0	0	0	0	0	0	0	0	0	0	0	0	0	0	0	0	0	0	0	0	0	0	0	0	0	0	0	0	0	0	0	0	0	0
E10_PCR_MT_45C_1	E10_PCR_MT_45C	E10	PCR	MT	45C	E	1	109	112	86	94	69	86	81	83	51	51	0	0	0	0	0	0	0	0	0	0	0	0	0	0	0	0	0	0	0	0	0	0	0	0	0	0	0	0	0	0	0	0
E10_PCR_MT_45C_2	E10_PCR_MT_45C	E10	PCR	MT	45C	E	2	111	101	90	106	59	85	102	91	45	61	0	0	0	0	0	0	0	0	0	0	0	0	0	0	0	0	0	0	0	0	0	0	0	0	0	0	0	0	0	0	0	0
E10_PCR_MT_45C_3	E10_PCR_MT_45C	E10	PCR	MT	45C	E	3	124	116	99	95	99	108	91	89	37	68	0	0	0	0	0	0	0	0	0	0	0	0	0	0	0	0	0	0	0	0	0	0	0	0	0	0	0	0	0	0	0	0
E10_PCR_MT_45C_4	E10_PCR_MT_45C	E10	PCR	MT	45C	E	4	80	94	77	69	58	66	70	65	32	57	0	0	0	0	0	0	0	0	0	0	0	0	0	0	0	0	0	0	0	0	0	0	0	0	0	0	0	0	0	0	0	0
E10_PCR_MT_45C_5	E10_PCR_MT_45C	E10	PCR	MT	45C	E	5	105	102	78	93	77	87	86	76	40	72	0	0	0	0	0	0	0	0	0	0	0	0	0	0	0	0	0	0	0	0	0	0	0	0	0	0	0	0	0	0	0	0
E10_PCR_MT_45C_6	E10_PCR_MT_45C	E10	PCR	MT	45C	E	6	130	107	87	108	91	103	111	97	44	77	0	0	0	0	0	0	0	0	0	0	0	0	0	0	0	0	0	0	0	0	0	0	0	0	0	0	0	0	0	0	0	0
E10_PCR_MT_45C_7	E10_PCR_MT_45C	E10	PCR	MT	45C	E	7	111	106	108	94	80	103	101	79	32	61	0	0	0	0	0	0	0	0	0	0	0	0	0	0	0	0	0	0	0	0	0	0	0	0	0	0	0	0	0	0	0	0
E10_PCR_MT_45C_8	E10_PCR_MT_45C	E10	PCR	MT	45C	E	8	117	116	80	89	85	104	105	85	60	73	0	0	0	0	0	0	0	0	0	0	0	0	0	0	0	0	0	0	0	0	0	0	0	0	0	0	0	0	0	0	0	0
E10_PCR_MT_55C_1	E10_PCR_MT_55C	E10	PCR	MT	55C	E	1	144	151	104	102	91	102	119	87	63	91	0	0	0	0	0	0	0	0	0	0	0	0	0	0	0	0	0	0	0	0	0	0	0	0	0	0	0	0	0	0	0	0
E10_PCR_MT_55C_2	E10_PCR_MT_55C	E10	PCR	MT	55C	E	2	164	128	100	125	87	114	103	86	40	107	0	0	0	0	0	0	0	0	0	0	0	0	0	0	0	0	0	0	0	0	0	0	0	0	0	0	0	0	0	0	0	0
E10_PCR_MT_55C_3	E10_PCR_MT_55C	E10	PCR	MT	55C	E	3	169	143	101	112	95	122	116	103	71	104	0	0	0	0	0	0	0	0	0	0	0	0	0	0	0	0	0	0	0	0	0	0	0	0	0	0	0	0	0	0	0	0
E10_PCR_MT_55C_4	E10_PCR_MT_55C	E10	PCR	MT	55C	E	4	146	166	123	136	97	119	107	118	52	104	0	0	0	0	0	0	0	0	0	0	0	0	0	0	0	0	0	0	0	0	0	0	0	0	0	0	0	0	0	0	0	0
E10_PCR_MT_55C_5	E10_PCR_MT_55C	E10	PCR	MT	55C	E	5	168	209	138	141	118	164	147	117	74	98	0	0	0	0	0	0	0	0	0	0	0	0	0	0	0	0	0	0	0	0	0	0	0	0	0	0	0	0	0	0	0	0
E10_PCR_MT_55C_6	E10_PCR_MT_55C	E10	PCR	MT	55C	E	6	180	176	127	121	99	111	133	112	55	102	0	0	0	0	0	0	0	0	0	0	0	0	0	0	0	0	0	0	0	0	0	0	0	0	0	0	0	0	0	0	0	0
E10_PCR_MT_55C_7	E10_PCR_MT_55C	E10	PCR	MT	55C	E	7	156	170	110	145	112	125	118	128	79	118	0	0	0	0	0	0	0	0	0	0	0	0	0	0	0	0	0	0	0	0	0	0	0	0	0	0	0	0	0	0	0	0
E10_PCR_MT_55C_8	E10_PCR_MT_55C	E10	PCR	MT	55C	E	8	154	173	116	131	108	140	120	129	65	100	0	0	0	0	0	0	0	0	0	0	0	0	0	0	0	0	0	0	0	0	0	0	0	0	0	0	0	0	0	0	0	0
A01_DePCR_DT_45C_1	A01_DePCR_DT_45C	A01	DePCR	DT	45C	A	1	30203	0	0	0	0	0	0	0	0	0	0	0	0	0	0	0	0	0	0	0	0	0	0	0	0	0	0	0	0	0	0	0	0	0	0	0	0	0	0	0	0	0
A01_DePCR_DT_45C_2	A01_DePCR_DT_45C	A01	DePCR	DT	45C	A	2	27406	0	0	0	0	0	0	0	0	0	0	0	0	0	0	0	0	0	0	0	0	0	0	0	0	0	0	0	0	0	0	0	0	0	0	0	0	0	0	0	0	0
A01_DePCR_DT_45C_3	A01_DePCR_DT_45C	A01	DePCR	DT	45C	A	3	30051	0	0	0	0	0	0	0	0	0	0	0	0	0	0	0	0	0	0	0	0	0	0	0	0	0	0	0	0	0	0	0	0	0	0	0	0	0	0	0	0	0
A01_DePCR_DT_45C_4	A01_DePCR_DT_45C	A01	DePCR	DT	45C	A	4	27663	0	0	0	0	0	0	0	0	0	0	0	0	0	0	0	0	0	0	0	0	0	0	0	0	0	0	0	0	0	0	0	0	0	0	0	0	0	0	0	0	0
A01_DePCR_DT_45C_5	A01_DePCR_DT_45C	A01	DePCR	DT	45C	A	5	27265	0	0	0	0	0	0	0	0	0	0	0	0	0	0	0	0	0	0	0	0	0	0	0	0	0	0	0	0	0	0	0	0	0	0	0	0	0	0	0	0	0
A01_DePCR_DT_45C_6	A01_DePCR_DT_45C	A01	DePCR	DT	45C	A	6	24238	0	0	0	0	0	0	0	0	0	0	0	0	0	0	0	0	0	0	0	0	0	0	0	0	0	0	0	0	0	0	0	0	0	0	0	0	0	0	0	0	0
A01_DePCR_DT_45C_7	A01_DePCR_DT_45C	A01	DePCR	DT	45C	A	7	24843	0	0	0	0	0	0	0	0	0	0	0	0	0	0	0	0	0	0	0	0	0	0	0	0	0	0	0	0	0	0	0	0	0	0	0	0	0	0	0	0	0
A01_DePCR_DT_45C_8	A01_DePCR_DT_45C	A01	DePCR	DT	45C	A	8	12387	0	0	0	0	0	0	0	0	0	0	0	0	0	0	0	0	0	0	0	0	0	0	0	0	0	0	0	0	0	0	0	0	0	0	0	0	0	0	0	0	0
A01_DePCR_DT_55C_1	A01_DePCR_DT_55C	A01	DePCR	DT	55C	A	1	29223	0	0	0	0	0	0	0	0	0	0	0	0	0	0	0	0	0	0	0	0	0	0	0	0	0	0	0	0	0	0	0	0	0	0	0	0	0	0	0	0	0
A01_DePCR_DT_55C_2	A01_DePCR_DT_55C	A01	DePCR	DT	55C	A	2	33895	0	0	0	0	0	0	0	0	0	0	0	0	0	0	0	0	0	0	0	0	0	0	0	0	0	0	0	0	0	0	0	0	0	0	0	0	0	0	0	0	0
A01_DePCR_DT_55C_3	A01_DePCR_DT_55C	A01	DePCR	DT	55C	A	3	33476	0	0	0	0	0	0	0	0	0	0	0	0	0	0	0	0	0	0	0	0	0	0	0	0	0	0	0	0	0	0	0	0	0	0	0	0	0	0	0	0	0
A01_DePCR_DT_55C_4	A01_DePCR_DT_55C	A01	DePCR	DT	55C	A	4	29501	0	0	0	0	0	0	0	0	0	0	0	0	0	0	0	0	0	0	0	0	0	0	0	0	0	0	0	0	0	0	0	0	0	0	0	0	0	0	0	0	0
A01_DePCR_DT_55C_5	A01_DePCR_DT_55C	A01	DePCR	DT	55C	A	5	34918	0	0	0	0	0	0	0	0	0	0	0	0	0	0	0	0	0	0	0	0	0	0	0	0	0	0	0	0	0	0	0	0	0	0	0	0	0	0	0	0	0
A01_DePCR_DT_55C_6	A01_DePCR_DT_55C	A01	DePCR	DT	55C	A	6	27206	0	0	0	0	0	0	0	0	0	0	0	0	0	0	0	0	0	0	0	0	0	0	0	0	0	0	0	0	0	0	0	0	0	0	0	0	0	0	0	0	0
A01_DePCR_DT_55C_7	A01_DePCR_DT_55C	A01	DePCR	DT	55C	A	7	40764	0	0	0	0	0	0	0	0	0	0	0	0	0	0	0	0	0	0	0	0	0	0	0	0	0	0	0	0	0	0	0	0	0	0	0	0	0	0	0	0	0
A01_DePCR_DT_55C_8	A01_DePCR_DT_55C	A01	DePCR	DT	55C	A	8	33254	0	0	0	0	0	0	0	0	0	0	0	0	0	0	0	0	0	0	0	0	0	0	0	0	0	0	0	0	0	0	0	0	0	0	0	0	0	0	0	0	0
A01_PCR_DT_45C_1	A01_PCR_DT_45C	A01	PCR	DT	45C	A	1	34030	0	0	0	0	0	0	0	0	0	0	0	0	0	0	0	0	0	0	0	0	0	0	0	0	0	0	0	0	0	0	0	0	0	0	0	0	0	0	0	0	0
A01_PCR_DT_45C_2	A01_PCR_DT_45C	A01	PCR	DT	45C	A	2	37965	0	0	0	0	0	0	0	0	0	0	0	0	0	0	0	0	0	0	0	0	0	0	0	0	0	0	0	0	0	0	0	0	0	0	0	0	0	0	0	0	0
A01_PCR_DT_45C_3	A01_PCR_DT_45C	A01	PCR	DT	45C	A	3	34292	0	0	0	0	0	0	0	0	0	0	0	0	0	0	0	0	0	0	0	0	0	0	0	0	0	0	0	0	0	0	0	0	0	0	0	0	0	0	0	0	0
A01_PCR_DT_45C_4	A01_PCR_DT_45C	A01	PCR	DT	45C	A	4	36042	0	0	0	0	0	0	0	0	0	0	0	0	0	0	0	0	0	0	0	0	0	0	0	0	0	0	0	0	0	0	0	0	0	0	0	0	0	0	0	0	0
A01_PCR_DT_45C_5	A01_PCR_DT_45C	A01	PCR	DT	45C	A	5	34964	0	0	0	0	0	0	0	0	0	0	0	0	0	0	0	0	0	0	0	0	0	0	0	0	0	0	0	0	0	0	0	0	0	0	0	0	0	0	0	0	0
A01_PCR_DT_45C_6	A01_PCR_DT_45C	A01	PCR	DT	45C	A	6	31202	0	0	0	0	0	0	0	0	0	0	0	0	0	0	0	0	0	0	0	0	0	0	0	0	0	0	0	0	0	0	0	0	0	0	0	0	0	0	0	0	0
A01_PCR_DT_45C_7	A01_PCR_DT_45C	A01	PCR	DT	45C	A	7	31495	0	0	0	0	0	0	0	0	0	0	0	0	0	0	0	0	0	0	0	0	0	0	0	0	0	0	0	0	0	0	0	0	0	0	0	0	0	0	0	0	0
A01_PCR_DT_45C_8	A01_PCR_DT_45C	A01	PCR	DT	45C	A	8	32692	0	0	0	0	0	0	0	0	0	0	0	0	0	0	0	0	0	0	0	0	0	0	0	0	0	0	0	0	0	0	0	0	0	0	0	0	0	0	0	0	0
A01_PCR_DT_55C_1	A01_PCR_DT_55C	A01	PCR	DT	55C	A	1	36662	0	0	0	0	0	0	0	0	0	0	0	0	0	0	0	0	0	0	0	0	0	0	0	0	0	0	0	0	0	0	0	0	0	0	0	0	0	0	0	0	0
A01_PCR_DT_55C_2	A01_PCR_DT_55C	A01	PCR	DT	55C	A	2	32192	0	0	0	0	0	0	0	0	0	0	0	0	0	0	0	0	0	0	0	0	0	0	0	0	0	0	0	0	0	0	0	0	0	0	0	0	0	0	0	0	0
A01_PCR_DT_55C_3	A01_PCR_DT_55C	A01	PCR	DT	55C	A	3	31962	0	0	0	0	0	0	0	0	0	0	0	0	0	0	0	0	0	0	0	0	0	0	0	0	0	0	0	0	0	0	0	0	0	0	0	0	0	0	0	0	0
A01_PCR_DT_55C_4	A01_PCR_DT_55C	A01	PCR	DT	55C	A	4	32491	0	0	0	0	0	0	0	0	0	0	0	0	0	0	0	0	0	0	0	0	0	0	0	0	0	0	0	0	0	0	0	0	0	0	0	0	0	0	0	0	0
A01_PCR_DT_55C_5	A01_PCR_DT_55C	A01	PCR	DT	55C	A	5	31165	0	0	0	0	0	0	0	0	0	0	0	0	0	0	0	0	0	0	0	0	0	0	0	0	0	0	0	0	0	0	0	0	0	0	0	0	0	0	0	0	0
A01_PCR_DT_55C_6	A01_PCR_DT_55C	A01	PCR	DT	55C	A	6	27837	0	0	0	0	0	0	0	0	0	0	0	0	0	0	0	0	0	0	0	0	0	0	0	0	0	0	0	0	0	0	0	0	0	0	0	0	0	0	0	0	0
A01_PCR_DT_55C_7	A01_PCR_DT_55C	A01	PCR	DT	55C	A	7	22759	0	0	0	0	0	0	0	0	0	0	0	0	0	0	0	0	0	0	0	0	0	0	0	0	0	0	0	0	0	0	0	0	0	0	0	0	0	0	0	0	0
A01_PCR_DT_55C_8	A01_PCR_DT_55C	A01	PCR	DT	55C	A	8	24865	0	0	0	0	0	0	0	0	0	0	0	0	0	0	0	0	0	0	0	0	0	0	0	0	0	0	0	0	0	0	0	0	0	0	0	0	0	0	0	0	0
A01_DePCR_QB_45C_1	A01_DePCR_QB_45C	A01	DePCR	QB	45C	A	1	18488	0	0	0	0	0	0	0	0	0	0	0	0	0	0	0	0	0	0	0	0	0	0	0	0	0	0	0	0	0	0	0	0	0	0	0	0	0	0	0	0	0
A01_DePCR_QB_45C_2	A01_DePCR_QB_45C	A01	DePCR	QB	45C	A	2	16149	0	0	0	0	0	0	0	0	0	0	0	0	0	0	0	0	0	0	0	0	0	0	0	0	0	0	0	0	0	0	0	0	0	0	0	0	0	0	0	0	0
A01_DePCR_QB_45C_3	A01_DePCR_QB_45C	A01	DePCR	QB	45C	A	3	6971	0	0	0	0	0	0	0	0	0	0	0	0	0	0	0	0	0	0	0	0	0	0	0	0	0	0	0	0	0	0	0	0	0	0	0	0	0	0	0	0	0
A01_DePCR_QB_45C_4	A01_DePCR_QB_45C	A01	DePCR	QB	45C	A	4	16016	0	0	0	0	0	0	0	0	0	0	0	0	0	0	0	0	0	0	0	0	0	0	0	0	0	0	0	0	0	0	0	0	0	0	0	0	0	0	0	0	0
A01_DePCR_QB_45C_5	A01_DePCR_QB_45C	A01	DePCR	QB	45C	A	5	17454	0	0	0	0	0	0	0	0	0	0	0	0	0	0	0	0	0	0	0	0	0	0	0	0	0	0	0	0	0	0	0	0	0	0	0	0	0	0	0	0	0
A01_DePCR_QB_45C_6	A01_DePCR_QB_45C	A01	DePCR	QB	45C	A	6	14603	0	0	0	0	0	0	0	0	0	0	0	0	0	0	0	0	0	0	0	0	0	0	0	0	0	0	0	0	0	0	0	0	0	0	0	0	0	0	0	0	0
A01_DePCR_QB_45C_7	A01_DePCR_QB_45C	A01	DePCR	QB	45C	A	7	14979	0	0	0	0	0	0	0	0	0	0	0	0	0	0	0	0	0	0	0	0	0	0	0	0	0	0	0	0	0	0	0	0	0	0	0	0	0	0	0	0	0
A01_DePCR_QB_45C_8	A01_DePCR_QB_45C	A01	DePCR	QB	45C	A	8	6982	0	0	0	0	0	0	0	0	0	0	0	0	0	0	0	0	0	0	0	0	0	0	0	0	0	0	0	0	0	0	0	0	0	0	0	0	0	0	0	0	0
A01_DePCR_QB_55C_1	A01_DePCR_QB_55C	A01	DePCR	QB	55C	A	1	40727	0	0	0	0	0	0	0	0	0	0	0	0	0	0	0	0	0	0	0	0	0	0	0	0	0	0	0	0	0	0	0	0	0	0	0	0	0	0	0	0	0
A01_DePCR_QB_55C_2	A01_DePCR_QB_55C	A01	DePCR	QB	55C	A	2	42300	0	0	0	0	0	0	0	0	0	0	0	0	0	0	0	0	0	0	0	0	0	0	0	0	0	0	0	0	0	0	0	0	0	0	0	0	0	0	0	0	0
A01_DePCR_QB_55C_3	A01_DePCR_QB_55C	A01	DePCR	QB	55C	A	3	42856	0	0	0	0	0	0	0	0	0	0	0	0	0	0	0	0	0	0	0	0	0	0	0	0	0	0	0	0	0	0	0	0	0	0	0	0	0	0	0	0	0
A01_DePCR_QB_55C_4	A01_DePCR_QB_55C	A01	DePCR	QB	55C	A	4	42709	0	0	0	0	0	0	0	0	0	0	0	0	0	0	0	0	0	0	0	0	0	0	0	0	0	0	0	0	0	0	0	0	0	0	0	0	0	0	0	0	0
A01_DePCR_QB_55C_5	A01_DePCR_QB_55C	A01	DePCR	QB	55C	A	5	40570	0	0	0	0	0	0	0	0	0	0	0	0	0	0	0	0	0	0	0	0	0	0	0	0	0	0	0	0	0	0	0	0	0	0	0	0	0	0	0	0	0
A01_DePCR_QB_55C_6	A01_DePCR_QB_55C	A01	DePCR	QB	55C	A	6	42159	0	0	0	0	0	0	0	0	0	0	0	0	0	0	0	0	0	0	0	0	0	0	0	0	0	0	0	0	0	0	0	0	0	0	0	0	0	0	0	0	0
A01_DePCR_QB_55C_7	A01_DePCR_QB_55C	A01	DePCR	QB	55C	A	7	34655	0	0	0	0	0	0	0	0	0	0	0	0	0	0	0	0	0	0	0	0	0	0	0	0	0	0	0	0	0	0	0	0	0	0	0	0	0	0	0	0	0
A01_DePCR_QB_55C_8	A01_DePCR_QB_55C	A01	DePCR	QB	55C	A	8	40336	0	0	0	0	0	0	0	0	0	0	0	0	0	0	0	0	0	0	0	0	0	0	0	0	0	0	0	0	0	0	0	0	0	0	0	0	0	0	0	0	0
A01_PCR_QB_45C_1	A01_PCR_QB_45C	A01	PCR	QB	45C	A	1	54674	0	0	0	0	0	0	0	0	0	0	0	0	0	0	0	0	0	0	0	0	0	0	0	0	0	0	0	0	0	0	0	0	0	0	0	0	0	0	0	0	0
A01_PCR_QB_45C_2	A01_PCR_QB_45C	A01	PCR	QB	45C	A	2	43976	0	0	0	0	0	0	0	0	0	0	0	0	0	0	0	0	0	0	0	0	0	0	0	0	0	0	0	0	0	0	0	0	0	0	0	0	0	0	0	0	0
A01_PCR_QB_45C_3	A01_PCR_QB_45C	A01	PCR	QB	45C	A	3	61364	0	0	0	0	0	0	0	0	0	0	0	0	0	0	0	0	0	0	0	0	0	0	0	0	0	0	0	0	0	0	0	0	0	0	0	0	0	0	0	0	0
A01_PCR_QB_45C_4	A01_PCR_QB_45C	A01	PCR	QB	45C	A	4	51660	0	0	0	0	0	0	0	0	0	0	0	0	0	0	0	0	0	0	0	0	0	0	0	0	0	0	0	0	0	0	0	0	0	0	0	0	0	0	0	0	0
A01_PCR_QB_45C_5	A01_PCR_QB_45C	A01	PCR	QB	45C	A	5	41865	0	0	0	0	0	0	0	0	0	0	0	0	0	0	0	0	0	0	0	0	0	0	0	0	0	0	0	0	0	0	0	0	0	0	0	0	0	0	0	0	0
A01_PCR_QB_45C_6	A01_PCR_QB_45C	A01	PCR	QB	45C	A	6	34811	0	0	0	0	0	0	0	0	0	0	0	0	0	0	0	0	0	0	0	0	0	0	0	0	0	0	0	0	0	0	0	0	0	0	0	0	0	0	0	0	0
A01_PCR_QB_45C_7	A01_PCR_QB_45C	A01	PCR	QB	45C	A	7	34436	0	0	0	0	0	0	0	0	0	0	0	0	0	0	0	0	0	0	0	0	0	0	0	0	0	0	0	0	0	0	0	0	0	0	0	0	0	0	0	0	0
A01_PCR_QB_45C_8	A01_PCR_QB_45C	A01	PCR	QB	45C	A	8	11277	0	0	0	0	0	0	0	0	0	0	0	0	0	0	0	0	0	0	0	0	0	0	0	0	0	0	0	0	0	0	0	0	0	0	0	0	0	0	0	0	0
A01_PCR_QB_55C_1	A01_PCR_QB_55C	A01	PCR	QB	55C	A	1	49712	0	0	0	0	0	0	0	0	0	0	0	0	0	0	0	0	0	0	0	0	0	0	0	0	0	0	0	0	0	0	0	0	0	0	0	0	0	0	0	0	0
A01_PCR_QB_55C_2	A01_PCR_QB_55C	A01	PCR	QB	55C	A	2	51286	0	0	0	0	0	0	0	0	0	0	0	0	0	0	0	0	0	0	0	0	0	0	0	0	0	0	0	0	0	0	0	0	0	0	0	0	0	0	0	0	0
A01_PCR_QB_55C_3	A01_PCR_QB_55C	A01	PCR	QB	55C	A	3	52115	0	0	0	0	0	0	0	0	0	0	0	0	0	0	0	0	0	0	0	0	0	0	0	0	0	0	0	0	0	0	0	0	0	0	0	0	0	0	0	0	0
A01_PCR_QB_55C_4	A01_PCR_QB_55C	A01	PCR	QB	55C	A	4	61574	0	0	0	0	0	0	0	0	0	0	0	0	0	0	0	0	0	0	0	0	0	0	0	0	0	0	0	0	0	0	0	0	0	0	0	0	0	0	0	0	0
A01_PCR_QB_55C_5	A01_PCR_QB_55C	A01	PCR	QB	55C	A	5	63902	0	0	0	0	0	0	0	0	0	0	0	0	0	0	0	0	0	0	0	0	0	0	0	0	0	0	0	0	0	0	0	0	0	0	0	0	0	0	0	0	0
A01_PCR_QB_55C_6	A01_PCR_QB_55C	A01	PCR	QB	55C	A	6	47145	0	0	0	0	0	0	0	0	0	0	0	0	0	0	0	0	0	0	0	0	0	0	0	0	0	0	0	0	0	0	0	0	0	0	0	0	0	0	0	0	0
A01_PCR_QB_55C_7	A01_PCR_QB_55C	A01	PCR	QB	55C	A	7	52113	0	0	0	0	0	0	0	0	0	0	0	0	0	0	0	0	0	0	0	0	0	0	0	0	0	0	0	0	0	0	0	0	0	0	0	0	0	0	0	0	0
A01_PCR_QB_55C_8	A01_PCR_QB_55C	A01	PCR	QB	55C	A	8	19	0	0	0	0	0	0	0	0	0	0	0	0	0	0	0	0	0	0	0	0	0	0	0	0	0	0	0	0	0	0	0	0	0	0	0	0	0	0	0	0	0
VW_DePCR_QB_45C_1	VW_DePCR_QB_45C	VW	DePCR	QB	45C	AP	1	2011	0	0	0	0	0	0	0	0	0	0	0	0	0	0	0	0	0	0	0	0	0	0	0	0	0	0	0	0	0	0	0	0	0	0	0	0	0	0	0	0	0
VW_DePCR_QB_45C_2	VW_DePCR_QB_45C	VW	DePCR	QB	45C	AP	2	2227	0	0	0	0	0	0	0	0	0	0	0	0	0	0	0	0	0	0	0	0	0	0	0	0	0	0	0	0	0	0	0	0	0	0	0	0	0	0	0	0	0
VW_DePCR_QB_45C_3	VW_DePCR_QB_45C	VW	DePCR	QB	45C	AP	3	2127	0	0	0	0	0	0	0	0	0	0	0	0	0	0	0	0	0	0	0	0	0	0	0	0	0	0	0	0	0	0	0	0	0	0	0	0	0	0	0	0	0
VW_DePCR_QB_45C_4	VW_DePCR_QB_45C	VW	DePCR	QB	45C	AP	4	2040	0	0	0	0	0	0	0	0	0	0	0	0	0	0	0	0	0	0	0	0	0	0	0	0	0	0	0	0	0	0	0	0	0	0	0	0	0	0	0	0	0
VW_DePCR_QB_55C_1	VW_DePCR_QB_55C	VW	DePCR	QB	55C	AP	1	16201	0	0	0	0	0	0	0	0	0	0	0	0	0	0	0	0	0	0	0	0	0	0	0	0	0	0	0	0	0	0	0	0	0	0	0	0	0	0	0	0	0
VW_DePCR_QB_55C_2	VW_DePCR_QB_55C	VW	DePCR	QB	55C	AP	2	12995	0	0	0	0	0	0	0	0	0	0	0	0	0	0	0	0	0	0	0	0	0	0	0	0	0	0	0	0	0	0	0	0	0	0	0	0	0	0	0	0	0
VW_DePCR_QB_55C_3	VW_DePCR_QB_55C	VW	DePCR	QB	55C	AP	3	16798	0	0	0	0	0	0	0	0	0	0	0	0	0	0	0	0	0	0	0	0	0	0	0	0	0	0	0	0	0	0	0	0	0	0	0	0	0	0	0	0	0
VW_DePCR_QB_55C_4	VW_DePCR_QB_55C	VW	DePCR	QB	55C	AP	4	14441	0	0	0	0	0	0	0	0	0	0	0	0	0	0	0	0	0	0	0	0	0	0	0	0	0	0	0	0	0	0	0	0	0	0	0	0	0	0	0	0	0
V0_DePCR_QB_45C_1	V0_DePCR_QB_45C	V0	DePCR	QB	45C	AP	1	1302	0	0	0	0	0	0	0	0	0	0	0	0	0	0	0	0	0	0	0	0	0	0	0	0	0	0	0	0	0	0	0	0	0	0	0	0	0	0	0	0	0
V0_DePCR_QB_45C_2	V0_DePCR_QB_45C	V0	DePCR	QB	45C	AP	2	1376	0	0	0	0	0	0	0	0	0	0	0	0	0	0	0	0	0	0	0	0	0	0	0	0	0	0	0	0	0	0	0	0	0	0	0	0	0	0	0	0	0
V0_DePCR_QB_45C_3	V0_DePCR_QB_45C	V0	DePCR	QB	45C	AP	3	1127	0	0	0	0	0	0	0	0	0	0	0	0	0	0	0	0	0	0	0	0	0	0	0	0	0	0	0	0	0	0	0	0	0	0	0	0	0	0	0	0	0
V0_DePCR_QB_45C_4	V0_DePCR_QB_45C	V0	DePCR	QB	45C	AP	4	1246	0	0	0	0	0	0	0	0	0	0	0	0	0	0	0	0	0	0	0	0	0	0	0	0	0	0	0	0	0	0	0	0	0	0	0	0	0	0	0	0	0
V0_DePCR_QB_55C_1	V0_DePCR_QB_55C	V0	DePCR	QB	55C	AP	1	10820	0	0	0	0	0	0	0	0	0	0	0	0	0	0	0	0	0	0	0	0	0	0	0	0	0	0	0	0	0	0	0	0	0	0	0	0	0	0	0	0	0
V0_DePCR_QB_55C_2	V0_DePCR_QB_55C	V0	DePCR	QB	55C	AP	2	10831	0	0	0	0	0	0	0	0	0	0	0	0	0	0	0	0	0	0	0	0	0	0	0	0	0	0	0	0	0	0	0	0	0	0	0	0	0	0	0	0	0
V0_DePCR_QB_55C_3	V0_DePCR_QB_55C	V0	DePCR	QB	55C	AP	3	12528	0	0	0	0	0	0	0	0	0	0	0	0	0	0	0	0	0	0	0	0	0	0	0	0	0	0	0	0	0	0	0	0	0	0	0	0	0	0	0	0	0
V0_DePCR_QB_55C_4	V0_DePCR_QB_55C	V0	DePCR	QB	55C	AP	4	11080	0	0	0	0	0	0	0	0	0	0	0	0	0	0	0	0	0	0	0	0	0	0	0	0	0	0	0	0	0	0	0	0	0	0	0	0	0	0	0	0	0
V4_DePCR_QB_45C_1	V4_DePCR_QB_45C	V4	DePCR	QB	45C	AP	1	1225	0	0	0	770	0	0	0	0	0	0	0	0	0	0	0	0	0	0	0	0	0	0	0	0	0	0	0	0	0	0	0	0	0	0	0	0	0	0	0	0	0
V4_DePCR_QB_45C_2	V4_DePCR_QB_45C	V4	DePCR	QB	45C	AP	2	627	0	0	0	416	0	0	0	0	0	0	0	0	0	0	0	0	0	0	0	0	0	0	0	0	0	0	0	0	0	0	0	0	0	0	0	0	0	0	0	0	0
V4_DePCR_QB_45C_3	V4_DePCR_QB_45C	V4	DePCR	QB	45C	AP	3	529	0	0	0	332	0	0	0	0	0	0	0	0	0	0	0	0	0	0	0	0	0	0	0	0	0	0	0	0	0	0	0	0	0	0	0	0	0	0	0	0	0
V4_DePCR_QB_45C_4	V4_DePCR_QB_45C	V4	DePCR	QB	45C	AP	4	368	0	0	0	225	0	0	0	0	0	0	0	0	0	0	0	0	0	0	0	0	0	0	0	0	0	0	0	0	0	0	0	0	0	0	0	0	0	0	0	0	0
V4_DePCR_QB_55C_1	V4_DePCR_QB_55C	V4	DePCR	QB	55C	AP	1	10680	0	0	0	1517	0	0	0	0	0	0	0	0	0	0	0	0	0	0	0	0	0	0	0	0	0	0	0	0	0	0	0	0	0	0	0	0	0	0	0	0	0
V4_DePCR_QB_55C_2	V4_DePCR_QB_55C	V4	DePCR	QB	55C	AP	2	11987	0	0	0	1633	0	0	0	0	0	0	0	0	0	0	0	0	0	0	0	0	0	0	0	0	0	0	0	0	0	0	0	0	0	0	0	0	0	0	0	0	0
V4_DePCR_QB_55C_3	V4_DePCR_QB_55C	V4	DePCR	QB	55C	AP	3	11589	0	0	0	1702	0	0	0	0	0	0	0	0	0	0	0	0	0	0	0	0	0	0	0	0	0	0	0	0	0	0	0	0	0	0	0	0	0	0	0	0	0
V4_DePCR_QB_55C_4	V4_DePCR_QB_55C	V4	DePCR	QB	55C	AP	4	9354	0	0	0	1383	0	0	0	0	0	0	0	0	0	0	0	0	0	0	0	0	0	0	0	0	0	0	0	0	0	0	0	0	0	0	0	0	0	0	0	0	0
V6_DePCR_QB_45C_1	V6_DePCR_QB_45C	V6	DePCR	QB	45C	AP	1	518	0	0	0	0	0	399	0	0	0	0	0	0	0	0	0	0	0	0	0	0	0	0	0	0	0	0	0	0	0	0	0	0	0	0	0	0	0	0	0	0	0
V6_DePCR_QB_45C_2	V6_DePCR_QB_45C	V6	DePCR	QB	45C	AP	2	959	0	0	0	0	0	704	0	0	0	0	0	0	0	0	0	0	0	0	0	0	0	0	0	0	0	0	0	0	0	0	0	0	0	0	0	0	0	0	0	0	0
V6_DePCR_QB_45C_3	V6_DePCR_QB_45C	V6	DePCR	QB	45C	AP	3	850	0	0	0	0	0	624	0	0	0	0	0	0	0	0	0	0	0	0	0	0	0	0	0	0	0	0	0	0	0	0	0	0	0	0	0	0	0	0	0	0	0
V6_DePCR_QB_45C_4	V6_DePCR_QB_45C	V6	DePCR	QB	45C	AP	4	821	0	0	0	0	0	540	0	0	0	0	0	0	0	0	0	0	0	0	0	0	0	0	0	0	0	0	0	0	0	0	0	0	0	0	0	0	0	0	0	0	0
V6_DePCR_QB_55C_1	V6_DePCR_QB_55C	V6	DePCR	QB	55C	AP	1	9308	0	0	0	0	0	1974	0	0	0	0	0	0	0	0	0	0	0	0	0	0	0	0	0	0	0	0	0	0	0	0	0	0	0	0	0	0	0	0	0	0	0
V6_DePCR_QB_55C_2	V6_DePCR_QB_55C	V6	DePCR	QB	55C	AP	2	9843	0	0	0	0	0	2072	0	0	0	0	0	0	0	0	0	0	0	0	0	0	0	0	0	0	0	0	0	0	0	0	0	0	0	0	0	0	0	0	0	0	0
V6_DePCR_QB_55C_3	V6_DePCR_QB_55C	V6	DePCR	QB	55C	AP	3	9331	0	0	0	0	0	1924	0	0	0	0	0	0	0	0	0	0	0	0	0	0	0	0	0	0	0	0	0	0	0	0	0	0	0	0	0	0	0	0	0	0	0
V6_DePCR_QB_55C_4	V6_DePCR_QB_55C	V6	DePCR	QB	55C	AP	4	9215	0	0	0	0	0	1908	0	0	0	0	0	0	0	0	0	0	0	0	0	0	0	0	0	0	0	0	0	0	0	0	0	0	0	0	0	0	0	0	0	0	0
V2_DePCR_QB_45C_1	V2_DePCR_QB_45C	V2	DePCR	QB	45C	AP	1	1112	0	685	0	0	0	0	0	0	0	0	0	0	0	0	0	0	0	0	0	0	0	0	0	0	0	0	0	0	0	0	0	0	0	0	0	0	0	0	0	0	0
V2_DePCR_QB_45C_2	V2_DePCR_QB_45C	V2	DePCR	QB	45C	AP	2	864	0	602	0	0	0	0	0	0	0	0	0	0	0	0	0	0	0	0	0	0	0	0	0	0	0	0	0	0	0	0	0	0	0	0	0	0	0	0	0	0	0
V2_DePCR_QB_45C_3	V2_DePCR_QB_45C	V2	DePCR	QB	45C	AP	3	484	0	313	0	0	0	0	0	0	0	0	0	0	0	0	0	0	0	0	0	0	0	0	0	0	0	0	0	0	0	0	0	0	0	0	0	0	0	0	0	0	0
V2_DePCR_QB_45C_4	V2_DePCR_QB_45C	V2	DePCR	QB	45C	AP	4	1064	0	745	0	0	0	0	0	0	0	0	0	0	0	0	0	0	0	0	0	0	0	0	0	0	0	0	0	0	0	0	0	0	0	0	0	0	0	0	0	0	0
V2_DePCR_QB_55C_1	V2_DePCR_QB_55C	V2	DePCR	QB	55C	AP	1	9726	0	1458	0	0	0	0	0	0	0	0	0	0	0	0	0	0	0	0	0	0	0	0	0	0	0	0	0	0	0	0	0	0	0	0	0	0	0	0	0	0	0
V2_DePCR_QB_55C_2	V2_DePCR_QB_55C	V2	DePCR	QB	55C	AP	2	5388	0	788	0	0	0	0	0	0	0	0	0	0	0	0	0	0	0	0	0	0	0	0	0	0	0	0	0	0	0	0	0	0	0	0	0	0	0	0	0	0	0
V2_DePCR_QB_55C_3	V2_DePCR_QB_55C	V2	DePCR	QB	55C	AP	3	11198	0	1673	0	0	0	0	0	0	0	0	0	0	0	0	0	0	0	0	0	0	0	0	0	0	0	0	0	0	0	0	0	0	0	0	0	0	0	0	0	0	0
V2_DePCR_QB_55C_4	V2_DePCR_QB_55C	V2	DePCR	QB	55C	AP	4	9767	0	1531	0	0	0	0	0	0	0	0	0	0	0	0	0	0	0	0	0	0	0	0	0	0	0	0	0	0	0	0	0	0	0	0	0	0	0	0	0	0	0
V3_DePCR_QB_45C_1	V3_DePCR_QB_45C	V3	DePCR	QB	45C	AP	1	940	0	0	582	0	0	0	0	0	0	0	0	0	0	0	0	0	0	0	0	0	0	0	0	0	0	0	0	0	0	0	0	0	0	0	0	0	0	0	0	0	0
V3_DePCR_QB_45C_2	V3_DePCR_QB_45C	V3	DePCR	QB	45C	AP	2	255	0	0	177	0	0	0	0	0	0	0	0	0	0	0	0	0	0	0	0	0	0	0	0	0	0	0	0	0	0	0	0	0	0	0	0	0	0	0	0	0	0
V3_DePCR_QB_45C_3	V3_DePCR_QB_45C	V3	DePCR	QB	45C	AP	3	899	0	0	526	0	0	0	0	0	0	0	0	0	0	0	0	0	0	0	0	0	0	0	0	0	0	0	0	0	0	0	0	0	0	0	0	0	0	0	0	0	0
V3_DePCR_QB_45C_4	V3_DePCR_QB_45C	V3	DePCR	QB	45C	AP	4	550	0	0	358	0	0	0	0	0	0	0	0	0	0	0	0	0	0	0	0	0	0	0	0	0	0	0	0	0	0	0	0	0	0	0	0	0	0	0	0	0	0
V3_DePCR_QB_55C_1	V3_DePCR_QB_55C	V3	DePCR	QB	55C	AP	1	10609	0	0	1827	0	0	0	0	0	0	0	0	0	0	0	0	0	0	0	0	0	0	0	0	0	0	0	0	0	0	0	0	0	0	0	0	0	0	0	0	0	0
V3_DePCR_QB_55C_2	V3_DePCR_QB_55C	V3	DePCR	QB	55C	AP	2	11343	0	0	1874	0	0	0	0	0	0	0	0	0	0	0	0	0	0	0	0	0	0	0	0	0	0	0	0	0	0	0	0	0	0	0	0	0	0	0	0	0	0
V3_DePCR_QB_55C_3	V3_DePCR_QB_55C	V3	DePCR	QB	55C	AP	3	4764	0	0	780	0	0	0	0	0	0	0	0	0	0	0	0	0	0	0	0	0	0	0	0	0	0	0	0	0	0	0	0	0	0	0	0	0	0	0	0	0	0
V3_DePCR_QB_55C_4	V3_DePCR_QB_55C	V3	DePCR	QB	55C	AP	4	983	0	0	281	0	0	0	0	0	0	0	0	0	0	0	0	0	0	0	0	0	0	0	0	0	0	0	0	0	0	0	0	0	0	0	0	0	0	0	0	0	0
V5_DePCR_QB_45C_1	V5_DePCR_QB_45C	V5	DePCR	QB	45C	AP	1	1130	0	0	0	0	422	0	0	0	0	0	0	0	0	0	0	0	0	0	0	0	0	0	0	0	0	0	0	0	0	0	0	0	0	0	0	0	0	0	0	0	0
V5_DePCR_QB_45C_2	V5_DePCR_QB_45C	V5	DePCR	QB	45C	AP	2	1220	0	0	0	0	455	0	0	0	0	0	0	0	0	0	0	0	0	0	0	0	0	0	0	0	0	0	0	0	0	0	0	0	0	0	0	0	0	0	0	0	0
V5_DePCR_QB_45C_3	V5_DePCR_QB_45C	V5	DePCR	QB	45C	AP	3	609	0	0	0	0	204	0	0	0	0	0	0	0	0	0	0	0	0	0	0	0	0	0	0	0	0	0	0	0	0	0	0	0	0	0	0	0	0	0	0	0	0
V5_DePCR_QB_45C_4	V5_DePCR_QB_45C	V5	DePCR	QB	45C	AP	4	995	0	0	0	0	362	0	0	0	0	0	0	0	0	0	0	0	0	0	0	0	0	0	0	0	0	0	0	0	0	0	0	0	0	0	0	0	0	0	0	0	0
V5_DePCR_QB_55C_1	V5_DePCR_QB_55C	V5	DePCR	QB	55C	AP	1	10026	0	0	0	0	1000	0	0	0	0	0	0	0	0	0	0	0	0	0	0	0	0	0	0	0	0	0	0	0	0	0	0	0	0	0	0	0	0	0	0	0	0
V5_DePCR_QB_55C_2	V5_DePCR_QB_55C	V5	DePCR	QB	55C	AP	2	11222	0	0	0	0	1267	0	0	0	0	0	0	0	0	0	0	0	0	0	0	0	0	0	0	0	0	0	0	0	0	0	0	0	0	0	0	0	0	0	0	0	0
V5_DePCR_QB_55C_3	V5_DePCR_QB_55C	V5	DePCR	QB	55C	AP	3	11229	0	0	0	0	1085	0	0	0	0	0	0	0	0	0	0	0	0	0	0	0	0	0	0	0	0	0	0	0	0	0	0	0	0	0	0	0	0	0	0	0	0
V5_DePCR_QB_55C_4	V5_DePCR_QB_55C	V5	DePCR	QB	55C	AP	4	8427	0	0	0	0	731	0	0	0	0	0	0	0	0	0	0	0	0	0	0	0	0	0	0	0	0	0	0	0	0	0	0	0	0	0	0	0	0	0	0	0	0
V1_DePCR_QB_45C_1	V1_DePCR_QB_45C	V1	DePCR	QB	45C	AP	1	636	433	0	0	0	0	0	0	0	0	0	0	0	0	0	0	0	0	0	0	0	0	0	0	0	0	0	0	0	0	0	0	0	0	0	0	0	0	0	0	0	0
V1_DePCR_QB_45C_2	V1_DePCR_QB_45C	V1	DePCR	QB	45C	AP	2	326	169	0	0	0	0	0	0	0	0	0	0	0	0	0	0	0	0	0	0	0	0	0	0	0	0	0	0	0	0	0	0	0	0	0	0	0	0	0	0	0	0
V1_DePCR_QB_45C_3	V1_DePCR_QB_45C	V1	DePCR	QB	45C	AP	3	726	502	0	0	0	0	0	0	0	0	0	0	0	0	0	0	0	0	0	0	0	0	0	0	0	0	0	0	0	0	0	0	0	0	0	0	0	0	0	0	0	0
V1_DePCR_QB_45C_4	V1_DePCR_QB_45C	V1	DePCR	QB	45C	AP	4	725	490	0	0	0	0	0	0	0	0	0	0	0	0	0	0	0	0	0	0	0	0	0	0	0	0	0	0	0	0	0	0	0	0	0	0	0	0	0	0	0	0
V1_DePCR_QB_55C_1	V1_DePCR_QB_55C	V1	DePCR	QB	55C	AP	1	1001	371	0	0	0	0	0	0	0	0	0	0	0	0	0	0	0	0	0	0	0	0	0	0	0	0	0	0	0	0	0	0	0	0	0	0	0	0	0	0	0	0
V1_DePCR_QB_55C_2	V1_DePCR_QB_55C	V1	DePCR	QB	55C	AP	2	9716	1668	0	0	0	0	0	0	0	0	0	0	0	0	0	0	0	0	0	0	0	0	0	0	0	0	0	0	0	0	0	0	0	0	0	0	0	0	0	0	0	0
V1_DePCR_QB_55C_3	V1_DePCR_QB_55C	V1	DePCR	QB	55C	AP	3	2984	556	0	0	0	0	0	0	0	0	0	0	0	0	0	0	0	0	0	0	0	0	0	0	0	0	0	0	0	0	0	0	0	0	0	0	0	0	0	0	0	0
V1_DePCR_QB_55C_4	V1_DePCR_QB_55C	V1	DePCR	QB	55C	AP	4	833	306	0	0	0	0	0	0	0	0	0	0	0	0	0	0	0	0	0	0	0	0	0	0	0	0	0	0	0	0	0	0	0	0	0	0	0	0	0	0	0	0
V7_DePCR_QB_45C_1	V7_DePCR_QB_45C	V7	DePCR	QB	45C	AP	1	349	0	0	0	0	0	0	23	0	0	0	0	0	0	0	0	0	0	0	0	0	0	0	0	0	0	0	0	0	0	0	0	0	0	0	0	0	0	0	0	0	0
V7_DePCR_QB_45C_2	V7_DePCR_QB_45C	V7	DePCR	QB	45C	AP	2	916	0	0	0	0	0	0	84	0	0	0	0	0	0	0	0	0	0	0	0	0	0	0	0	0	0	0	0	0	0	0	0	0	0	0	0	0	0	0	0	0	0
V7_DePCR_QB_45C_3	V7_DePCR_QB_45C	V7	DePCR	QB	45C	AP	3	916	0	0	0	0	0	0	95	0	0	0	0	0	0	0	0	0	0	0	0	0	0	0	0	0	0	0	0	0	0	0	0	0	0	0	0	0	0	0	0	0	0
V7_DePCR_QB_45C_4	V7_DePCR_QB_45C	V7	DePCR	QB	45C	AP	4	1000	0	0	0	0	0	0	94	0	0	0	0	0	0	0	0	0	0	0	0	0	0	0	0	0	0	0	0	0	0	0	0	0	0	0	0	0	0	0	0	0	0
V7_DePCR_QB_55C_1	V7_DePCR_QB_55C	V7	DePCR	QB	55C	AP	1	9823	0	0	0	0	0	0	93	0	0	0	0	0	0	0	0	0	0	0	0	0	0	0	0	0	0	0	0	0	0	0	0	0	0	0	0	0	0	0	0	0	0
V7_DePCR_QB_55C_2	V7_DePCR_QB_55C	V7	DePCR	QB	55C	AP	2	10318	0	0	0	0	0	0	81	0	0	0	0	0	0	0	0	0	0	0	0	0	0	0	0	0	0	0	0	0	0	0	0	0	0	0	0	0	0	0	0	0	0
V7_DePCR_QB_55C_3	V7_DePCR_QB_55C	V7	DePCR	QB	55C	AP	3	11136	0	0	0	0	0	0	107	0	0	0	0	0	0	0	0	0	0	0	0	0	0	0	0	0	0	0	0	0	0	0	0	0	0	0	0	0	0	0	0	0	0
V7_DePCR_QB_55C_4	V7_DePCR_QB_55C	V7	DePCR	QB	55C	AP	4	11541	0	0	0	0	0	0	92	0	0	0	0	0	0	0	0	0	0	0	0	0	0	0	0	0	0	0	0	0	0	0	0	0	0	0	0	0	0	0	0	0	0
V9_DePCR_QB_45C_1	V9_DePCR_QB_45C	V9	DePCR	QB	45C	AP	1	757	0	0	0	0	0	0	0	0	65	0	0	0	0	0	0	0	0	0	0	0	0	0	0	0	0	0	0	0	0	0	0	0	0	0	0	0	0	0	0	0	0
V9_DePCR_QB_45C_2	V9_DePCR_QB_45C	V9	DePCR	QB	45C	AP	2	1154	0	0	0	0	0	0	0	0	130	0	0	0	0	0	0	0	0	0	0	0	0	0	0	0	0	0	0	0	0	0	0	0	0	0	0	0	0	0	0	0	0
V9_DePCR_QB_45C_3	V9_DePCR_QB_45C	V9	DePCR	QB	45C	AP	3	905	0	0	0	0	0	0	0	0	89	0	0	0	0	0	0	0	0	0	0	0	0	0	0	0	0	0	0	0	0	0	0	0	0	0	0	0	0	0	0	0	0
V9_DePCR_QB_45C_4	V9_DePCR_QB_45C	V9	DePCR	QB	45C	AP	4	787	0	0	0	0	0	0	0	0	90	0	0	0	0	0	0	0	0	0	0	0	0	0	0	0	0	0	0	0	0	0	0	0	0	0	0	0	0	0	0	0	0
V9_DePCR_QB_55C_1	V9_DePCR_QB_55C	V9	DePCR	QB	55C	AP	1	11361	0	0	0	0	0	0	0	0	120	0	0	0	0	0	0	0	0	0	0	0	0	0	0	0	0	0	0	0	0	0	0	0	0	0	0	0	0	0	0	0	0
V9_DePCR_QB_55C_2	V9_DePCR_QB_55C	V9	DePCR	QB	55C	AP	2	11414	0	0	0	0	0	0	0	0	90	0	0	0	0	0	0	0	0	0	0	0	0	0	0	0	0	0	0	0	0	0	0	0	0	0	0	0	0	0	0	0	0
V9_DePCR_QB_55C_3	V9_DePCR_QB_55C	V9	DePCR	QB	55C	AP	3	9870	0	0	0	0	0	0	0	0	98	0	0	0	0	0	0	0	0	0	0	0	0	0	0	0	0	0	0	0	0	0	0	0	0	0	0	0	0	0	0	0	0
V9_DePCR_QB_55C_4	V9_DePCR_QB_55C	V9	DePCR	QB	55C	AP	4	9595	0	0	0	0	0	0	0	0	82	0	0	0	0	0	0	0	0	0	0	0	0	0	0	0	0	0	0	0	0	0	0	0	0	0	0	0	0	0	0	0	0
V8_DePCR_QB_45C_1	V8_DePCR_QB_45C	V8	DePCR	QB	45C	AP	1	1168	0	0	0	0	0	0	0	186	0	0	0	0	0	0	0	0	0	0	0	0	0	0	0	0	0	0	0	0	0	0	0	0	0	0	0	0	0	0	0	0	0
V8_DePCR_QB_45C_2	V8_DePCR_QB_45C	V8	DePCR	QB	45C	AP	2	569	0	0	0	0	0	0	0	99	0	0	0	0	0	0	0	0	0	0	0	0	0	0	0	0	0	0	0	0	0	0	0	0	0	0	0	0	0	0	0	0	0
V8_DePCR_QB_45C_3	V8_DePCR_QB_45C	V8	DePCR	QB	45C	AP	3	986	0	0	0	0	0	0	0	150	0	0	0	0	0	0	0	0	0	0	0	0	0	0	0	0	0	0	0	0	0	0	0	0	0	0	0	0	0	0	0	0	0
V8_DePCR_QB_45C_4	V8_DePCR_QB_45C	V8	DePCR	QB	45C	AP	4	907	0	0	0	0	0	0	0	170	0	0	0	0	0	0	0	0	0	0	0	0	0	0	0	0	0	0	0	0	0	0	0	0	0	0	0	0	0	0	0	0	0
V8_DePCR_QB_55C_1	V8_DePCR_QB_55C	V8	DePCR	QB	55C	AP	1	9792	0	0	0	0	0	0	0	144	0	0	0	0	0	0	0	0	0	0	0	0	0	0	0	0	0	0	0	0	0	0	0	0	0	0	0	0	0	0	0	0	0
V8_DePCR_QB_55C_2	V8_DePCR_QB_55C	V8	DePCR	QB	55C	AP	2	8700	0	0	0	0	0	0	0	107	0	0	0	0	0	0	0	0	0	0	0	0	0	0	0	0	0	0	0	0	0	0	0	0	0	0	0	0	0	0	0	0	0
V8_DePCR_QB_55C_3	V8_DePCR_QB_55C	V8	DePCR	QB	55C	AP	3	10475	0	0	0	0	0	0	0	144	0	0	0	0	0	0	0	0	0	0	0	0	0	0	0	0	0	0	0	0	0	0	0	0	0	0	0	0	0	0	0	0	0
V8_DePCR_QB_55C_4	V8_DePCR_QB_55C	V8	DePCR	QB	55C	AP	4	9122	0	0	0	0	0	0	0	138	0	0	0	0	0	0	0	0	0	0	0	0	0	0	0	0	0	0	0	0	0	0	0	0	0	0	0	0	0	0	0	0	0
[truncated: 674 more columns]
