# Supplementary material for: Quantitating primer-template interactions using deconstructed PCR
Source: PeerJ. 2024 Aug 8;12:e17787. doi: 10.7717/peerj.17787 (PMC11317036; doi:10.7717/peerj.17787)
Supplement: Supplemental Information 11 [file peerj-12-17787-s011.zip › Supplemental_Material_3/fastq_2_A1_error_rate.R]

################################################################################
# Description
################################################################################

# pertains to to Fig 6
# This file creates an error rate table from fastq files
# from the error rate table it creates plots and runs t-tests

# Read Readme.docx
################################################################################
################################################################################
# run common_stuff
################################################################################
source(paste0(dirname(normalizePath(rstudioapi::getSourceEditorContext()$path)),'/common_stuff.R'))
################################################################################
# set up work space
################################################################################

library(insect)
library(ggplot2)
library(ggh4x)

################################################################################
# error_matrix
# read in fastq and quality trim
#convert fastq to a csv to analyze for errors
# the error_matrix will paste the read base onto the reference base
################################################################################
# setting stops
################################################################################
make_new_error_table='yes'
make_new_error_table='no'
################################################################################

adjusted_sequence_length=aSL=sL=sequence_length=140 #length you want to look at

gBlocks=read.csv(paste0(wd,'/stuff/gBlocks_amplicon.csv'))
ST0=gBlocks[,'ST0']

file_names=read.csv(paste0(wd,'/stuff/file_names.csv'))
file_names=file_names[file_names$Exp=='A01',]

meta_data=c("sample_name","cName","Exp","PCR","Enz","Temp","group","Rpl")
categories=c("cName","Exp","PCR","Enz","Temp")

if(make_new_error_table=='yes'){
  
  for(r in 1:nrow(file_names)){
    file_name=file_names[r,'file_name']
    file_path=paste0(wd,"/FastQ/",file_name)
    print(file_path)
    print(paste(nrow(file_names)-r,"remaining"))
    
    m=readFASTQ(file_path)
    m=qfilter(m,minqual = 20)
    m=dna2char(m)
    dfSeq=as.data.frame(m)# data frame of fastq sequences
    # preparing a matrix to overlay the fastq sequences on top of the ST0 reference sequences. 
    mSeq=matrix(1,nrow=nrow(dfSeq),ncol=sL)
    # convert each string into a vector and add to matrix
    for(i in 1:nrow(dfSeq)){
      vSeq=unlist(strsplit(as.character(dfSeq[i,]),split=NULL,"/",fixed=TRUE,))
      mSeq[i,]=vSeq[1:sL]
    }
    
    error_matrix=mSeq  
    for(c in 1:ncol(mSeq)){error_matrix[,c]=paste0(ST0[c],mSeq[,c])}
    
    new_file_name= gsub(".fastq", "",file_name)
    new_file_path=paste0(wd,"/error_matrix/em_",new_file_name,".csv")
    write.csv(error_matrix,new_file_path,row.names=FALSE)
  }
  ################################################################################
  # error_table
  ################################################################################
  
  
  table_names=c(meta_data,"error_rate","total_reads","total_errors",1:sL)
  error_table=data.frame(array(dim=(c(nrow(file_names),length(table_names)))))
  colnames(error_table)=table_names
  
  # if bases in error_matrix match their is no error
  no_errors = function(x) {grepl("(AA|CC|GG|TT)", x)}
  r=1
  ############################################################################
  for(r in 1:nrow(file_names)){
    file_name=gsub(".fastq", "",file_names[r,'file_name'])
    file_path=paste0(wd,"/error_matrix/em_",file_name,".csv")
    print(file_path)
    print(paste(nrow(file_names)-r,"remaining"))
    
    # eMatrix is reference base followed by read base        
    error_matrix=read.csv(file_path)
    for (m in meta_data){
      s=paste0("error_table$",m,"[r]=file_names$",m,"[r]")
      eval(parse(text=s))
    }

    # total_reads=total reads for the file
    error_table$total_reads[r]=nrow(error_matrix)
    error_vector=0
    error_vector=colSums(!sapply(error_matrix, no_errors))
    error_vector
    
    ############################################################################
    #adjusting for varying primers and barcodes
    ############################################################################
    #if(project_folder!='A1'){
    #eVector[primerPos]=0
    #eVector[barcodePos]=0
    #}
    #sLA=sL-length(primerPos)-length(barcodePos)
    ############################################################################
    
    # create a row of error_table
    # total errors at each position
    error_table[r,((ncol(error_table)-(sL-1)):ncol(error_table))]=error_vector 
    # total_errors sum of all errors in row (one fastq file)
    error_table$total_errors[r]=sum(error_vector)
    #error_rate total_errors/total_reads/adjusted_sequence_length*100
    error_table$error_rate[r]=signif(sum(error_vector)/nrow(error_matrix)/(aSL)*100,digits=2)}
  
  write.csv(error_table,paste0(wd,'/data_tables/error_table.csv'),row.names=FALSE)
} #skipping if make_new_error_table='no'


################################################################################
#positional error rate
error_table=read.csv(paste0(wd,'/data_tables/error_table.csv'))
################################################################################


# quick barplot
positional_error_sums=colSums(error_table[,c((ncol(error_table)-sL+1):(ncol(error_table)))])
positional_error_rate=positional_error_sums/sum(error_table$total_reads)*100

# adjust for multiple primers
# positional_error_rate[c(7,13,19)]=0

barplot(positional_error_rate)

# define position regions 

# primer span
primer=c(1:20) 
# adjust for primer variation
# primer=c(1:6,8:12,14:18,20) #-7,13,19
# primer=c(7,13,19)

next_20=c(21:40)      # next 20 after primer
next_60=c(41:100)
#next_60=c(41:97)     # next 60 now next 57 adjust for barcodes
first_100=c(1:100)
# regional_error_table
primer_names=c("primer","next_20","next_60","first_100")
total_error_names=c("tErPrimer","tErN20","tErN60","tErF100")
error_rate_names=c("eRatePrimer","eRateN20","eRateN60","eRateF100")
table_names=c(meta_data,"total_reads",error_rate_names,total_error_names)
regional_error_table=data.frame(array(dim=c(nrow(error_table),length(table_names)))) 
colnames(regional_error_table)=table_names

# calculate total errors and error rate for positions
nADJ=ncol(error_table)-sL  # adjustment factor for non-position columns
for(r in 1:nrow(error_table)){
  for(c in 1:(length(meta_data))){regional_error_table[r,c]=error_table[r,c]}
  regional_error_table$total_reads[r]=error_table$total_reads[r]
  regional_error_table$tErPrimer[r]=sum(error_table[r,(primer+nADJ)])
  regional_error_table$tErN20[r]=sum(error_table[r,(next_20+nADJ)])
  regional_error_table$tErN60[r]=sum(error_table[r,(next_60+nADJ)])
  regional_error_table$tErF100[r]=sum(error_table[r,(first_100+nADJ)])
  regional_error_table$eRatePrimer[r]=signif((regional_error_table$tErPrimer[r]/error_table$total_reads[r]/length(primer)*100),2)
  regional_error_table$eRateN20[r]=signif((regional_error_table$tErN20[r]/error_table$total_reads[r]/length(next_20)*100),2)
  regional_error_table$eRateN60[r]=signif((regional_error_table$tErN60[r]/error_table$total_reads[r]/length(next_60)*100),2)
  regional_error_table$eRateF100[r]=signif((regional_error_table$tErF100[r]/error_table$total_reads[r]/length(first_100)*100),2)
}

head(regional_error_table)
write.csv(regional_error_table,paste0(wd,"/data_tables/regional_error_table.csv"),row.names=FALSE)
###############################################################################
#reduced_regional_error_table
# aggregate replicates
###############################################################################

values=c("total_reads",error_rate_names,total_error_names)
categories
reduced_regional_error_table=sAg(regional_error_table,values,categories)

write.csv(reduced_regional_error_table,paste0(wd,"/output/",project_folder,'_reduced_regional_error_table.csv'),row.names=FALSE)

##############################################################################
#plot
df=read.csv(paste0(wd,"/data_tables/regional_error_table.csv"))
df=df[df$total_reads>100,]
##############################################################################
# long form 
segment_error_rate= c("eRatePrimer","eRateN20","eRateN60")
segment_label=c("primer","n20","n60")
cLNames=c("segment_error_rate","segment_label")
s=paste0("cList=list(",pasteC(cLNames),")")
(eval(parse(text=s)))
names(cList)=cLNames
df=qLong(df,cList)
for (r in 1:nrow(df)) {df$Jit[r]=1-(jitter(1,30))}
df$Jit[r]=1-(jitter(1,30)) # add jitter

fg='Fig_6'
common_theme <- theme(
  plot.title = element_text(hjust = 0.5, size = 12),
  plot.background = element_rect(fill = "aliceblue"),
  panel.border = element_rect(color = "black", fill = NA, linewidth = 1),
  strip.background = element_rect(color = "black", fill = "gray", linewidth = 1),
  strip.text = element_text(color = "black"),
  axis.text.x = element_text(angle = 90, vjust = 0.5, hjust = 1)
)

legend_theme <- theme(
  legend.key = element_rect(fill = 'lightgray'),
  legend.background = element_rect(fill = "lightgray", color = "black"),
  legend.title.align = 0.5,  # Adjust this value to move the title to the top
  legend.position = "right",  # Change legend position to the right
)

df$Enz=factor(df$Enz, levels=c("MT","DT","QB"))
df$PCR=factor(df$PCR, levels=c("DePCR","PCR"))

df[df$Temp == '55C','Temp']='55°C'
df[df$Temp == '45C','Temp']='45°C'
df$Temp = factor(df$Temp, levels = c('55°C','45°C'))
df$segment_label = factor(df$segment_label, levels = c("primer","n20","n60"))

################################################################################
# setting strip background colors
################################################################################
unique_x=c('DePCR','PCR')
unique_x
unique_y=rev(c(as.character(unique(df$Temp))))
unique_y

backgrounds_x=set_backgrounds(unique_x)
backgrounds_x
backgrounds_y=set_backgrounds(unique_y)
backgrounds_y
df$highlight='off'
df[df$PCR=='DePCR','highlight']='on'
vertical_line="white"
################################################################################

ggplot(df, aes(x=Enz, y=segment_error_rate, color=segment_label))+
 # geom_blank()+
  geom_rect(aes(fill=highlight), xmin = -Inf, xmax = Inf, ymin = -Inf, ymax = Inf,show.legend = FALSE)+
  geom_segment(aes(x = as.numeric(Enz)-.5, xend = as.numeric(Enz)-.5, y = -Inf, yend = Inf), color = vertical_line)+
  geom_segment(aes(x = as.numeric(Enz)+.5, xend = as.numeric(Enz)+.5, y = -Inf, yend = Inf), color = vertical_line)+
  geom_point(aes(x = as.numeric(Enz)+Jit/2, y = segment_error_rate),size = 1,shape=1) + 
  
  stat_summary(fun.data="mean_sdl", fun.args = list(mult=1),geom="errorbar", width=0.1,linewidth=.8)+
  stat_summary(fun=mean, geom="crossbar",width=.8,linewidth=.4)+
  
 # facet_grid(Temp~PCR)+
  facet_grid2(Temp~PCR , strip = strip_themed(background_x = backgrounds_x,background_y = backgrounds_y))+
  #facet_wrap(Temp~PCR,scales = "free_x")+
  theme(axis.text.x = element_text(size = 9,face = "bold"))+
  theme(plot.title = element_text(hjust = 0.5))+
  scale_color_manual(values = color_palette,
                     labels = c("Primer, Bases 1-20", "Next 20, Bases 21-40", "Next 60, Bases 41-100"))+
  scale_fill_manual(values = color_palette)+
  xlab('Polymerase')+
  ylab('Average Measured Error Rate (%)')+
  labs(color="Segment")+
  common_theme +
  legend_theme +
  ggtitle("")
ggsave(paste0(wd,'/output/A1_error_rate-by_segment.png'),width=8,height=6,dpi=1200)
ggsave('A1_error_rate-by_segment.png',width=8,height=6,dpi=1200)
##############################################################################
# t-test DePCR  primer verse n20
df=read.csv(paste0(wd,'/data_tables/regional_error_table.csv'))
##############################################################################
#ttest_df=df[df$PCR=='DePCR' & df$total_reads>100,]
ttest_df=df[df$total_reads>100,]

PCR=unique(ttest_df$PCR)
ttest_df$p_value=ttest_df$p_value2=0
Enz=unique(ttest_df$Enz)

for (pcr in PCR){
  for (e in Enz){
  enzyme_sorted_df=esdf=ttest_df[ttest_df$Enz==e & ttest_df$PCR==pcr,]
  result=0
  result=t.test(esdf$eRatePrimer,esdf$eRateN20)
  print(result)
  ttest_df[ttest_df$Enz==e & ttest_df$PCR==pcr,'by_ENZ_p_value']=result$p.value
}
for(t in unique(ttest_df$Temp)){
  for (e in Enz){
    enzyme_sorted_df=esdf=ttest_df[ttest_df$Enz==e & ttest_df$Temp==t & ttest_df$PCR==pcr,]
    result=0
    result=t.test(esdf$eRatePrimer,esdf$eRateN20)
    print(result)
    ttest_df[ttest_df$Enz==e & ttest_df$Temp==t & ttest_df$PCR==pcr,'by_ENZ_and_Temp_p_value']=result$p.value
  }
}
}
write.csv(ttest_df,paste0(wd,"/data_tables/A1_ttest_primer_verse_n20.csv"),row.names=FALSE)
values=c('by_ENZ_p_value','by_ENZ_and_Temp_p_value')
aggregated_ttest_df=sAg(ttest_df,values,categories)
write.csv(aggregated_ttest_df,paste0(wd,"/output/aggregated_A1_ttest_primer_verse_n20.csv"),row.names=FALSE)
##############################################################################
# F100 error rate t.test MT verse QB & MT verse DT
df=read.csv(paste0(wd,'/data_tables/regional_error_table.csv'))
ttest_df=df[df$total_reads>100,]
not_testing=testing_enz=c('DT','QB','MT')
##############################################################################
F100_ttest_columns=c('PCR','Temp','Enz_not_tested','p_value')
F100_ttest=F100_ttest_df=df <- setNames(data.frame(matrix(ncol = length(F100_ttest_columns), nrow = 0)), F100_ttest_columns)

for(pcr in unique(ttest_df$PCR)){
  for(t in unique(ttest_df$Temp)){
    for (e in not_testing){
      testing_enz=not_testing[not_testing!=e]
      
      ttest_df$p_value=ttest_df$p_value2=group1=group2=result=0
      
      group1=ttest_df[ttest_df$Enz==testing_enz[1] & ttest_df$PCR==pcr & ttest_df$Temp==t,'eRateF100']
      group2=ttest_df[ttest_df$Enz==testing_enz[2] & ttest_df$PCR==pcr & ttest_df$Temp==t,'eRateF100']
      result=t.test(group1,group2)
      print(result)
      F100_ttest[1,]=c(pcr,t,e,result$p.value)
      F100_ttest_df=rbind(F100_ttest_df,F100_ttest)
      
    }
  }
}


write.csv(F100_ttest_df,paste0(wd,"/data_tables/first_100_ttest_MT_verse_DT_or_QB.csv"),row.names=FALSE)
##########################################################################################################
##############################################################################
# primer error rate t.test PCR verse DePCR
df=read.csv(paste0(wd,'/data_tables/regional_error_table.csv'))
ttest_df=df[df$total_reads>100,]
testing_enz=c('DT','QB','MT')
##############################################################################
primer_ttest_columns=c('Temp','Enz_not_tested','p_value')
primer_ttest=primer_ttest_df=df <- setNames(data.frame(matrix(ncol = length(primer_ttest_columns), nrow = 0)), primer_ttest_columns)


  for(t in unique(ttest_df$Temp)){
    for (e in testing_enz){
 
      ttest_df$p_value=ttest_df$p_value2=group1=group2=result=0
      
      group1=ttest_df[ttest_df$Enz==e & ttest_df$PCR=='PCR' & ttest_df$Temp==t,'eRatePrimer']
      group2=ttest_df[ttest_df$Enz==e & ttest_df$PCR=='DePCR' & ttest_df$Temp==t,'eRatePrimer']
      result=t.test(group1,group2)
      print(result)
      primer_ttest[1,]=c(t,e,result$p.value)
      primer_ttest_df=rbind(primer_ttest_df,primer_ttest)
      
    }
  }

write.csv(primer_ttest_df,paste0(wd,"/data_tables/primer_ttest_PCR_vs_DePCR.csv"),row.names=FALSE)
