# Supplementary material for: Quantitating primer-template interactions using deconstructed PCR
Source: PeerJ. 2024 Aug 8;12:e17787. doi: 10.7717/peerj.17787 (PMC11317036; doi:10.7717/peerj.17787)
Supplement: Supplemental Information 11 [file peerj-12-17787-s011.zip › Supplemental_Material_3/fastq_2_feature_table.R]

################################################################################
# Description
################################################################################

# pertains to to Fig 3-5
# This file creates a feature table from fastq files

# Read Readme.docx
################################################################################
################################################################################
# run common_stuff
################################################################################
source(paste0(dirname(normalizePath(rstudioapi::getSourceEditorContext()$path)),'/common_stuff.R'))
################################################################################
# set up work space
################################################################################

library(insect)
library(ggplot2)
library(ggh4x)

################################################################################
# set up stops
################################################################################
making_new_feature_table='yes'
#making_new_feature_table='no'
making_new_raw_feature_table='yes'
making_new_raw_feature_table='no'

library(insect)
library(vegan)
################################################################################
################################################################################
# read in fastq and quality trim
# add columns to identify template and primer
# convert to feature table
################################################################################
#reference data
synthetic_DNA=read.csv(paste0(wd,'/stuff/synthetic_DNA.csv'))

template_sequence=synthetic_DNA$template_sequence[1:10]
names(template_sequence)=synthetic_DNA$template_name[1:10]

primer_sequence=synthetic_DNA$primer_sequence[1:64]
names(primer_sequence)=synthetic_DNA$primer_name[1:64]
#  primer_names=synthetic_DNA$primer_name[1:65]

other_features=paste0(expand.grid(synthetic_DNA$primer_name,synthetic_DNA$template_name[1:11])$Var2,
                      expand.grid(synthetic_DNA$primer_name,synthetic_DNA$template_name[1:11])$Var1)

file_names=read.csv(paste0(wd,'/stuff/file_names.csv'))
meta_data=c("sample_name","cName","Exp","PCR","Enz","Temp","group","Rpl")
categories=c("cName","Exp","PCR","Enz","Temp","group")
# assign template and primer sets

file_names$primer_set=paste0('V00,',file_names$Exp)

file_names[file_names$group %in% c('A','AP'),'template_set']='ST00'
file_names[file_names$Exp=='V1','primer_set']=c('V00,V01')
file_names[file_names$Exp=='V2','primer_set']=c('V00,V02')
file_names[file_names$Exp=='V3','primer_set']=c('V00,V03')
file_names[file_names$Exp=='V4','primer_set']=c('V00,V04')
file_names[file_names$Exp=='V5','primer_set']=c('V00,V05')
file_names[file_names$Exp=='V6','primer_set']=c('V00,V06')
file_names[file_names$Exp=='V7','primer_set']=c('V00,V07')
file_names[file_names$Exp=='V8','primer_set']=c('V00,V08')
file_names[file_names$Exp=='V9','primer_set']=c('V00,V09')
file_names[file_names$group %in% c('B','C'),'template_set']=pasteC(synthetic_DNA[1:10,'template_name'])
file_names[file_names$group %in% c('D'),'template_set']=pasteC(synthetic_DNA[c(1,7:9),'template_name'])
file_names[file_names$group %in% c('E'),'template_set']=pasteC(synthetic_DNA[c(1,4:6),'template_name'])
file_names[file_names$Exp %in% c('A01', 'B01', 'C01', 'D01', 'E01','V0','VW'),'primer_set']='V00' 
file_names[file_names$Exp %in% c('A09', 'B09', 'C09', 'D09', 'E09'),'primer_set']=pasteC(synthetic_DNA[2:10,'primer_name'])
file_names[file_names$Exp %in% c('A10', 'B10', 'C10', 'D10', 'E10'),'primer_set']=pasteC(synthetic_DNA[1:10,'primer_name'])
file_names[file_names$Exp %in% c('A27', 'B27'),'primer_set']=pasteC(synthetic_DNA[11:37,'primer_name'])
file_names[file_names$Exp %in% c('A64'),'primer_set']=pasteC(synthetic_DNA[1:64,'primer_name'])

write.csv(file_names,paste0(wd,"/stuff/new_file_names.csv"),row.names=FALSE)
if(making_new_feature_table=='yes'){
  if(making_new_raw_feature_table=='yes'){
  ################################################################################
  #feature_table
  #file_names=file_names[file_names$group=='AP',]
  ################################################################################
  table_names=c(meta_data,other_features)
  
  #feature_table = data.frame(array(dim=(c(nrow(file_names),length(table_names)))))
  feature_table <- data.frame(matrix(0, nrow = nrow(file_names), ncol = length(table_names)))
  colnames(feature_table) = table_names

  for(r in 1:nrow(file_names)){
    file_name=file_names[r,'file_name']
    file_path=paste0(wd,"/FastQ/",file_name)
    print(file_path)
    print(paste(nrow(file_names)-r," of ",nrow(file_names)," remaining"))
    
    fastq_df=readFASTQ(file_path)
    fastq_df=qfilter(fastq_df,minqual = 20)
    fastq_df=dna2char(fastq_df)
    fastq_df=data.frame(fastq_df,row.names=NULL)
    colnames(fastq_df)=c('sequence')
    
    fastq_df$template_sequence=fastq_df$primer_sequence=fastq_df$template_found=fastq_df$primer_found=NA
    
    # get read recognition sequences to compare    
    fastq_df$template_sequence = sapply(fastq_df$sequence, function(x) {substr(x, 98, 109)})
    fastq_df$primer_sequence <- sapply(fastq_df$sequence, function(x) {
      paste(substr(x, 7, 7), substr(x, 13, 13), substr(x, 19, 19), sep = "")
    })
    
    template_set =unlist(strsplit(file_names$template_set[r], ","))
    primer_set =unlist(strsplit(file_names$primer_set[r], ","))
    
    for(t in template_set){
      fastq_df[fastq_df$template_sequence==template_sequence[t],'template_found']=t
    }
    for(p in primer_set){
      fastq_df[fastq_df$primer_sequence==primer_sequence[p],'primer_found']=p
    }
    primer_set
    primer_sequence
    p

    fastq_df$template_found[is.na(fastq_df$template_found)] = 'STother'
    fastq_df$primer_found[is.na(fastq_df$primer_found)] = 'Vother'
    
    #get counts
    fastq_df$found_feature=paste0(fastq_df$template_found,fastq_df$primer_found)
    feature_counts=table(fastq_df$found_feature)
    
    for(n in names(feature_counts)){
      feature_table[r,n]=feature_counts[n]
    } 
    
    feature_table[r,meta_data]=file_names[r,meta_data]
    feature_table$total_reads[r]=nrow(fastq_df)
  }
  
  write.csv(feature_table,paste0(wd,"/data_tables/raw_feature_table.csv"),row.names=FALSE)
}
# begin after making raw feature table
  ############################################################################
  # some inspection
  ############################################################################
  
  feature_table=read.csv(paste0(wd,"/data_tables/raw_feature_table.csv"))
  
  feature_table$summed_reads = rowSums(feature_table[,other_features])
  feature_table$sum_other <- rowSums(feature_table[, other_features[ grep("other", other_features)]], na.rm = TRUE)
  feature_table$remaining_reads=feature_table$total_reads-feature_table$sum_other
  feature_table$missing_reads=feature_table$summed_reads-feature_table$remaining_reads-feature_table$sum_other
  feature_table$other_percent=feature_table$sum_other/feature_table$total_reads*100
  
  feature_table=feature_table[, c(setdiff(names(feature_table), other_features), other_features)]
  write.csv(feature_table,paste0(wd,"/data_tables/other_feature_table.csv"),row.names=FALSE)
 
  ##############################################################################
  # remove others and preen feature table
  feature_table=read.csv(paste0(wd,"/data_tables/other_feature_table.csv"))
  ##############################################################################
  
  feature_table <- feature_table[, !grepl("other", colnames(feature_table))]
  names(other_features)=other_features
  features=other_features[!grepl("other", names(other_features))]
  feature_table$summed_reads2 = rowSums(feature_table[,features])
  feature_table = feature_table[, !(names(feature_table) %in% c('missing_reads', 'summed_reads'))]
  feature_table=feature_table[, c(setdiff(names(feature_table), features), features)]
  write.csv(feature_table,paste0(wd,"/data_tables/feature_table.csv"),row.names=FALSE)
  ##############################################################################
  # normalize percent
  df=read.csv(paste0(wd,"/data_tables/feature_table.csv"))
  ##############################################################################
  df[, features] <- signif(100*df[, features] / rowSums(df[, features], na.rm = TRUE),3)
  write.csv(df,paste0(wd,"/output/percent_feature_table.csv"),row.names=FALSE)
  df=sAg(df,c('remaining_reads',features),categories)
  df[, c('remaining_reads',features)] <- signif(df[, c('remaining_reads',features)],3)
  write.csv(df,paste0(wd,"/output/aggregated_percent_feature_table.csv"),row.names=FALSE)
} #skipping if making_new_feature_table='no'
############################################################################
