# Supplementary material for: Quantitating primer-template interactions using deconstructed PCR
Source: PeerJ. 2024 Aug 8;12:e17787. doi: 10.7717/peerj.17787 (PMC11317036; doi:10.7717/peerj.17787)
Supplement: Supplemental Information 11 [file peerj-12-17787-s011.zip › Supplemental_Material_3/feature_table_2_plots.R]

################################################################################
# Description
################################################################################

# pertains to to Fig 4-5
# This file creates plots from a feature table
# also runs t-tests

# Read Readme.docx
################################################################################
# run common_stuff
################################################################################
source(paste0(dirname(normalizePath(rstudioapi::getSourceEditorContext()$path)),'/common_stuff.R'))
################################################################################
# set up work space
################################################################################

library(ggplot2)
library(vegan)
library(gridExtra)
library(ggh4x)

################################################################################
# setting stops
################################################################################
make_new_long_form='yes' # need to for first run, but may take some time.
make_new_long_form='no'
################################################################################
#reference data
################################################################################

feature_reference=read.csv(paste0(wd,'/stuff/feature_reference.csv'))
new_file_names=read.csv(paste0(wd,'/stuff/new_file_names.csv'))
feature_table=read.csv(paste0(wd,'/data_tables/feature_table.csv'))
meta_data=c("sample_name","cName","Exp","PCR","Enz","Temp","group","Rpl")
categories=c("cName","Exp","PCR","Enz","Temp","group")

################################################################################
# calculate metrics: Shannon IdealScore prIdealScore
# aggregate counts into columns: template_names, primer_names 
################################################################################
future_mismatch=c("mismatch","perfect_match","mismatch_ratio")
indexes=c('shannon','template_ideal_score','primer_ideal_score')
template_names=unique(feature_reference$template_name)
primer_names=unique(feature_reference$primer_name)
feature_name=unique(feature_reference$feature_name)
table_names=c(meta_data,indexes,future_mismatch,'remaining_reads',template_names,primer_names,feature_name)

df=data.frame(array(dim=(c(nrow(feature_table),length(table_names)))))
colnames(df) = table_names

df$template_set=new_file_names$template_set
df$primer_set=new_file_names$primer_set
df[,c(meta_data,'remaining_reads',feature_name)]=feature_table[,c(meta_data,'remaining_reads',feature_name)]

for(STV in c(template_names,primer_names)){
  s=paste0('df$',STV,' <- rowSums(feature_table[,grep("',STV,'", colnames(feature_table))])')
  print(s)
  eval(parse(t=s))
}

################################################################################
# calculate indexes

for (r in 1:nrow(df)) {
  template_set <- unlist(strsplit(df$template_set[r], ","))
  primer_set <- unlist(strsplit(df$primer_set[r], ","))
  
  df$shannon[r]=qShannon(df[r,primer_set])
  df$primer_ideal_score[r]=qIdealScore(df[r,primer_set])
  df$template_ideal_score[r]=qIdealScore(df[r,template_set])
}

write.csv(df,paste0(wd,"/data_tables/index_table.csv"),row.names=FALSE)
################################################################################
################################################################################
# mismatch_table
# need columns for mismatch, perfect_match, and mismatch_ratio
# others STOVO,ST1V1, ... are perfect match 
################################################################################

perfect_match=c('ST00V00','ST01V01','ST02V02','ST03V03','ST04V04','ST05V05','ST06V06','ST07V07','ST08V08','ST09V09')

df$perfect_match <- rowSums(feature_table[,perfect_match])
df$mismatch=df$remaining_reads-df$perfect_match
df$mismatch_ratio=df$mismatch/df$perfect_match

write.csv(df,paste0(wd,"/data_tables/mismatch_table.csv"),row.names=FALSE)

# aggregate replicates
values=c('mismatch','perfect_match','mismatch_ratio')
mismatch_table=sAg(df,values,categories)
mismatch_table=qOrder(mismatch_table,'cName')
write.csv(mismatch_table,paste0(wd,"/output/aggregate_mismatch_table.csv"),row.names=FALSE)

################################################################################
#p_values of ttest by PCR & Temp for mismatch ratio and IDS
################################################################################
df=read.csv(paste0(wd,"/data_tables/mismatch_table.csv"))

ttest_df=df[,c(meta_data,'mismatch_ratio',indexes) ]
################################################################################

ttest_df$ttest_mismatch_pcr=ttest_df$ttest_mismatch_temp=0
ttest_df$ttest_template_IDS_pcr=ttest_df$ttest_template_IDS_temp=0
ttest_df$ttest_primer_IDS_pcr=ttest_df$ttest_primer_IDS_temp=0

ttest_temp_scores=c('ttest_mismatch_temp','ttest_template_IDS_temp','ttest_primer_IDS_temp')
ttest_pcr_scores=c('ttest_mismatch_pcr','ttest_template_IDS_pcr','ttest_primer_IDS_pcr')
ttest_source=c('mismatch_ratio','template_ideal_score','primer_ideal_score')

Exp=unique(ttest_df$Exp)
PCR=unique(ttest_df$PCR)
Temp=unique(ttest_df$Temp)

for (e in Exp){
  print(e)
  testing_df=ttest_df[ttest_df$Exp==e,]
  for(n in 1:length(ttest_source)){
    print(n)
    print(ttest_source[n])
    print(ttest_pcr_scores[n])
    print( ttest_temp_scores[n])
    
    #Temp
    for(p in PCR){
      if ((e %in% c('VW','V0','V1','V2','V3','V4','V5','V6','V7','V8','V9'))) {p='DePCR'}
      print(p)
      # mismatch ratios
      result=group1=group2=0
      group1=testing_df[testing_df$Temp=='55C'& testing_df$PCR==p,ttest_source[n]]
      print(group1)
      group2=testing_df[testing_df$Temp=='45C'& testing_df$PCR==p,ttest_source[n]]
      print(group2)
      if(all(group1==group2)){result=100}
      else{result=t.test(group1,group2)$p.value}# test not applicable
      ttest_df[ttest_df$Exp==e & ttest_df$PCR==p,ttest_temp_scores[n]]=result
    }
    #PCR
    for(t in Temp){
      print(t)
      if (!(e %in% c('VW','V0','V1','V2','V3','V4','V5','V6','V7','V8','V9'))){
        result=group1=group2=0
        group1=testing_df[testing_df$PCR=='DePCR' & testing_df$Temp==t,ttest_source[n]]
        group2=testing_df[testing_df$PCR=='PCR' & testing_df$Temp==t,ttest_source[n]]
        if (all(group1==group2)){result=100} # test not applicable
        else{result=t.test(group1,group2)$p.value}
        ttest_df[ttest_df$Exp==e & ttest_df$Temp==t,ttest_pcr_scores[n]]=result
        #print(t.test(group1,group2))
      }}}}

write.csv(ttest_df,paste0(wd,"/data_tables/ttest_table.csv"),row.names=FALSE)

# aggregate replicates
values=c('mismatch_ratio',indexes,ttest_pcr_scores,ttest_temp_scores)
ttest_table=sAg(ttest_df,values,categories)
ttest_table=qOrder(ttest_table,c('cName'))

# remove p_values of 100 that were put in for not applicable tests
ttest_table[, c(ttest_pcr_scores, ttest_temp_scores)][ttest_table[, c(ttest_pcr_scores, ttest_temp_scores)] == 100] <- NA
ttest_table[ttest_table$group=='AP', ttest_pcr_scores]= NA
write.csv(ttest_table,paste0(wd,"/output/aggregate_all_calculated_values.csv"),row.names=FALSE)
################################################################################

################################################################################
#preparing to plot
################################################################################
################################################################################
# long form
if(make_new_long_form=='yes'){
  df=read.csv(paste0(wd,"/data_tables/mismatch_table.csv"))
  #long_form
  for(c in colnames(feature_reference)){
    s= paste0(c,'=feature_reference$',c)
    print(s)
    eval(parse(t=s))
  }
  cNames=c(colnames(feature_reference))
  s=paste0("cList=list(",pasteC(cNames),")")
  (eval(parse(text=s)))
  names(cList)=cNames
  cNames
  table_names
  cList
  df=qLong(df,cList)
  df=df[,c(meta_data,cNames,indexes,future_mismatch,'remaining_reads','template_set','primer_set',template_names,primer_names,feature_name)]
  write.csv(df,paste0(wd,"/data_tables/raw_long_feature_table.csv"),row.names=FALSE)
  ##############################################################################
  # modify long form.  make sparse. add color frequency, remove template, primer & feature columns
  df=read.csv(paste0(wd,"/data_tables/raw_long_feature_table.csv"))
  df=df[df$feature_counts!=0,]
  df <- df[, !(names(df) %in% c('rn', template_names, primer_names, feature_name))]
  
  df$color_frequency=0
  #df$cName_Rpl=paste0(df$cName,df$Rpl)
  for(s in unique(df$sample_name)){
    frequency_df=df[df$sample_name==s,]
    color_frequency=table(frequency_df$mm_color)
    for(c in names(color_frequency)){
      df[df$sample_name==s & df$mm_color==c,'color_frequency']=color_frequency[c]
    }}
  
  # remove AP black columns for V1,V2,V3,V4,V5,V6,V7,V8,V9
  df=df[!(df$mm_color=='black' & df$Exp %in% c('V1','V2','V3','V4','V5','V6','V7','V8','V9')),]
  
  write.csv(df,paste0(wd,"/data_tables/long_feature_table.csv"),row.names=FALSE)
}# skipping if make_new_long_form=='no'

################################################################################

# shared plotting elements
################################################################################
# Common theme settings
common_theme <- theme(
  plot.title = element_text(hjust = 0.5),
  plot.background = element_rect(fill = "aliceblue"),
  panel.border = element_rect(color = "black", fill = NA, size = 1),
  strip.background = element_rect(color = "black", fill = "gray", size = 1),
  strip.text = element_text(color = "black"),
  panel.background = element_rect(fill = "gray94"),
  axis.text.x = element_text(angle = 90, vjust = 0.5, hjust = 1)
)

# Theme settings for legends
legend_theme <- theme(
  legend.key = element_rect(fill = legend_background_color),
  legend.background = element_rect(fill = legend_background_color, color = "black",linewidth=1),
  legend.title = element_text(hjust = 0.5),
  legend.key.size = unit(1, 'cm')
)

################################################################################
################################################################################
################################################################################
#AP
fg="Fig_3"
df=read.csv(paste0(wd,"/data_tables/long_feature_table.csv"))
df=df[df$group=='AP',]
df[df$Exp=='VW','Exp']='V0'
df$Exp=factor(df$Exp, levels=c("V0","V1","V2","V3","V4","V5","V6","V7","V8","V9"))
df=df[order(df$Exp),]
################################################################################
# adding ANOVA and Tukey's for mm_color groups
################################################################################

unique_mm_color=unique(df$mm_color)
unique_mm_color=unique_mm_color[unique_mm_color!='black']
unique_mm_color
not_color_tested_df_names=c('Temp','mm_color_not_tested','p-value')
not_color_tested_df=as.data.frame(array(dim=c(0,length(not_color_tested_df_names))))
names(not_color_tested_df)=not_color_tested_df_names
#names(not_color_tested_df)=unique_mm_color
not_color_tested_df
not_color_tested_vector=not_color_tested_df
not_color_tested_vector
for (t in Temp){
  for (mm in unique_mm_color){print(mm)
    result=group1=group2=0
    mm_colors_tested=unique_mm_color[unique_mm_color!=mm]
    print(mm_colors_tested)
    
    group1=df[df$mm_color== mm_colors_tested[1] & df$Temp== t,'mismatch_ratio']
    group2=df[df$mm_color== mm_colors_tested[2] & df$Temp== t,'mismatch_ratio']
    if (all(group1==group2)){result=100} # test not applicable
    else{result=t.test(group1,group2)$p.value}
    not_color_tested_vector[1,]=c(t,mm,result)
    not_color_tested_df=rbind(not_color_tested_df,not_color_tested_vector)
    
  }}
# apply Benjamini-Hochberg correction
for (t in Temp){
  not_color_tested_df[Temp==t,'Benjamini-Hochberg']=p.adjust(not_color_tested_df[Temp==t,'p-value'], method = "BH")
}

not_color_tested_df
write.csv(not_color_tested_df,'fig3_not_color_tested_df.csv',row.names=FALSE)
################################################################################
output_file <- "fig3_anova_tukey_results.txt"
sink(output_file)
################################################################################

for (t in Temp){
  anova_result <- aov(mismatch_ratio ~ mm_color, data = df[df$mm_color!='black' & Temp==t,])
  print(summary(anova_result))
  tukey_result <- TukeyHSD(anova_result)
  print(tukey_result)
}
sink()
################################################################################
# setting strip background colors
################################################################################
df[df$Temp == '55C','Temp']='55°C'
df[df$Temp == '45C','Temp']='45°C'

unique_x=rev(unique(df$Temp))
backgrounds_x=set_backgrounds(unique_x)

df$highlight='off'
df[df$PCR=='DePCR','highlight']='on'
################################################################################

#base_matches=c("CTA","C:G","C:T","C:A","T:A","T:C","T:G","A:C","A:G","A:T")

base_matches=c("GAT:CTA","G:G","G:T","G:A","A:A","A:C","A:G","T:C","T:G","T:T")
base_matches=c("","G:G","G:T","G:A","A:A","A:C","A:G","T:C","T:G","T:T")

df$base_matches <- rep(base_matches, times = c(16,8,8,8,8,8,8,8,8,8))


df$Temp = factor(df$Temp, levels = c('55°C','45°C'))
df$mm_label=factor(df$mm_label, levels=unique(df$mm_label))

a_text=(" 5'-G:C\nM-A:T\n 3'-T:A")
a_text=("Pairings:")
# Ap1 plot
height=47

f3a=ggplot(df, aes(x = Exp, y=(mismatch/remaining_reads)*100)) +
  geom_rect(aes(fill=highlight), xmin = -Inf, xmax = Inf, ymin = -Inf, ymax = Inf,show.legend = FALSE)+
  geom_segment(aes(x = as.numeric(Exp)-.5, xend = as.numeric(Exp)-.5, y = -Inf, yend = Inf), color = "gray95")+
  geom_segment(aes(x = as.numeric(Exp)+.5, xend = as.numeric(Exp)+.5, y = -Inf, yend = Inf), color = "gray95")+
  geom_boxplot(outlier.shape = NA, outlier.colour = NA, fill = 'gray70') +
  geom_point(position = "jitter", aes(fill = mm_color), shape = 21, color = 'black') +
  geom_text(aes(y = height, label = base_matches), size = 2.5, color = 'black') +
  annotate("text",x=1.05,y=height,label=a_text,size=2.5, color = 'black')+
  annotate("text",x=1,y=height/2,label='Control',angle=90,size=2.5, color = 'black',fontface='bold')+
  facet_wrap2(~Temp, ncol = 1, scales = "free" , strip = strip_themed(background_x = backgrounds_x))+
  xlab("Primers in 1:1 Ratio with the Perfect Match Primer (V0)") +
  ylab("Sequence Reads Generated with Mismatch Priming (%)") +
  scale_color_manual(values = color_palette, breaks = names(mmColor), labels = mmLabel) +
  labs(color = "Mismatch\nPositions") +
  scale_fill_manual(values = color_palette, breaks = names(mmColor), labels = mmLabel) +
  labs(fill = "Mismatch\nPositions") +
  common_theme +
  legend_theme +
  theme(legend.position = 'right',
  axis.title.x = element_text(margin = margin(t = 10)))+
  scale_x_discrete(labels = c("V0","V1","V2","V3","V4","V5","V6","V7","V8","V9"))
f3a
# Ap2 plot
f3b <- ggplot(df, aes(x = mm_label, y = mismatch_ratio, fill = mm_color)) +
  geom_rect(aes(fill=highlight), xmin = -Inf, xmax = Inf, ymin = -Inf, ymax = Inf,show.legend = FALSE)+
  geom_segment(aes(x = as.numeric(mm_label)-.5, xend = as.numeric(mm_label)-.5, y = -Inf, yend = Inf), color = "gray95")+
  geom_segment(aes(x = as.numeric(mm_label)+.5, xend = as.numeric(mm_label)+.5, y = -Inf, yend = Inf), color = "gray95")+
  geom_boxplot(outlier.shape = NA, outlier.colour = NA, fill = 'gray70') +
  geom_point(position = "jitter", shape = 21) +
  annotate("text",x=1,y=.5,label='Control',angle=90,size=2.5, color = 'black',fontface='bold')+
  facet_wrap2(~Temp, ncol = 1, scales = "free" , strip = strip_themed(background_x = backgrounds_x))+
  xlab("Position of Primer-Template Mismatch") +
  ylab("Mismatch-Reads / Perfect-Match-Reads (Mismatch Ratio)") +
  scale_color_manual(values = color_palette, breaks = names(mmColor), labels = mmLabel) +
  labs(color = "Mismatch Positions") +
  scale_fill_manual(values = color_palette, breaks = names(mmColor), labels = mmLabel) +
  labs(fill = "Mismatch\nPositions") +
  common_theme +
  legend_theme +
  theme(axis.title.x = element_text(margin = margin(t = 10)))+
  theme(legend.position = "none") +
  scale_x_discrete(labels = c("None","5'__","_M_","__3'"))+
  coord_cartesian(ylim = c(0, 0.9))  # Set y-axis limits for Ap2
f3b

# Combine the plots using grid.arrange
f3 <- grid.arrange(f3a, f3b, ncol = 2, widths = c(1.25, 1))

################################################################################
ggsave(paste0(fg,"_9x6 1200.png"),f3,width=9,height=6,dpi=1200)
############################################################################### 
##############################################################################
# Fig 5 mm/pm A1,A2,A6

fg='Fig_5a'
df=read.csv(paste0(wd,"/data_tables/long_feature_table.csv"))
df=df[df$Exp %in% c('A10','A64'),]
df=df[df$Enz=='MT',]
categories
values=c('feature_counts','remaining_reads')
df=sAg(df,values,c(categories,'feature_name','mm_color','mm_label','color_frequency'))

df$oFreq=df$color_frequency
cName_unique=unique(df$cName)
mm_color_unique=unique(df$mm_color)
for(m in mm_color_unique){
  for (c in cName_unique){df[df$cName==c & df$mm_color==m,'color_frequency']=max(df[df$cName==c & df$mm_color==m,'color_frequency'])}}

df[df$Temp == '55C','Temp']='55°C'
df[df$Temp == '45C','Temp']='45°C'
df$Temp = factor(df$Temp, levels = c('55°C','45°C'))
df$mm_color=factor(df$mm_color, levels=mmColor)
################################################################################
################################################################################
# setting strip background colors
################################################################################
unique_x=c('A10','A10','A64','A64',rep(unique(df$PCR),2))
unique_x
unique_y=rev(c(as.character(unique(df$Temp))))
unique_y

backgrounds_x=set_backgrounds(unique_x)
backgrounds_x
backgrounds_y=set_backgrounds(unique_y)
backgrounds_y
df$highlight='off'
df[df$PCR=='DePCR','highlight']='on'
################################################################################
################################################################################
f5a=ggplot(df, aes(x = mm_color, y = feature_counts/remaining_reads*100, fill = mm_color)) +
  geom_rect(aes(fill=highlight), xmin = -Inf, xmax = Inf, ymin = -Inf, ymax = Inf,show.legend = FALSE)+
  geom_col(aes(fill = mm_color), color = 'black', width =.8,linewidth=.1) +
  geom_text(aes(x = mm_color, y = Inf, label = paste0("x",color_frequency)), vjust = 1.7, size = 2.5, color = 'black') +
  legend_theme +
  theme(legend.position = "bottom",
        legend.key.size = unit(.2, 'cm'),
        axis.title.x = element_text(margin = margin(t = 20),size=12))+
  common_theme +
  scale_fill_manual(values = color_palette, breaks = names(mmColor), labels = mmLabel) +
  guides(fill = guide_legend(override.aes = list(fill = color_palette[mmColor])),) +
  labs(color = "Mean Reads by\nMismatch Positions", fill = "Mean Reads by\nPrimer-Template\nInteractions") +
  facet_grid2(Temp~Exp+PCR , strip = strip_themed(background_x = backgrounds_x,background_y = backgrounds_y),scale='free_x')+
  xlab("") +
  ylab("Percentage of Reads Mapping to the ST0 Synthetic Template") +
  scale_x_discrete(labels = mmLabel) +
  coord_cartesian(ylim = c(0, 38))+
  ggtitle(paste("Reads by Mismatch Location"))+
  xlab("Mismatch Positions")
f5a

################################################################################
ggsave(paste0(fg,"_1200.png"),f5a,width=7,height=7,dpi=1200)
################################################################################
fg='Fig_5b'
df=read.csv(paste0(wd,"/data_tables/long_feature_table.csv"))
df=df[df$Exp=='A64',]
df[df$Temp == '55C','Temp']='55°C'
df[df$Temp == '45C','Temp']='45°C'


df=sAg(df,values,c(categories,'feature_name','mm_color','primer_name','template_name'))

prColor=c('#000000','#0000A4','#0000FF','#5DF2F9','#E2CA18','#FCDE04','#FEFB79',
          '#DD0000','#FF0000','#FD5FAE','#004C00','#788F03','#029078','#009200',
          '#00FF00','#BBFD6B','#69FF69','#6CFCA6','#D1FFD1','#E17101','#F85B14',
          '#FE860E','#E1A205','#FFA500','#FC8556','#FFB52F','#EBBC5F','#FFCE75',
          '#700070','#780298','#9A009A','#98024D','#C400C4','#A109FF','#FF09FF',
          '#FD0BAC','#FFBDFF','#763B00','#740202','#673B01','#840202','#845602',
          '#970703','#9C4F02','#A06802','#B90703','#9C4F02','#A10703','#BC6B00',
          '#F97033','#C47E00','#BC5E00','#FF984B','#A45E00','#FF9B2D','#C47000',
          '#E28100','#FC9B70','#FBAC71','#FFC46D','#FDAB91','#FCBF92','#FEDF90',
          '#FEC6B0','#FDE4B1')


sDNA=read.csv('stuff/synthetic_DNA.csv')
prName=c(sDNA$primer_name)
names(prName)=prName
prColor=c(sDNA$colors_64)
prLabel=c(sDNA$primer_label)

names(prColor)=prName
prColor
combined_palette=c(prColor,color_palette)
################################################################################
################################################################################
# setting strip background colors
################################################################################
unique_x=c('A64','A64',rep(unique(df$PCR),1))
unique_x
unique_y=rev(c(as.character(unique(df$Temp))))
unique_y

backgrounds_x=set_backgrounds(unique_x)
backgrounds_x
backgrounds_y=set_backgrounds(unique_y)
backgrounds_y
df$highlight='off'
df[df$PCR=='DePCR','highlight']='on'
df$Temp = factor(df$Temp, levels = c('55°C','45°C'))
################################################################################

#df$Temp = factor(df$primer_name, levels = unique(df$primer_name))

f5b=ggplot(df, aes(x = template_name, y = feature_counts/remaining_reads*100, color = primer_name, fill = primer_name)) +
  geom_col(aes(fill = primer_name), size = 0.5, position = position_stack(reverse = TRUE)) +
  scale_color_manual(values = combined_palette, breaks = prName, labels = prLabel) +
  scale_fill_manual(values = combined_palette, breaks = prName, labels = prLabel) +
  labs(color = "64 Primer Variants", fill = "64 Primer Variants") +
  # facet_wrap(Temp ~ PCR, scales = "free") +
  facet_grid2(Temp~Exp+PCR , strip = strip_themed(background_x = backgrounds_x,background_y = backgrounds_y),scale='free_x')+
  guides(fill = guide_legend(ncol = 1, bycol = TRUE,title.position = "bottom",reverse = TRUE))+
  guides(color = guide_legend(ncol = 1, bycol = TRUE,title.position = "bottom",reverse = TRUE))+
  xlab("") +
  ylab("Percentage of Reads Mapping to the ST0 Synthetic Template") +
  common_theme+
  legend_theme+
  theme(legend.position = "right",
        legend.key.size = unit(.2, 'cm'),
        plot.title = element_text(size = 16),
        axis.text = element_text(size = 10),    # Adjust the size of axis labels
        axis.title = element_text(size = 14),
        axis.ticks.x = element_blank(),  # Remove x-axis ticks
        axis.text.x = element_blank())+
  ggtitle(paste("64 Primers Interacting with ST0"))
f5b
################################################################################
################################################################################
ggsave(paste0(fg,"_1200_5x10.png"),f5b,width=5,height=9.5,dpi=1200)
##############################################################################
##############################################################################
#  B01,B10,B27
fg="Fig_4a"
df=read.csv(paste0(wd,"/data_tables/long_feature_table.csv"))
df=df[df$Exp %in% c('B01','B10','B27'),]
df[df$Exp=='B01','Exp']='B1'
#values
df[df$Temp == '55C','Temp']='55°C'
df[df$Temp == '45C','Temp']='45°C'
df$Temp = factor(df$Temp, levels = c('55°C','45°C'))


IDS_df=sAg(df,c('primer_ideal_score','template_ideal_score'),c('Exp','Temp','PCR'))
df=sAg(df,values,c(categories,'feature_name','mm_color','primer_name','template_name'))

df$mm_color = factor(df$mm_color, levels = mmColor)

##############################################################################

unique_x=c('B1','B1','B10','B10','B27','B27',rep(unique(df$PCR),3))
unique_x
unique_y=rev(c(as.character(unique(df$Temp))))
unique_y=c(as.character(unique(df$Temp)))
unique_y

backgrounds_x=set_backgrounds(unique_x)
backgrounds_x
backgrounds_y=set_backgrounds(unique_y)
backgrounds_y
df$highlight='off'
df[df$PCR=='DePCR','highlight']='on'

color_palette['55°C']

f4a=ggplot(df,(aes(x=template_name,y=feature_counts/remaining_reads*100)))+
  geom_rect(aes(fill=highlight), xmin = -Inf, xmax = Inf, ymin = -Inf, ymax = Inf,show.legend = FALSE)+
  geom_col(aes(fill=mm_color,color=mm_color),width=.7,position = position_stack(reverse = TRUE))+
  geom_text(data=IDS_df,aes(x=-Inf,y=Inf,label=paste('IPS:',round(primer_ideal_score))),vjust=1.6,hjust=-.15,size=3,color='black',fontface='bold')+
  geom_text(data=IDS_df,aes(x=Inf,y=Inf,label=paste('ITS:',round(template_ideal_score))),vjust=1.6,hjust=1.1,size=3,color='gray40',fontface='bold')+
  scale_color_manual(values = color_palette, breaks = names(mmColor), labels = mmLabel)+
  scale_fill_manual(values = color_palette, guide = "none")+#, breaks = names(mmColor), labels = mmLabel)+
  labs(color = "Mismatch\nPositions")+
  labs(fill = "Mismatch\nPositions")+
  theme(plot.title = element_text(hjust = 0.5))+
  xlab("Synthetic Templates")+
  ylab("Percentage of Reads Mapping to Individual Synthetic Templates") +
  theme(axis.text.x = element_text(angle = 90, vjust = 0.5, hjust=1,size=7))+
  facet_grid2(Temp~Exp+PCR , strip = strip_themed(background_x = backgrounds_x,background_y = backgrounds_y),scale='free_y')+
  #facet_grid(Temp~Exp+PCR,scales="free")+  
  geom_hline(aes(yintercept = 10, lty = "Ideal"), color = "purple4", show.legend = FALSE)+
  
  scale_linetype_manual(name="ST Levels", values=c(2),
                        guide=guide_legend(override.aes=list(color=c("purple4"))))+
  common_theme+
  scale_x_discrete(labels = c("ST0","ST1","ST2","ST3","ST4","ST5","ST6","ST7","ST8","ST9"))+
  legend_theme+
  theme(legend.position = "right",
        legend.key.size = unit(.15, 'cm'))+
  guides(color = guide_legend(override.aes = list(fill = mmColor)))

f4a

ggsave(paste0(fg,"_multi_1200_8x85.png"),f4a,height=7,width=7.5,dpi=1200)

################################################################################
fg="Fig_4b"
df=read.csv(paste0(wd,"/data_tables/index_table.csv"))
df_names=c(meta_data,'remaining_reads',template_names,indexes,'primer_set','template_set')
df=df[df$Exp %in% c('B01','B10','B27'),df_names]
df[df$Temp == '55C','Temp']='55°C'
df[df$Temp == '45C','Temp']='45°C'

# normalize template feature counts
df[, template_names] <- df[, template_names] / rowSums(df[, template_names], na.rm = TRUE)
# add an ideal population
ideal=df[df$Exp=='B01',]
ideal[,template_names]=.1
ideal$Exp='ideal'
ideal$PCR='Ideal'
ideal$group='I'
ideal$cName=paste0(ideal$Exp,ideal$PCR,ideal$PCR,ideal$Temp)
ideal$sample_name=paste0(ideal$cName,ideal$Rpl)
df=rbind(df,ideal)
################################################################################
# ordination plot data
distance_matrix=vegdist(df[,template_names], method = "bray")
mds= cmdscale(distance_matrix,eig=TRUE,add=TRUE)
df$x=-mds$points[,1]
df$y=mds$points[,2]
percent_explained=format(round(mds$eig/sum(mds$eig)*100,1),nsmall=1,trim=TRUE)

################################################################################
##################################################################################
# cPalette <- c("B1" = "gray60", "B10" = "gray70", "B27" = "gray80","ideal" = "green","45C"="dodgerblue4","55C"="firebrick4","DePCR"="darkgoldenrod3","PCR"="mediumorchid4")
cShape=c("DePCR"=23,"PCR"=4,"Ideal"=21)

#################################################################################
common_theme <- theme(
  plot.title = element_text(hjust = 0.5, size = 12),
  plot.background = element_rect(fill = "aliceblue"),
  panel.border = element_rect(color = "black", fill = NA, size = 1),
  strip.background = element_rect(color = "black", fill = "gray", size = 1),
  strip.text = element_text(color = "black"),
  axis.text.x = element_text(angle = 90, vjust = 0.5, hjust = 1)
)

# Legend theme
legend_theme <- theme(
  #legend.title = element_text(hjust = 0.5, size = 9),
  legend.key = element_rect(fill = 'lightgray'),
  legend.background = element_rect(fill = "lightgray", color = "black"),
  #  legend.text = element_text(size = 12),
  legend.title.align = 0.5,  # Adjust this value to move the title to the top
  #  legend.key.size = unit(0.1, 'cm'),legend.key.width = unit(.1, "cm"),
  # legend.position = "left",  # Change legend position to the right
  #legend.box.margin = margin(0, 0, 32, 0)  # Adjust the margin for better alignment
)
#################################################################################
B01_df=df[df$Exp=='B01',]
B10_df=df[df$Exp=='B10',]
B27_df=df[df$Exp=='B27',]

polygon_data=read.csv(paste0(wd,'/stuff/polygon.csv'))
#################################################################################
#################################################################################
df$Temp = factor(df$Temp, levels = c('55°C','45°C'))
f4b=ggplot(df, aes(x = x, y = y)) +
  geom_point(data = df[df$Exp=='ideal',], aes(color=Temp)) +
  geom_polygon(data = polygon_data, aes(x = x, y = y,fill=Exp),color='gray93',alpha=.4,linewidth=1.5) +
  geom_point(data = df[df$PCR=='DePCR',],aes(shape=PCR,fill=Temp),size = 3) +
  #geom_point(data = df[df$PCR=='PCR',],aes(shape=PCR),color='gray40',size = 2.7,stroke=1.2) +
  geom_point(data = df[df$PCR=='PCR',],aes(shape=PCR,color=Temp),size = 2.8,stroke=1) +
  geom_point(data = df[df$PCR=='Ideal',], aes(shape=PCR), fill = color_palette['green'], color = "black",size=5) +
  annotate("text", x =mean(B01_df[,'x'])-.02, y =mean(B01_df[,'y'])-.02 , label = 'B1', size = 6,color = "gray30")+
  annotate("text", x =mean(B10_df[,'x'])+.015, y =mean(B10_df[,'y'])-.02 , label = 'B10', size = 6,color = "gray30")+
  annotate("text", x =mean(B27_df[,'x'])-.025, y =mean(B27_df[,'y'])+.01 , label = 'B27', size = 6,color = "gray30")+
  common_theme+
  legend_theme+

  scale_alpha_manual(values = c("ideal"=1),labels = c("ideal"="0-200")) +
  scale_size_manual(values = c("ideal"=7),labels = c("ideal"="Ideal")) +
  scale_shape_manual(values = cShape) +
  scale_color_manual(values = color_palette,labels = c("55 °C","45 °C")) +
  scale_fill_manual(values = color_palette) +
  guides(color = guide_legend(order=3,title = NULL,override.aes = list(size=4)))+
  guides(fill = 'none')+
  guides(shape = guide_legend(order = 1,title = NULL,
                              override.aes = list(shape = c("DePCR"=18,"Ideal"=16,"PCR"=4),
                                                  cShape,color = c("DePCR" = "black","Ideal" = color_palette['green'],"PCR"="black"))))+
  xlab(paste0('MDS1 ',percent_explained[1],'% Explained'))+
  ylab(paste0('MDS2 ',percent_explained[2],'% Explained'))

f4b

###############################################################################
###############################################################################
ggsave(paste0(fg,"_1200_8x8.png"),f4b,height=7,width=7.5,dpi=1200)
###############################################################################
# f4b+theme(legend.position = "none")
# ggsave(paste0(fg,"_1200_8x7_no_legend.png"),height=8,width=7,dpi=1200)
##############################################################################

##############################################################################
#ordination of everything
################################################################################
fg="everything"
df=read.csv(paste0(wd,"/data_tables/index_table.csv"))
df_names=c(meta_data,'remaining_reads',template_names,indexes,'primer_set','template_set')

# normalize template feature counts
df[, template_names] <- df[, template_names] / rowSums(df[, template_names], na.rm = TRUE)
# add an ideal population
ideal=df[df$Exp=='B01',]
ideal[,template_names]=.1
ideal$Exp='ideal'
ideal$PCR='Ideal'
ideal$group='I'
ideal$cName=paste0(ideal$Exp,ideal$PCR,ideal$PCR,ideal$Temp)
ideal$sample_name=paste0(ideal$cName,ideal$Rpl)
df=rbind(df,ideal)
################################################################################
# ordination plot data
distance_matrix=vegdist(df[,template_names], method = "bray")
mds= cmdscale(distance_matrix,eig=TRUE,add=TRUE)
df$x=-mds$points[,1]
df$y=mds$points[,2]
percent_explained=format(round(mds$eig/sum(mds$eig)*100,1),nsmall=1,trim=TRUE) 

##################################################################################
cPalette <- c("B1" = "gray60", "B10" = "gray70", "B27" = "gray80","ideal" = "green","45C"="dodgerblue4","55C"="firebrick4","DePCR"="darkgoldenrod3","PCR"="mediumorchid4")
cShape=c("DePCR"=23,"PCR"=4,"Ideal"=21)

#################################################################################
common_theme <- theme(
  plot.title = element_text(hjust = 0.5, size = 12),
  plot.background = element_rect(fill = "aliceblue"),
  panel.border = element_rect(color = "black", fill = NA, size = 1),
  strip.background = element_rect(color = "black", fill = "gray", size = 1),
  strip.text = element_text(color = "black"),
  axis.text.x = element_text(angle = 90, vjust = 0.5, hjust = 1)
)

# Legend theme
legend_theme <- theme(
  #legend.title = element_text(hjust = 0.5, size = 9),
  legend.key = element_rect(fill = 'lightgray'),
  legend.background = element_rect(fill = "lightgray", color = "black"),
  #  legend.text = element_text(size = 12),
  legend.title.align = 0.5,  # Adjust this value to move the title to the top
  #  legend.key.size = unit(0.1, 'cm'),legend.key.width = unit(.1, "cm"),
  legend.position = "left",  # Change legend position to the right
  #legend.box.margin = margin(0, 0, 32, 0)  # Adjust the margin for better alignment
)
#################################################################################

ggplot(df, aes(x = x, y = y,color=group)) +
  geom_point()+

xlab(paste('MDS 1',percent_explained[1],'Explained'))+
  ylab(paste('MDS 2',percent_explained[2],'Explained'))+
  ggtitle("ordination of everything (paper)")
ggsave("ordination of everything.png")
################################################################################
citation()
citation("insect")
citation('ggplot2')
citation('vegan')
citation('gridExtra')
citation('ggh4x')

################################################################################
