# Supplementary material for: Quantitating primer-template interactions using deconstructed PCR
Source: PeerJ. 2024 Aug 8;12:e17787. doi: 10.7717/peerj.17787 (PMC11317036; doi:10.7717/peerj.17787)
Supplement: Supplemental Information 11 [file peerj-12-17787-s011.zip › Supplemental_Material_3/stuff/_0_Start_Project.bat]

@echo off
color 4E
title cd .. md FastQ, error_matrix, data_tables, output

echo.
echo    This file should be run from the stuff subdirectory in your project folder
echo.
echo    This will make folders in the parent directory project folder
echo.
echo    FastQ, error_matrix, data_tables, output
echo.
echo    Close this window if you do not want that. 
echo.
pause

cd ..

md FastQ
md error_matrix
md data_tables
md output

color 0F
echo finished
echo.
pause
