# Supplementary material for: Quantitating primer-template interactions using deconstructed PCR
Source: PeerJ. 2024 Aug 8;12:e17787. doi: 10.7717/peerj.17787 (PMC11317036; doi:10.7717/peerj.17787)
Supplement: Supplemental Information 11 [file peerj-12-17787-s011.zip › Supplemental_Material_3/stuff/biosample_data.csv]

name_vector	sra_vector	srs_vector
E2S-55-8	217247097	SRS4213530
E2S-55-7	217251068	SRS4213531
E2S-55-6	217244197	SRS4213746
E2S-55-5	217242207	SRS4213444
E2S-55-4	217240222	SRS4213711
E2S-55-3	217231323	SRS4213700
E2S-55-2	217242205	SRS4213311
E2S-55-1	217242204	SRS4213310
E2S-45-8	217244170	SRS4213305
E2S-45-7	217247082	SRS4213304
E2S-45-6	217249067	SRS4213307
E2S-45-5	217235243	SRS4213306
E2S-45-4	217245166	SRS4213615
E2S-45-3	217251036	SRS4213614
E2S-45-2	217240205	SRS4213609
E2S-45-1	217251035	SRS4213608
E1S-55-8	217238235	SRS4213607
E1S-55-7	217238232	SRS4213606
E1S-55-6	217245192	SRS4213613
E1S-55-5	217250053	SRS4213612
E1S-55-4	217244195	SRS4213610
E1S-55-3	217246112	SRS4213611
E1S-55-2	217249088	SRS4213764
E1S-55-1	217251065	SRS4213765
E1S-45-8	217247080	SRS4213760
E1S-45-7	217244167	SRS4213761
E1S-45-6	217244166	SRS4213762
E1S-45-5	217237256	SRS4213763
E1S-45-4	217235239	SRS4213756
E1S-45-3	217244165	SRS4213757
E1S-45-2	217247075	SRS4213758
E1S-45-1	217249065	SRS4213759
D2S-55-8	217245190	SRS4213671
D2S-55-7	217240219	SRS4213670
D2S-55-6	217241219	SRS4213673
D2S-55-5	217251063	SRS4213672
D2S-55-4	217232292	SRS4213675
D2S-55-3	217235263	SRS4213674
D2S-55-2	217245187	SRS4213677
D2S-55-1	217242196	SRS4213676
D2S-45-8	217245164	SRS4213679
D2S-45-7	217242171	SRS4213678
D2S-45-6	217244162	SRS4213308
D2S-45-5	217232266	SRS4213386
D2S-45-4	217243175	SRS4213314
D2S-45-3	217232265	SRS4213445
D2S-45-2	217228321	SRS4213312
D2S-45-1	217243174	SRS4213313
D1S-55-8	217244192	SRS4213318
D1S-55-7	217243195	SRS4213319
D1S-55-6	217232290	SRS4213317
D1S-55-5	217245186	SRS4213316
D1S-55-4	217244191	SRS4213544
D1S-55-3	217236252	SRS4213543
D1S-55-2	217240217	SRS4213315
D1S-55-1	217243192	SRS4213309
D1S-45-8	217241199	SRS4213441
D1S-45-7	217239234	SRS4213440
D1S-45-6	217239233	SRS4213439
D1S-45-5	217242168	SRS4213438
D1S-45-4	217235235	SRS4213437
D1S-45-3	217239232	SRS4213436
D1S-45-2	217247068	SRS4213582
D1S-45-1	217235232	SRS4213583
C3S-55-8	217231313	SRS4213382
C3S-55-7	217231312	SRS4213385
C3S-55-6	217237288	SRS4213387
C3S-55-5	217236251	SRS4213626
C3S-55-4	217245182	SRS4213627
C3S-55-3	217239255	SRS4213628
C3S-55-2	217235259	SRS4213629
C3S-55-1	217237284	SRS4213630
C3S-45-8	217250036	SRS4213733
C3S-45-7	217240198	SRS4213732
C3S-45-6	217236235	SRS4213467
C3S-45-5	217242167	SRS4213466
C3S-45-4	217250034	SRS4213469
C3S-45-3	217239229	SRS4213468
C3S-45-2	217242165	SRS4213463
C3S-45-1	217244156	SRS4213462
C2S-55-8	217232285	SRS4213465
C2S-55-7	217239252	SRS4213464
C2S-55-6	217244185	SRS4213358
C2S-55-5	217243189	SRS4213359
C2S-55-4	217239251	SRS4213356
C2S-55-3	217243188	SRS4213357
C2S-55-2	217235257	SRS4213354
C2S-55-1	217235256	SRS4213355
C2S-45-8	217238198	SRS4213351
C2S-45-7	217242164	SRS4213353
C2S-45-6	217232261	SRS4213350
C2S-45-5	217238197	SRS4213352
C2S-45-4	217241194	SRS4213501
C2S-45-3	217239226	SRS4213500
C2S-45-2	217240196	SRS4213654
C2S-45-1	217249056	SRS4213384
C1S-55-8	217245179	SRS4213646
C1S-55-7	217250048	SRS4213643
C1S-55-6	217238219	SRS4213659
C1S-55-5	217239248	SRS4213658
C1S-55-4	217244179	SRS4213657
C1S-55-3	217240213	SRS4213656
C1S-55-2	217251051	SRS4213633
C1S-55-1	217232283	SRS4213634
C1S-45-8	217247065	SRS4213495
C1S-45-7	217243168	SRS4213494
C1S-45-6	217237248	SRS4213641
C1S-45-5	217243166	SRS4213642
C1S-45-4	217247063	SRS4213636
C1S-45-3	217229289	SRS4213635
C1S-45-2	217232259	SRS4213638
C1S-45-1	217228312	SRS4213637
B4S-55-8	217249076	SRS4213644
B4S-55-7	217231306	SRS4213645
B4S-55-6	217237274	SRS4213651
B4S-55-5	217231305	SRS4213652
B4S-55-4	217243184	SRS4213653
B4S-55-3	217232281	SRS4213655
B4S-55-2	217247088	SRS4213647
B4S-55-1	217237273	SRS4213648
B4S-45-8	217232257	SRS4213649
B4S-45-7	217238194	SRS4213650
B4S-45-6	217249051	SRS4213511
B4S-45-5	217232256	SRS4213510
B4S-45-4	217237244	SRS4213516
B4S-45-3	217245150	SRS4213514
B4S-45-2	217239224	SRS4213513
B4S-45-1	217242157	SRS4213512
B3S-55-8	217243182	SRS4213519
B3S-55-7	217241210	SRS4213518
B3S-55-6	217238216	SRS4213517
B3S-55-5	217244176	SRS4213515
B3S-55-4	217236246	SRS4213406
B3S-55-3	217245174	SRS4213407
B3S-55-2	217240211	SRS4213400
B3S-55-1	217236243	SRS4213401
B3S-45-8	217232254	SRS4213398
B3S-45-7	217241189	SRS4213399
B3S-45-6	217249045	SRS4213404
B3S-45-5	217249044	SRS4213405
B3S-45-4	217241188	SRS4213402
B3S-45-3	217243159	SRS4213403
B3S-45-2	217247058	SRS4213283
B3S-45-1	217241187	SRS4213282
B2S-55-8	217247086	SRS4213275
B2S-55-7	217247085	SRS4213274
B2S-55-6	217251042	SRS4213277
B2S-55-5	217246098	SRS4213276
B2S-55-4	217245172	SRS4213279
B2S-55-3	217243179	SRS4213278
B2S-55-2	217231297	SRS4213281
B2S-55-1	217232272	SRS4213280
B2S-45-8	217235219	SRS4213701
B2S-45-7	217231282	SRS4213702
B2S-45-6	217244148	SRS4213703
B2S-45-5	217229280	SRS4213704
B2S-45-4	217241185	SRS4213705
B2S-45-3	217236229	SRS4213707
B2S-45-2	217244147	SRS4213706
B2S-45-1	217229278	SRS4213708
B1S-55-8	217249068	SRS4213709
B1S-55-7	217242176	SRS4213710
B1S-55-6	217245170	SRS4213555
B1S-55-5	217245169	SRS4213554
B1S-55-4	217239243	SRS4213553
B1S-55-3	217232270	SRS4213552
B1S-55-2	217238210	SRS4213551
B1S-55-1	217245168	SRS4213550
B1S-45-8	217231277	SRS4213549
B1S-45-7	217231276	SRS4213548
B1S-45-6	217246076	SRS4213547
B1S-45-5	217237232	SRS4213546
B1S-45-4	217240186	SRS4213480
B1S-45-3	217244144	SRS4213481
B1S-45-2	217244143	SRS4213488
B1S-45-1	217236223	SRS4213489
A6S-55-8	217239216	SRS4213486
A6S-55-7	217229275	SRS4213487
A6S-55-6	217232242	SRS4213484
A6S-55-5	217247053	SRS4213485
A6S-55-4	217246073	SRS4213482
A6S-55-3	217249037	SRS4213483
A6S-55-2	217237227	SRS4213331
A6S-55-1	217229274	SRS4213330
A6S-45-8	217246064	SRS4213337
A6S-45-7	217245127	SRS4213336
A6S-45-6	217243143	SRS4213339
A6S-45-5	217229262	SRS4213338
A6S-45-4	217232228	SRS4213333
A6S-45-3	217246062	SRS4213332
A6S-45-2	217244130	SRS4213335
A6S-45-1	217231264	SRS4213334
A4S-55-8	217243151	SRS4213773
A4S-55-7	217246070	SRS4213775
A4S-55-6	217232237	SRS4213770
A4S-55-5	217235213	SRS4213771
A4S-55-4	217245136	SRS4213772
A4S-55-3	217239213	SRS4213774
A4S-55-2	217229270	SRS4213766
A4S-55-1	217235212	SRS4213767
A4S-45-8	217239205	SRS4213768
A4S-45-7	217242140	SRS4213769
A4S-45-6	217237211	SRS4213625
A4S-45-5	217246056	SRS4213624
A4S-45-4	217244126	SRS4213619
A4S-45-3	217244125	SRS4213618
A4S-45-2	217230267	SRS4213617
A4S-45-1	217240168	SRS4213616
A3S-55-8	217238184	SRS4213623
A3S-55-7	217231272	SRS4213622
A3S-55-6	217245133	SRS4213621
A3S-55-5	217231271	SRS4213620
A3S-55-4	217237223	SRS4213427
A3S-55-3	217237221	SRS4213426
A3S-55-2	217228295	SRS4213419
A3S-55-1	217232233	SRS4213418
A3S-45-8	217241173	SRS4213421
A3S-45-7	217243140	SRS4213420
A3S-45-6	217238174	SRS4213423
A3S-45-5	217246053	SRS4213422
A3S-45-4	217245122	SRS4213425
A3S-45-3	217232227	SRS4213424
A3S-45-2	217232226	SRS4213568
A3S-45-1	217247032	SRS4213569
A2S-55-8	217240178	SRS4213558
A2S-55-7	217228294	SRS4213559
A2S-55-6	217235206	SRS4213556
A2S-55-5	217242147	SRS4213557
A2S-55-4	217235205	SRS4213562
A2S-55-3	217241177	SRS4213563
A2S-55-2	217244134	SRS4213560
A2S-55-1	217246066	SRS4213561
A2S-45-8	217237205	SRS4213661
A2S-45-7	217229260	SRS4213660
A2S-45-6	217235197	SRS4213665
A2S-45-5	217243137	SRS4213664
A2S-45-4	217236205	SRS4213663
A2S-45-3	217246047	SRS4213662
A2S-45-2	217228284	SRS4213669
A2S-45-1	217235195	SRS4213668
A1S-55-8	217248036	SRS4213667
A1S-55-7	217228293	SRS4213666
A1S-55-6	217231267	SRS4213294
A1S-55-5	217232229	SRS4213295
A1S-55-4	217236214	SRS4213300
A1S-55-3	217245129	SRS4213302
A1S-55-2	217244131	SRS4213301
A1S-55-1	217236213	SRS4213303
A1S-45-8	217228282	SRS4213296
A1S-45-7	217242129	SRS4213297
A1S-45-6	217236201	SRS4213298
A1S-45-5	217230264	SRS4213299
A1S-45-4	217235194	SRS4213370
A1S-45-3	217246043	SRS4213369
A1S-45-2	217243134	SRS4213365
A1S-45-1	217235192	SRS4213364
E2-55-8	214660478	SRS4213367
E2-55-7	214647472	SRS4213366
E2-55-6	214654461	SRS4213361
E2-55-5	214644464	SRS4213360
E2-55-4	214651465	SRS4213363
E2-55-3	214652472	SRS4213362
E2-55-2	214662478	SRS4213528
E2-55-1	214653470	SRS4213529
E2-45-8	214647458	SRS4213526
E2-45-7	214652463	SRS4213527
E2-45-6	214656467	SRS4213524
E2-45-5	214653457	SRS4213525
E2-45-4	214651457	SRS4213522
E2-45-3	214653456	SRS4213523
E2-45-2	214651456	SRS4213520
E2-45-1	214657463	SRS4213521
E1-55-8	214660477	SRS4213585
E1-55-7	214665457	SRS4213584
E1-55-6	214650471	SRS4213593
E1-55-5	214653469	SRS4213592
E1-55-4	214662477	SRS4213591
E1-55-3	214646480	SRS4213590
E1-55-2	214647471	SRS4213589
E1-55-1	214657476	SRS4213588
E1-45-8	214659460	SRS4213587
E1-45-7	214661469	SRS4213586
E1-45-6	214661468	SRS4213743
E1-45-5	214657461	SRS4213744
E1-45-4	214651455	SRS4213735
E1-45-3	214640451	SRS4213736
E1-45-2	214652462	SRS4213737
E1-45-1	214647457	SRS4213738
D2-55-8	214654460	SRS4213739
D2-55-7	214659467	SRS4213740
D2-55-6	214662476	SRS4213741
D2-55-5	214645467	SRS4213742
D2-55-4	214652471	SRS4213321
D2-55-3	214647470	SRS4213320
D2-55-2	214657475	SRS4213323
D2-55-1	214660474	SRS4213322
D2-45-8	214659458	SRS4213325
D2-45-7	214661467	SRS4213324
D2-45-6	214660464	SRS4213327
D2-45-5	214652460	SRS4213326
D2-45-4	214657460	SRS4213328
D2-45-3	214653455	SRS4213329
D2-45-2	214652458	SRS4213450
D2-45-1	214661465	SRS4213371
D1-55-8	214661480	SRS4213456
D1-55-7	214651464	SRS4213457
D1-55-6	214647469	SRS4213454
D1-55-5	214650470	SRS4213455
D1-55-4	214656470	SRS4213459
D1-55-3	214662475	SRS4213461
D1-55-2	214654459	SRS4213458
D1-55-1	214660473	SRS4213460
D1-45-8	214652457	SRS4213408
D1-45-7	214648449	SRS4213409
D1-45-6	214651453	SRS4213412
D1-45-5	214646461	SRS4213413
D1-45-4	214656464	SRS4213410
D1-45-3	214646459	SRS4213411
D1-45-2	214662463	SRS4213416
D1-45-1	214657458	SRS4213417
C3-55-8	214645465	SRS4213414
C3-55-7	214646479	SRS4213415
C3-55-6	214665456	SRS4213285
C3-55-5	214657473	SRS4213284
C3-55-4	214663456	SRS4213287
C3-55-3	214660472	SRS4213286
C3-55-2	214651463	SRS4213289
C3-55-1	214660471	SRS4213288
C3-45-8	214650458	SRS4213291
C3-45-7	214651452	SRS4213290
C3-45-6	214639452	SRS4213293
C3-45-5	214639451	SRS4213292
C3-45-4	214644443	SRS4213396
C3-45-3	214640448	SRS4213397
C3-45-2	214662461	SRS4213392
C3-45-1	214640447	SRS4213393
C2-55-8	214654458	SRS4213394
C2-55-7	214648463	SRS4213395
C2-55-6	214652470	SRS4213388
C2-55-5	214646477	SRS4213389
C2-55-4	214657472	SRS4213390
C2-55-3	214645463	SRS4213391
C2-55-2	214645462	SRS4213273
C2-55-1	214653468	SRS4213272
C2-45-8	214657457	SRS4213267
C2-45-7	214662460	SRS4213266
C2-45-6	214650456	SRS4213265
C2-45-5	214650455	SRS4213264
C2-45-4	214654451	SRS4213271
C2-45-3	214646456	SRS4213270
C2-45-2	214656463	SRS4213269
C2-45-1	214654449	SRS4213268
C1-55-8	214665453	SRS4213631
C1-55-7	214662473	SRS4213632
C1-55-6	214662472	SRS4213496
C1-55-5	214652469	SRS4213497
C1-55-4	214659466	SRS4213639
C1-55-3	214654457	SRS4213640
C1-55-2	214661479	SRS4213492
C1-55-1	214662471	SRS4213493
C1-45-8	214660459	SRS4213490
C1-45-7	214640445	SRS4213491
C1-45-6	214660458	SRS4213499
C1-45-5	214657456	SRS4213498
C1-45-4	214652456	SRS4213507
C1-45-3	214645446	SRS4213506
C1-45-2	214639449	SRS4213509
C1-45-1	214657455	SRS4213508
B4-55-8	214661478	SRS4213503
B4-55-7	214644461	SRS4213502
B4-55-6	214661477	SRS4213505
B4-55-5	214653467	SRS4213504
B4-55-4	214657469	SRS4213340
B4-55-3	214647466	SRS4213342
B4-55-2	214660468	SRS4213341
B4-55-1	214663454	SRS4213343
B4-45-8	214661458	SRS4213344
B4-45-7	214657454	SRS4213345
B4-45-6	214653453	SRS4213346
B4-45-5	214647450	SRS4213347
B4-45-4	214662459	SRS4213348
B4-45-3	214662458	SRS4213349
B4-45-2	214657452	SRS4213731
B4-45-1	214656460	SRS4213730
B3-55-8	214663453	SRS4213729
B3-55-7	214651462	SRS4213728
B3-55-6	214645458	SRS4213726
B3-55-5	214645457	SRS4213727
B3-55-4	214663452	SRS4213725
B3-55-3	214653465	SRS4213724
B3-55-2	214662470	SRS4213723
B3-55-1	214645454	SRS4213722
B3-45-8	214644440	SRS4213580
B3-45-7	214648445	SRS4213581
B3-45-6	214648444	SRS4213574
B3-45-5	214644439	SRS4213575
B3-45-4	214646454	SRS4213571
B3-45-3	214639447	SRS4213573
B3-45-2	214662455	SRS4213577
B3-45-1	214659453	SRS4213579
B2-55-8	214646474	SRS4213576
B2-55-7	214660467	SRS4213578
B2-55-6	214654456	SRS4213443
B2-55-5	214648459	SRS4213442
B2-55-4	214656468	SRS4213429
B2-55-3	214644457	SRS4213428
B2-55-2	214657468	SRS4213431
B2-55-1	214650465	SRS4213430
B2-45-8	214660452	SRS4213433
B2-45-7	214650448	SRS4213432
B2-45-6	214647445	SRS4213435
B2-45-5	214653450	SRS4213434
B2-45-4	214645443	SRS4213594
B2-45-3	214652452	SRS4213595
B2-45-2	214656455	SRS4213566
B2-45-1	214651449	SRS4213567
B1-55-8	214662469	SRS4213564
B1-55-7	214648458	SRS4213565
B1-55-6	214644455	SRS4213570
B1-55-5	214653464	SRS4213572
B1-55-4	214647464	SRS4213734
B1-55-3	214645452	SRS4213545
B1-55-2	214653463	SRS4213713
B1-55-1	214647462	SRS4213712
B1-45-8	214650446	SRS4213715
B1-45-7	214647443	SRS4213714
B1-45-6	214647442	SRS4213718
B1-45-5	214654444	SRS4213716
B1-45-4	214646449	SRS4213719
B1-45-3	214661450	SRS4213717
B1-45-2	214660449	SRS4213721
B1-45-1	214659450	SRS4213720
A6-55-8	214664451	SRS4213540
A6-55-7	214652466	SRS4213372
A6-55-6	214648456	SRS4213532
A6-55-5	214660466	SRS4213533
A6-55-4	214657467	SRS4213534
A6-55-3	214646471	SRS4213535
A6-55-2	214659463	SRS4213536
A6-55-1	214648455	SRS4213537
A6-45-8	214662454	SRS4213538
A6-45-7	214653448	SRS4213539
A6-45-6	214657446	SRS4213689
A6-45-5	214644438	SRS4213688
A6-45-4	214640438	SRS4213686
A6-45-3	214646447	SRS4213687
A6-45-2	214639444	SRS4213685
A6-45-1	214662453	SRS4213684
A4-55-8	214653462	SRS4213683
A4-55-7	214657466	SRS4213682
A4-55-6	214662467	SRS4213680
A4-55-5	214662466	SRS4213681
A4-55-4	214645451	SRS4213745
A4-55-3	214653461	SRS4213747
A4-55-2	214648454	SRS4213754
A4-55-1	214644453	SRS4213755
A4-45-8	214645441	SRS4213752
A4-45-7	214662451	SRS4213753
A4-45-6	214651446	SRS4213750
A4-45-5	214656452	SRS4213751
A4-45-4	214646445	SRS4213748
A4-45-3	214639442	SRS4213749
A4-45-2	214639441	SRS4213376
A4-45-1	214644437	SRS4213375
A3-55-8	214646469	SRS4213541
A3-55-7	214661474	SRS4213381
A3-55-6	214651460	SRS4213542
A3-55-5	214640455	SRS4213383
A3-55-4	214657465	SRS4213378
A3-55-3	214646468	SRS4213377
A3-55-2	214663449	SRS4213380
A3-55-1	214640454	SRS4213379
A3-45-8	214656451	SRS4213478
A3-45-7	214645439	SRS4213479
A3-45-6	214651445	SRS4213474
A3-45-5	214647441	SRS4213475
A3-45-4	214656450	SRS4213476
A3-45-3	214654442	SRS4213477
A3-45-2	214640436	SRS4213470
A3-45-1	214654441	SRS4213471
A2-55-8	214651459	SRS4213472
A2-55-7	214640453	SRS4213473
A2-55-6	214647461	SRS4213597
A2-55-5	214661473	SRS4213596
A2-55-4	214644451	SRS4213601
A2-55-3	214644450	SRS4213600
A2-55-2	214659462	SRS4213599
A2-55-1	214653459	SRS4213598
A2-45-8	214661448	SRS4213605
A2-45-7	214659447	SRS4213604
A2-45-6	214646444	SRS4213603
A2-45-5	214661447	SRS4213602
A2-45-4	214647438	SRS4213698
A2-45-3	214659446	SRS4213699
A2-45-2	214660446	SRS4213692
A2-45-1	214646443	SRS4213693
A1-55-8	214645450	SRS4213690
A1-55-7	214661471	SRS4213691
A1-55-6	214644449	SRS4213696
A1-55-5	214644448	SRS4213697
A1-55-4	214644447	SRS4213694
A1-55-3	214662464	SRS4213695
A1-55-2	214651458	SRS4213373
A1-55-1	214653458	SRS4213374
A1-45-8	214645438	SRS4213448
A1-45-7	214651443	SRS4213449
A1-45-6	214639440	SRS4213446
A1-45-5	214639439	SRS4213447
A1-45-4	214639438	SRS4213452
A1-45-3	214657444	SRS4213453
A1-45-2	214656448	SRS4213368
A1-45-1	214644436	SRS4213451
