# Supplementary material for: Quantitating primer-template interactions using deconstructed PCR
Source: PeerJ. 2024 Aug 8;12:e17787. doi: 10.7717/peerj.17787 (PMC11317036; doi:10.7717/peerj.17787)
Supplement: Supplemental Information 11 [file peerj-12-17787-s011.zip › Supplemental_Material_3/stuff/biosample_data.txt]

1. E2S-55-8
Identifiers:	BioSample: SAMN10697126; Sample name: 217247097_Ankur256-E2S-55-8_S274_L001_R1; SRA: SRS4213530
Organism:	synthetic construct
Package:	Model organism or animal; version 1.0
Accession: SAMN10697126	ID: 10697126

2. E2S-55-7
Identifiers:	BioSample: SAMN10697125; Sample name: 217251068_Ankur255-E2S-55-7_S273_L001_R1; SRA: SRS4213531
Organism:	synthetic construct
Package:	Model organism or animal; version 1.0
Accession: SAMN10697125	ID: 10697125

3. E2S-55-6
Identifiers:	BioSample: SAMN10697124; Sample name: 217244197_Ankur254-E2S-55-6_S272_L001_R1; SRA: SRS4213746
Organism:	synthetic construct
Package:	Model organism or animal; version 1.0
Accession: SAMN10697124	ID: 10697124

4. E2S-55-5
Identifiers:	BioSample: SAMN10697123; Sample name: 217242207_Ankur253-E2S-55-5_S271_L001_R1; SRA: SRS4213444
Organism:	synthetic construct
Package:	Model organism or animal; version 1.0
Accession: SAMN10697123	ID: 10697123

5. E2S-55-4
Identifiers:	BioSample: SAMN10697122; Sample name: 217240222_Ankur252-E2S-55-4_S270_L001_R1; SRA: SRS4213711
Organism:	synthetic construct
Package:	Model organism or animal; version 1.0
Accession: SAMN10697122	ID: 10697122

6. E2S-55-3
Identifiers:	BioSample: SAMN10697121; Sample name: 217231323_Ankur251-E2S-55-3_S269_L001_R1; SRA: SRS4213700
Organism:	synthetic construct
Package:	Model organism or animal; version 1.0
Accession: SAMN10697121	ID: 10697121

7. E2S-55-2
Identifiers:	BioSample: SAMN10697120; Sample name: 217242205_Ankur250-E2S-55-2_S268_L001_R1; SRA: SRS4213311
Organism:	synthetic construct
Package:	Model organism or animal; version 1.0
Accession: SAMN10697120	ID: 10697120

8. E2S-55-1
Identifiers:	BioSample: SAMN10697119; Sample name: 217242204_Ankur249-E2S-55-1_S267_L001_R1; SRA: SRS4213310
Organism:	synthetic construct
Package:	Model organism or animal; version 1.0
Accession: SAMN10697119	ID: 10697119

9. E2S-45-8
Identifiers:	BioSample: SAMN10697118; Sample name: 217244170_Ankur168-E2S-45-8_S186_L001_R1; SRA: SRS4213305
Organism:	synthetic construct
Package:	Model organism or animal; version 1.0
Accession: SAMN10697118	ID: 10697118

10. E2S-45-7
Identifiers:	BioSample: SAMN10697117; Sample name: 217247082_Ankur167-E2S-45-7_S185_L001_R1; SRA: SRS4213304
Organism:	synthetic construct
Package:	Model organism or animal; version 1.0
Accession: SAMN10697117	ID: 10697117

11. E2S-45-6
Identifiers:	BioSample: SAMN10697116; Sample name: 217249067_Ankur166-E2S-45-6_S184_L001_R1; SRA: SRS4213307
Organism:	synthetic construct
Package:	Model organism or animal; version 1.0
Accession: SAMN10697116	ID: 10697116

12. E2S-45-5
Identifiers:	BioSample: SAMN10697115; Sample name: 217235243_Ankur165-E2S-45-5_S183_L001_R1; SRA: SRS4213306
Organism:	synthetic construct
Package:	Model organism or animal; version 1.0
Accession: SAMN10697115	ID: 10697115

13. E2S-45-4
Identifiers:	BioSample: SAMN10697114; Sample name: 217245166_Ankur164-E2S-45-4_S182_L001_R1; SRA: SRS4213615
Organism:	synthetic construct
Package:	Model organism or animal; version 1.0
Accession: SAMN10697114	ID: 10697114

14. E2S-45-3
Identifiers:	BioSample: SAMN10697113; Sample name: 217251036_Ankur163-E2S-45-3_S181_L001_R1; SRA: SRS4213614
Organism:	synthetic construct
Package:	Model organism or animal; version 1.0
Accession: SAMN10697113	ID: 10697113

15. E2S-45-2
Identifiers:	BioSample: SAMN10697112; Sample name: 217240205_Ankur162-E2S-45-2_S180_L001_R1; SRA: SRS4213609
Organism:	synthetic construct
Package:	Model organism or animal; version 1.0
Accession: SAMN10697112	ID: 10697112

16. E2S-45-1
Identifiers:	BioSample: SAMN10697111; Sample name: 217251035_Ankur161-E2S-45-1_S179_L001_R1; SRA: SRS4213608
Organism:	synthetic construct
Package:	Model organism or animal; version 1.0
Accession: SAMN10697111	ID: 10697111

17. E1S-55-8
Identifiers:	BioSample: SAMN10697110; Sample name: 217238235_Ankur248-E1S-55-8_S266_L001_R1; SRA: SRS4213607
Organism:	synthetic construct
Package:	Model organism or animal; version 1.0
Accession: SAMN10697110	ID: 10697110

18. E1S-55-7
Identifiers:	BioSample: SAMN10697109; Sample name: 217238232_Ankur247-E1S-55-7_S265_L001_R1; SRA: SRS4213606
Organism:	synthetic construct
Package:	Model organism or animal; version 1.0
Accession: SAMN10697109	ID: 10697109

19. E1S-55-6
Identifiers:	BioSample: SAMN10697108; Sample name: 217245192_Ankur246-E1S-55-6_S264_L001_R1; SRA: SRS4213613
Organism:	synthetic construct
Package:	Model organism or animal; version 1.0
Accession: SAMN10697108	ID: 10697108

20. E1S-55-5
Identifiers:	BioSample: SAMN10697107; Sample name: 217250053_Ankur245-E1S-55-5_S263_L001_R1; SRA: SRS4213612
Organism:	synthetic construct
Package:	Model organism or animal; version 1.0
Accession: SAMN10697107	ID: 10697107

21. E1S-55-4
Identifiers:	BioSample: SAMN10697106; Sample name: 217244195_Ankur244-E1S-55-4_S262_L001_R1; SRA: SRS4213610
Organism:	synthetic construct
Package:	Model organism or animal; version 1.0
Accession: SAMN10697106	ID: 10697106

22. E1S-55-3
Identifiers:	BioSample: SAMN10697105; Sample name: 217246112_Ankur243-E1S-55-3_S261_L001_R1; SRA: SRS4213611
Organism:	synthetic construct
Package:	Model organism or animal; version 1.0
Accession: SAMN10697105	ID: 10697105

23. E1S-55-2
Identifiers:	BioSample: SAMN10697104; Sample name: 217249088_Ankur242-E1S-55-2_S260_L001_R1; SRA: SRS4213764
Organism:	synthetic construct
Package:	Model organism or animal; version 1.0
Accession: SAMN10697104	ID: 10697104

24. E1S-55-1
Identifiers:	BioSample: SAMN10697103; Sample name: 217251065_Ankur241-E1S-55-1_S259_L001_R1; SRA: SRS4213765
Organism:	synthetic construct
Package:	Model organism or animal; version 1.0
Accession: SAMN10697103	ID: 10697103

25. E1S-45-8
Identifiers:	BioSample: SAMN10697102; Sample name: 217247080_Ankur160-E1S-45-8_S178_L001_R1; SRA: SRS4213760
Organism:	synthetic construct
Package:	Model organism or animal; version 1.0
Accession: SAMN10697102	ID: 10697102

26. E1S-45-7
Identifiers:	BioSample: SAMN10697101; Sample name: 217244167_Ankur159-E1S-45-7_S177_L001_R1; SRA: SRS4213761
Organism:	synthetic construct
Package:	Model organism or animal; version 1.0
Accession: SAMN10697101	ID: 10697101

27. E1S-45-6
Identifiers:	BioSample: SAMN10697100; Sample name: 217244166_Ankur158-E1S-45-6_S176_L001_R1; SRA: SRS4213762
Organism:	synthetic construct
Package:	Model organism or animal; version 1.0
Accession: SAMN10697100	ID: 10697100

28. E1S-45-5
Identifiers:	BioSample: SAMN10697099; Sample name: 217237256_Ankur157-E1S-45-5_S175_L001_R1; SRA: SRS4213763
Organism:	synthetic construct
Package:	Model organism or animal; version 1.0
Accession: SAMN10697099	ID: 10697099

29. E1S-45-4
Identifiers:	BioSample: SAMN10697098; Sample name: 217235239_Ankur156-E1S-45-4_S174_L001_R1; SRA: SRS4213756
Organism:	synthetic construct
Package:	Model organism or animal; version 1.0
Accession: SAMN10697098	ID: 10697098

30. E1S-45-3
Identifiers:	BioSample: SAMN10697097; Sample name: 217244165_Ankur155-E1S-45-3_S173_L001_R1; SRA: SRS4213757
Organism:	synthetic construct
Package:	Model organism or animal; version 1.0
Accession: SAMN10697097	ID: 10697097

31. E1S-45-2
Identifiers:	BioSample: SAMN10697096; Sample name: 217247075_Ankur154-E1S-45-2_S172_L001_R1; SRA: SRS4213758
Organism:	synthetic construct
Package:	Model organism or animal; version 1.0
Accession: SAMN10697096	ID: 10697096

32. E1S-45-1
Identifiers:	BioSample: SAMN10697095; Sample name: 217249065_Ankur153-E1S-45-1_S171_L001_R1; SRA: SRS4213759
Organism:	synthetic construct
Package:	Model organism or animal; version 1.0
Accession: SAMN10697095	ID: 10697095

33. D2S-55-8
Identifiers:	BioSample: SAMN10697094; Sample name: 217245190_Ankur240-D2S-55-8_S258_L001_R1; SRA: SRS4213671
Organism:	synthetic construct
Package:	Model organism or animal; version 1.0
Accession: SAMN10697094	ID: 10697094

34. D2S-55-7
Identifiers:	BioSample: SAMN10697093; Sample name: 217240219_Ankur239-D2S-55-7_S257_L001_R1; SRA: SRS4213670
Organism:	synthetic construct
Package:	Model organism or animal; version 1.0
Accession: SAMN10697093	ID: 10697093

35. D2S-55-6
Identifiers:	BioSample: SAMN10697092; Sample name: 217241219_Ankur238-D2S-55-6_S256_L001_R1; SRA: SRS4213673
Organism:	synthetic construct
Package:	Model organism or animal; version 1.0
Accession: SAMN10697092	ID: 10697092

36. D2S-55-5
Identifiers:	BioSample: SAMN10697091; Sample name: 217251063_Ankur237-D2S-55-5_S255_L001_R1; SRA: SRS4213672
Organism:	synthetic construct
Package:	Model organism or animal; version 1.0
Accession: SAMN10697091	ID: 10697091

37. D2S-55-4
Identifiers:	BioSample: SAMN10697090; Sample name: 217232292_Ankur236-D2S-55-4_S254_L001_R1; SRA: SRS4213675
Organism:	synthetic construct
Package:	Model organism or animal; version 1.0
Accession: SAMN10697090	ID: 10697090

38. D2S-55-3
Identifiers:	BioSample: SAMN10697089; Sample name: 217235263_Ankur235-D2S-55-3_S253_L001_R1; SRA: SRS4213674
Organism:	synthetic construct
Package:	Model organism or animal; version 1.0
Accession: SAMN10697089	ID: 10697089

39. D2S-55-2
Identifiers:	BioSample: SAMN10697088; Sample name: 217245187_Ankur234-D2S-55-2_S252_L001_R1; SRA: SRS4213677
Organism:	synthetic construct
Package:	Model organism or animal; version 1.0
Accession: SAMN10697088	ID: 10697088

40. D2S-55-1
Identifiers:	BioSample: SAMN10697087; Sample name: 217242196_Ankur233-D2S-55-1_S251_L001_R1; SRA: SRS4213676
Organism:	synthetic construct
Package:	Model organism or animal; version 1.0
Accession: SAMN10697087	ID: 10697087

41. D2S-45-8
Identifiers:	BioSample: SAMN10697086; Sample name: 217245164_Ankur152-D2S-45-8_S170_L001_R1; SRA: SRS4213679
Organism:	synthetic construct
Package:	Model organism or animal; version 1.0
Accession: SAMN10697086	ID: 10697086

42. D2S-45-7
Identifiers:	BioSample: SAMN10697085; Sample name: 217242171_Ankur151-D2S-45-7_S169_L001_R1; SRA: SRS4213678
Organism:	synthetic construct
Package:	Model organism or animal; version 1.0
Accession: SAMN10697085	ID: 10697085

43. D2S-45-6
Identifiers:	BioSample: SAMN10697084; Sample name: 217244162_Ankur150-D2S-45-6_S168_L001_R1; SRA: SRS4213308
Organism:	synthetic construct
Package:	Model organism or animal; version 1.0
Accession: SAMN10697084	ID: 10697084

44. D2S-45-5
Identifiers:	BioSample: SAMN10697083; Sample name: 217232266_Ankur149-D2S-45-5_S167_L001_R1; SRA: SRS4213386
Organism:	synthetic construct
Package:	Model organism or animal; version 1.0
Accession: SAMN10697083	ID: 10697083

45. D2S-45-4
Identifiers:	BioSample: SAMN10697082; Sample name: 217243175_Ankur148-D2S-45-4_S166_L001_R1; SRA: SRS4213314
Organism:	synthetic construct
Package:	Model organism or animal; version 1.0
Accession: SAMN10697082	ID: 10697082

46. D2S-45-3
Identifiers:	BioSample: SAMN10697081; Sample name: 217232265_Ankur147-D2S-45-3_S165_L001_R1; SRA: SRS4213445
Organism:	synthetic construct
Package:	Model organism or animal; version 1.0
Accession: SAMN10697081	ID: 10697081

47. D2S-45-2
Identifiers:	BioSample: SAMN10697080; Sample name: 217228321_Ankur146-D2S-45-2_S164_L001_R1; SRA: SRS4213312
Organism:	synthetic construct
Package:	Model organism or animal; version 1.0
Accession: SAMN10697080	ID: 10697080

48. D2S-45-1
Identifiers:	BioSample: SAMN10697079; Sample name: 217243174_Ankur145-D2S-45-1_S163_L001_R1; SRA: SRS4213313
Organism:	synthetic construct
Package:	Model organism or animal; version 1.0
Accession: SAMN10697079	ID: 10697079

49. D1S-55-8
Identifiers:	BioSample: SAMN10697078; Sample name: 217244192_Ankur232-D1S-55-8_S250_L001_R1; SRA: SRS4213318
Organism:	synthetic construct
Package:	Model organism or animal; version 1.0
Accession: SAMN10697078	ID: 10697078

50. D1S-55-7
Identifiers:	BioSample: SAMN10697077; Sample name: 217243195_Ankur231-D1S-55-7_S249_L001_R1; SRA: SRS4213319
Organism:	synthetic construct
Package:	Model organism or animal; version 1.0
Accession: SAMN10697077	ID: 10697077

51. D1S-55-6
Identifiers:	BioSample: SAMN10697076; Sample name: 217232290_Ankur230-D1S-55-6_S248_L001_R1; SRA: SRS4213317
Organism:	synthetic construct
Package:	Model organism or animal; version 1.0
Accession: SAMN10697076	ID: 10697076

52. D1S-55-5
Identifiers:	BioSample: SAMN10697075; Sample name: 217245186_Ankur229-D1S-55-5_S247_L001_R1; SRA: SRS4213316
Organism:	synthetic construct
Package:	Model organism or animal; version 1.0
Accession: SAMN10697075	ID: 10697075

53. D1S-55-4
Identifiers:	BioSample: SAMN10697074; Sample name: 217244191_Ankur228-D1S-55-4_S246_L001_R1; SRA: SRS4213544
Organism:	synthetic construct
Package:	Model organism or animal; version 1.0
Accession: SAMN10697074	ID: 10697074

54. D1S-55-3
Identifiers:	BioSample: SAMN10697073; Sample name: 217236252_Ankur227-D1S-55-3_S245_L001_R1; SRA: SRS4213543
Organism:	synthetic construct
Package:	Model organism or animal; version 1.0
Accession: SAMN10697073	ID: 10697073

55. D1S-55-2
Identifiers:	BioSample: SAMN10697072; Sample name: 217240217_Ankur226-D1S-55-2_S244_L001_R1; SRA: SRS4213315
Organism:	synthetic construct
Package:	Model organism or animal; version 1.0
Accession: SAMN10697072	ID: 10697072

56. D1S-55-1
Identifiers:	BioSample: SAMN10697071; Sample name: 217243192_Ankur225-D1S-55-1_S243_L001_R1; SRA: SRS4213309
Organism:	synthetic construct
Package:	Model organism or animal; version 1.0
Accession: SAMN10697071	ID: 10697071

57. D1S-45-8
Identifiers:	BioSample: SAMN10697070; Sample name: 217241199_Ankur144-D1S-45-8_S162_L001_R1; SRA: SRS4213441
Organism:	synthetic construct
Package:	Model organism or animal; version 1.0
Accession: SAMN10697070	ID: 10697070

58. D1S-45-7
Identifiers:	BioSample: SAMN10697069; Sample name: 217239234_Ankur143-D1S-45-7_S161_L001_R1; SRA: SRS4213440
Organism:	synthetic construct
Package:	Model organism or animal; version 1.0
Accession: SAMN10697069	ID: 10697069

59. D1S-45-6
Identifiers:	BioSample: SAMN10697068; Sample name: 217239233_Ankur142-D1S-45-6_S160_L001_R1; SRA: SRS4213439
Organism:	synthetic construct
Package:	Model organism or animal; version 1.0
Accession: SAMN10697068	ID: 10697068

60. D1S-45-5
Identifiers:	BioSample: SAMN10697067; Sample name: 217242168_Ankur141-D1S-45-5_S159_L001_R1; SRA: SRS4213438
Organism:	synthetic construct
Package:	Model organism or animal; version 1.0
Accession: SAMN10697067	ID: 10697067

61. D1S-45-4
Identifiers:	BioSample: SAMN10697066; Sample name: 217235235_Ankur140-D1S-45-4_S158_L001_R1; SRA: SRS4213437
Organism:	synthetic construct
Package:	Model organism or animal; version 1.0
Accession: SAMN10697066	ID: 10697066

62. D1S-45-3
Identifiers:	BioSample: SAMN10697065; Sample name: 217239232_Ankur139-D1S-45-3_S157_L001_R1; SRA: SRS4213436
Organism:	synthetic construct
Package:	Model organism or animal; version 1.0
Accession: SAMN10697065	ID: 10697065

63. D1S-45-2
Identifiers:	BioSample: SAMN10697064; Sample name: 217247068_Ankur138-D1S-45-2_S156_L001_R1; SRA: SRS4213582
Organism:	synthetic construct
Package:	Model organism or animal; version 1.0
Accession: SAMN10697064	ID: 10697064

64. D1S-45-1
Identifiers:	BioSample: SAMN10697063; Sample name: 217235232_Ankur137-D1S-45-1_S155_L001_R1; SRA: SRS4213583
Organism:	synthetic construct
Package:	Model organism or animal; version 1.0
Accession: SAMN10697063	ID: 10697063

65. C3S-55-8
Identifiers:	BioSample: SAMN10697062; Sample name: 217231313_Ankur224-C3S-55-8_S242_L001_R1; SRA: SRS4213382
Organism:	synthetic construct
Package:	Model organism or animal; version 1.0
Accession: SAMN10697062	ID: 10697062

66. C3S-55-7
Identifiers:	BioSample: SAMN10697061; Sample name: 217231312_Ankur223-C3S-55-7_S241_L001_R1; SRA: SRS4213385
Organism:	synthetic construct
Package:	Model organism or animal; version 1.0
Accession: SAMN10697061	ID: 10697061

67. C3S-55-6
Identifiers:	BioSample: SAMN10697060; Sample name: 217237288_Ankur222-C3S-55-6_S240_L001_R1; SRA: SRS4213387
Organism:	synthetic construct
Package:	Model organism or animal; version 1.0
Accession: SAMN10697060	ID: 10697060

68. C3S-55-5
Identifiers:	BioSample: SAMN10697059; Sample name: 217236251_Ankur221-C3S-55-5_S239_L001_R1; SRA: SRS4213626
Organism:	synthetic construct
Package:	Model organism or animal; version 1.0
Accession: SAMN10697059	ID: 10697059

69. C3S-55-4
Identifiers:	BioSample: SAMN10697058; Sample name: 217245182_Ankur220-C3S-55-4_S238_L001_R1; SRA: SRS4213627
Organism:	synthetic construct
Package:	Model organism or animal; version 1.0
Accession: SAMN10697058	ID: 10697058

70. C3S-55-3
Identifiers:	BioSample: SAMN10697057; Sample name: 217239255_Ankur219-C3S-55-3_S237_L001_R1; SRA: SRS4213628
Organism:	synthetic construct
Package:	Model organism or animal; version 1.0
Accession: SAMN10697057	ID: 10697057

71. C3S-55-2
Identifiers:	BioSample: SAMN10697056; Sample name: 217235259_Ankur218-C3S-55-2_S236_L001_R1; SRA: SRS4213629
Organism:	synthetic construct
Package:	Model organism or animal; version 1.0
Accession: SAMN10697056	ID: 10697056

72. C3S-55-1
Identifiers:	BioSample: SAMN10697055; Sample name: 217237284_Ankur217-C3S-55-1_S235_L001_R1; SRA: SRS4213630
Organism:	synthetic construct
Package:	Model organism or animal; version 1.0
Accession: SAMN10697055	ID: 10697055

73. C3S-45-8
Identifiers:	BioSample: SAMN10697054; Sample name: 217250036_Ankur136-C3S-45-8_S154_L001_R1; SRA: SRS4213733
Organism:	synthetic construct
Package:	Model organism or animal; version 1.0
Accession: SAMN10697054	ID: 10697054

74. C3S-45-7
Identifiers:	BioSample: SAMN10697053; Sample name: 217240198_Ankur135-C3S-45-7_S153_L001_R1; SRA: SRS4213732
Organism:	synthetic construct
Package:	Model organism or animal; version 1.0
Accession: SAMN10697053	ID: 10697053

75. C3S-45-6
Identifiers:	BioSample: SAMN10697052; Sample name: 217236235_Ankur134-C3S-45-6_S152_L001_R1; SRA: SRS4213467
Organism:	synthetic construct
Package:	Model organism or animal; version 1.0
Accession: SAMN10697052	ID: 10697052

76. C3S-45-5
Identifiers:	BioSample: SAMN10697051; Sample name: 217242167_Ankur133-C3S-45-5_S151_L001_R1; SRA: SRS4213466
Organism:	synthetic construct
Package:	Model organism or animal; version 1.0
Accession: SAMN10697051	ID: 10697051

77. C3S-45-4
Identifiers:	BioSample: SAMN10697050; Sample name: 217250034_Ankur132-C3S-45-4_S150_L001_R1; SRA: SRS4213469
Organism:	synthetic construct
Package:	Model organism or animal; version 1.0
Accession: SAMN10697050	ID: 10697050

78. C3S-45-3
Identifiers:	BioSample: SAMN10697049; Sample name: 217239229_Ankur131-C3S-45-3_S149_L001_R1; SRA: SRS4213468
Organism:	synthetic construct
Package:	Model organism or animal; version 1.0
Accession: SAMN10697049	ID: 10697049

79. C3S-45-2
Identifiers:	BioSample: SAMN10697048; Sample name: 217242165_Ankur130-C3S-45-2_S148_L001_R1; SRA: SRS4213463
Organism:	synthetic construct
Package:	Model organism or animal; version 1.0
Accession: SAMN10697048	ID: 10697048

80. C3S-45-1
Identifiers:	BioSample: SAMN10697047; Sample name: 217244156_Ankur129-C3S-45-1_S147_L001_R1; SRA: SRS4213462
Organism:	synthetic construct
Package:	Model organism or animal; version 1.0
Accession: SAMN10697047	ID: 10697047

81. C2S-55-8
Identifiers:	BioSample: SAMN10697046; Sample name: 217232285_Ankur216-C2S-55-8_S234_L001_R1; SRA: SRS4213465
Organism:	synthetic construct
Package:	Model organism or animal; version 1.0
Accession: SAMN10697046	ID: 10697046

82. C2S-55-7
Identifiers:	BioSample: SAMN10697045; Sample name: 217239252_Ankur215-C2S-55-7_S233_L001_R1; SRA: SRS4213464
Organism:	synthetic construct
Package:	Model organism or animal; version 1.0
Accession: SAMN10697045	ID: 10697045

83. C2S-55-6
Identifiers:	BioSample: SAMN10697044; Sample name: 217244185_Ankur214-C2S-55-6_S232_L001_R1; SRA: SRS4213358
Organism:	synthetic construct
Package:	Model organism or animal; version 1.0
Accession: SAMN10697044	ID: 10697044

84. C2S-55-5
Identifiers:	BioSample: SAMN10697043; Sample name: 217243189_Ankur213-C2S-55-5_S231_L001_R1; SRA: SRS4213359
Organism:	synthetic construct
Package:	Model organism or animal; version 1.0
Accession: SAMN10697043	ID: 10697043

85. C2S-55-4
Identifiers:	BioSample: SAMN10697042; Sample name: 217239251_Ankur212-C2S-55-4_S230_L001_R1; SRA: SRS4213356
Organism:	synthetic construct
Package:	Model organism or animal; version 1.0
Accession: SAMN10697042	ID: 10697042

86. C2S-55-3
Identifiers:	BioSample: SAMN10697041; Sample name: 217243188_Ankur211-C2S-55-3_S229_L001_R1; SRA: SRS4213357
Organism:	synthetic construct
Package:	Model organism or animal; version 1.0
Accession: SAMN10697041	ID: 10697041

87. C2S-55-2
Identifiers:	BioSample: SAMN10697040; Sample name: 217235257_Ankur210-C2S-55-2_S228_L001_R1; SRA: SRS4213354
Organism:	synthetic construct
Package:	Model organism or animal; version 1.0
Accession: SAMN10697040	ID: 10697040

88. C2S-55-1
Identifiers:	BioSample: SAMN10697039; Sample name: 217235256_Ankur209-C2S-55-1_S227_L001_R1; SRA: SRS4213355
Organism:	synthetic construct
Package:	Model organism or animal; version 1.0
Accession: SAMN10697039	ID: 10697039

89. C2S-45-8
Identifiers:	BioSample: SAMN10697038; Sample name: 217238198_Ankur128-C2S-45-8_S146_L001_R1; SRA: SRS4213351
Organism:	synthetic construct
Package:	Model organism or animal; version 1.0
Accession: SAMN10697038	ID: 10697038

90. C2S-45-7
Identifiers:	BioSample: SAMN10697037; Sample name: 217242164_Ankur127-C2S-45-7_S145_L001_R1; SRA: SRS4213353
Organism:	synthetic construct
Package:	Model organism or animal; version 1.0
Accession: SAMN10697037	ID: 10697037

91. C2S-45-6
Identifiers:	BioSample: SAMN10697036; Sample name: 217232261_Ankur126-C2S-45-6_S144_L001_R1; SRA: SRS4213350
Organism:	synthetic construct
Package:	Model organism or animal; version 1.0
Accession: SAMN10697036	ID: 10697036

92. C2S-45-5
Identifiers:	BioSample: SAMN10697035; Sample name: 217238197_Ankur125-C2S-45-5_S143_L001_R1; SRA: SRS4213352
Organism:	synthetic construct
Package:	Model organism or animal; version 1.0
Accession: SAMN10697035	ID: 10697035

93. C2S-45-4
Identifiers:	BioSample: SAMN10697034; Sample name: 217241194_Ankur124-C2S-45-4_S142_L001_R1; SRA: SRS4213501
Organism:	synthetic construct
Package:	Model organism or animal; version 1.0
Accession: SAMN10697034	ID: 10697034

94. C2S-45-3
Identifiers:	BioSample: SAMN10697033; Sample name: 217239226_Ankur123-C2S-45-3_S141_L001_R1; SRA: SRS4213500
Organism:	synthetic construct
Package:	Model organism or animal; version 1.0
Accession: SAMN10697033	ID: 10697033

95. C2S-45-2
Identifiers:	BioSample: SAMN10697032; Sample name: 217240196_Ankur122-C2S-45-2_S140_L001_R1; SRA: SRS4213654
Organism:	synthetic construct
Package:	Model organism or animal; version 1.0
Accession: SAMN10697032	ID: 10697032

96. C2S-45-1
Identifiers:	BioSample: SAMN10697031; Sample name: 217249056_Ankur121-C2S-45-1_S139_L001_R1; SRA: SRS4213384
Organism:	synthetic construct
Package:	Model organism or animal; version 1.0
Accession: SAMN10697031	ID: 10697031

97. C1S-55-8
Identifiers:	BioSample: SAMN10697030; Sample name: 217245179_Ankur208-C1S-55-8_S226_L001_R1; SRA: SRS4213646
Organism:	synthetic construct
Package:	Model organism or animal; version 1.0
Accession: SAMN10697030	ID: 10697030

98. C1S-55-7
Identifiers:	BioSample: SAMN10697029; Sample name: 217250048_Ankur207-C1S-55-7_S225_L001_R1; SRA: SRS4213643
Organism:	synthetic construct
Package:	Model organism or animal; version 1.0
Accession: SAMN10697029	ID: 10697029

99. C1S-55-6
Identifiers:	BioSample: SAMN10697028; Sample name: 217238219_Ankur206-C1S-55-6_S224_L001_R1; SRA: SRS4213659
Organism:	synthetic construct
Package:	Model organism or animal; version 1.0
Accession: SAMN10697028	ID: 10697028

100. C1S-55-5
Identifiers:	BioSample: SAMN10697027; Sample name: 217239248_Ankur205-C1S-55-5_S223_L001_R1; SRA: SRS4213658
Organism:	synthetic construct
Package:	Model organism or animal; version 1.0
Accession: SAMN10697027	ID: 10697027

101. C1S-55-4
Identifiers:	BioSample: SAMN10697026; Sample name: 217244179_Ankur204-C1S-55-4_S222_L001_R1; SRA: SRS4213657
Organism:	synthetic construct
Package:	Model organism or animal; version 1.0
Accession: SAMN10697026	ID: 10697026

102. C1S-55-3
Identifiers:	BioSample: SAMN10697025; Sample name: 217240213_Ankur203-C1S-55-3_S221_L001_R1; SRA: SRS4213656
Organism:	synthetic construct
Package:	Model organism or animal; version 1.0
Accession: SAMN10697025	ID: 10697025

103. C1S-55-2
Identifiers:	BioSample: SAMN10697024; Sample name: 217251051_Ankur202-C1S-55-2_S220_L001_R1; SRA: SRS4213633
Organism:	synthetic construct
Package:	Model organism or animal; version 1.0
Accession: SAMN10697024	ID: 10697024

104. C1S-55-1
Identifiers:	BioSample: SAMN10697023; Sample name: 217232283_Ankur201-C1S-55-1_S219_L001_R1; SRA: SRS4213634
Organism:	synthetic construct
Package:	Model organism or animal; version 1.0
Accession: SAMN10697023	ID: 10697023

105. C1S-45-8
Identifiers:	BioSample: SAMN10697022; Sample name: 217247065_Ankur120-C1S-45-8_S138_L001_R1; SRA: SRS4213495
Organism:	synthetic construct
Package:	Model organism or animal; version 1.0
Accession: SAMN10697022	ID: 10697022

106. C1S-45-7
Identifiers:	BioSample: SAMN10697021; Sample name: 217243168_Ankur119-C1S-45-7_S137_L001_R1; SRA: SRS4213494
Organism:	synthetic construct
Package:	Model organism or animal; version 1.0
Accession: SAMN10697021	ID: 10697021

107. C1S-45-6
Identifiers:	BioSample: SAMN10697020; Sample name: 217237248_Ankur118-C1S-45-6_S136_L001_R1; SRA: SRS4213641
Organism:	synthetic construct
Package:	Model organism or animal; version 1.0
Accession: SAMN10697020	ID: 10697020

108. C1S-45-5
Identifiers:	BioSample: SAMN10697019; Sample name: 217243166_Ankur117-C1S-45-5_S135_L001_R1; SRA: SRS4213642
Organism:	synthetic construct
Package:	Model organism or animal; version 1.0
Accession: SAMN10697019	ID: 10697019

109. C1S-45-4
Identifiers:	BioSample: SAMN10697018; Sample name: 217247063_Ankur116-C1S-45-4_S134_L001_R1; SRA: SRS4213636
Organism:	synthetic construct
Package:	Model organism or animal; version 1.0
Accession: SAMN10697018	ID: 10697018

110. C1S-45-3
Identifiers:	BioSample: SAMN10697017; Sample name: 217229289_Ankur115-C1S-45-3_S133_L001_R1; SRA: SRS4213635
Organism:	synthetic construct
Package:	Model organism or animal; version 1.0
Accession: SAMN10697017	ID: 10697017

111. C1S-45-2
Identifiers:	BioSample: SAMN10697016; Sample name: 217232259_Ankur114-C1S-45-2_S132_L001_R1; SRA: SRS4213638
Organism:	synthetic construct
Package:	Model organism or animal; version 1.0
Accession: SAMN10697016	ID: 10697016

112. C1S-45-1
Identifiers:	BioSample: SAMN10697015; Sample name: 217228312_Ankur113-C1S-45-1_S131_L001_R1; SRA: SRS4213637
Organism:	synthetic construct
Package:	Model organism or animal; version 1.0
Accession: SAMN10697015	ID: 10697015

113. B4S-55-8
Identifiers:	BioSample: SAMN10697014; Sample name: 217249076_Ankur200-B4S-55-8_S218_L001_R1; SRA: SRS4213644
Organism:	synthetic construct
Package:	Model organism or animal; version 1.0
Accession: SAMN10697014	ID: 10697014

114. B4S-55-7
Identifiers:	BioSample: SAMN10697013; Sample name: 217231306_Ankur199-B4S-55-7_S217_L001_R1; SRA: SRS4213645
Organism:	synthetic construct
Package:	Model organism or animal; version 1.0
Accession: SAMN10697013	ID: 10697013

115. B4S-55-6
Identifiers:	BioSample: SAMN10697012; Sample name: 217237274_Ankur198-B4S-55-6_S216_L001_R1; SRA: SRS4213651
Organism:	synthetic construct
Package:	Model organism or animal; version 1.0
Accession: SAMN10697012	ID: 10697012

116. B4S-55-5
Identifiers:	BioSample: SAMN10697011; Sample name: 217231305_Ankur197-B4S-55-5_S215_L001_R1; SRA: SRS4213652
Organism:	synthetic construct
Package:	Model organism or animal; version 1.0
Accession: SAMN10697011	ID: 10697011

117. B4S-55-4
Identifiers:	BioSample: SAMN10697010; Sample name: 217243184_Ankur196-B4S-55-4_S214_L001_R1; SRA: SRS4213653
Organism:	synthetic construct
Package:	Model organism or animal; version 1.0
Accession: SAMN10697010	ID: 10697010

118. B4S-55-3
Identifiers:	BioSample: SAMN10697009; Sample name: 217232281_Ankur195-B4S-55-3_S213_L001_R1; SRA: SRS4213655
Organism:	synthetic construct
Package:	Model organism or animal; version 1.0
Accession: SAMN10697009	ID: 10697009

119. B4S-55-2
Identifiers:	BioSample: SAMN10697008; Sample name: 217247088_Ankur194-B4S-55-2_S212_L001_R1; SRA: SRS4213647
Organism:	synthetic construct
Package:	Model organism or animal; version 1.0
Accession: SAMN10697008	ID: 10697008

120. B4S-55-1
Identifiers:	BioSample: SAMN10697007; Sample name: 217237273_Ankur193-B4S-55-1_S211_L001_R1; SRA: SRS4213648
Organism:	synthetic construct
Package:	Model organism or animal; version 1.0
Accession: SAMN10697007	ID: 10697007

121. B4S-45-8
Identifiers:	BioSample: SAMN10697006; Sample name: 217232257_Ankur112-B4S-45-8_S130_L001_R1; SRA: SRS4213649
Organism:	synthetic construct
Package:	Model organism or animal; version 1.0
Accession: SAMN10697006	ID: 10697006

122. B4S-45-7
Identifiers:	BioSample: SAMN10697005; Sample name: 217238194_Ankur111-B4S-45-7_S129_L001_R1; SRA: SRS4213650
Organism:	synthetic construct
Package:	Model organism or animal; version 1.0
Accession: SAMN10697005	ID: 10697005

123. B4S-45-6
Identifiers:	BioSample: SAMN10697004; Sample name: 217249051_Ankur110-B4S-45-6_S128_L001_R1; SRA: SRS4213511
Organism:	synthetic construct
Package:	Model organism or animal; version 1.0
Accession: SAMN10697004	ID: 10697004

124. B4S-45-5
Identifiers:	BioSample: SAMN10697003; Sample name: 217232256_Ankur109-B4S-45-5_S127_L001_R1; SRA: SRS4213510
Organism:	synthetic construct
Package:	Model organism or animal; version 1.0
Accession: SAMN10697003	ID: 10697003

125. B4S-45-4
Identifiers:	BioSample: SAMN10697002; Sample name: 217237244_Ankur108-B4S-45-4_S126_L001_R1; SRA: SRS4213516
Organism:	synthetic construct
Package:	Model organism or animal; version 1.0
Accession: SAMN10697002	ID: 10697002

126. B4S-45-3
Identifiers:	BioSample: SAMN10697001; Sample name: 217245150_Ankur107-B4S-45-3_S125_L001_R1; SRA: SRS4213514
Organism:	synthetic construct
Package:	Model organism or animal; version 1.0
Accession: SAMN10697001	ID: 10697001

127. B4S-45-2
Identifiers:	BioSample: SAMN10697000; Sample name: 217239224_Ankur106-B4S-45-2_S124_L001_R1; SRA: SRS4213513
Organism:	synthetic construct
Package:	Model organism or animal; version 1.0
Accession: SAMN10697000	ID: 10697000

128. B4S-45-1
Identifiers:	BioSample: SAMN10696999; Sample name: 217242157_Ankur105-B4S-45-1_S123_L001_R1; SRA: SRS4213512
Organism:	synthetic construct
Package:	Model organism or animal; version 1.0
Accession: SAMN10696999	ID: 10696999

129. B3S-55-8
Identifiers:	BioSample: SAMN10696998; Sample name: 217243182_Ankur192-B3S-55-8_S210_L001_R1; SRA: SRS4213519
Organism:	synthetic construct
Package:	Model organism or animal; version 1.0
Accession: SAMN10696998	ID: 10696998

130. B3S-55-7
Identifiers:	BioSample: SAMN10696997; Sample name: 217241210_Ankur191-B3S-55-7_S209_L001_R1; SRA: SRS4213518
Organism:	synthetic construct
Package:	Model organism or animal; version 1.0
Accession: SAMN10696997	ID: 10696997

131. B3S-55-6
Identifiers:	BioSample: SAMN10696996; Sample name: 217238216_Ankur190-B3S-55-6_S208_L001_R1; SRA: SRS4213517
Organism:	synthetic construct
Package:	Model organism or animal; version 1.0
Accession: SAMN10696996	ID: 10696996

132. B3S-55-5
Identifiers:	BioSample: SAMN10696995; Sample name: 217244176_Ankur189-B3S-55-5_S207_L001_R1; SRA: SRS4213515
Organism:	synthetic construct
Package:	Model organism or animal; version 1.0
Accession: SAMN10696995	ID: 10696995

133. B3S-55-4
Identifiers:	BioSample: SAMN10696994; Sample name: 217236246_Ankur188-B3S-55-4_S206_L001_R1; SRA: SRS4213406
Organism:	synthetic construct
Package:	Model organism or animal; version 1.0
Accession: SAMN10696994	ID: 10696994

134. B3S-55-3
Identifiers:	BioSample: SAMN10696993; Sample name: 217245174_Ankur187-B3S-55-3_S205_L001_R1; SRA: SRS4213407
Organism:	synthetic construct
Package:	Model organism or animal; version 1.0
Accession: SAMN10696993	ID: 10696993

135. B3S-55-2
Identifiers:	BioSample: SAMN10696992; Sample name: 217240211_Ankur186-B3S-55-2_S204_L001_R1; SRA: SRS4213400
Organism:	synthetic construct
Package:	Model organism or animal; version 1.0
Accession: SAMN10696992	ID: 10696992

136. B3S-55-1
Identifiers:	BioSample: SAMN10696991; Sample name: 217236243_Ankur185-B3S-55-1_S203_L001_R1; SRA: SRS4213401
Organism:	synthetic construct
Package:	Model organism or animal; version 1.0
Accession: SAMN10696991	ID: 10696991

137. B3S-45-8
Identifiers:	BioSample: SAMN10696990; Sample name: 217232254_Ankur104-B3S-45-8_S122_L001_R1; SRA: SRS4213398
Organism:	synthetic construct
Package:	Model organism or animal; version 1.0
Accession: SAMN10696990	ID: 10696990

138. B3S-45-7
Identifiers:	BioSample: SAMN10696989; Sample name: 217241189_Ankur103-B3S-45-7_S121_L001_R1; SRA: SRS4213399
Organism:	synthetic construct
Package:	Model organism or animal; version 1.0
Accession: SAMN10696989	ID: 10696989

139. B3S-45-6
Identifiers:	BioSample: SAMN10696988; Sample name: 217249045_Ankur102-B3S-45-6_S120_L001_R1; SRA: SRS4213404
Organism:	synthetic construct
Package:	Model organism or animal; version 1.0
Accession: SAMN10696988	ID: 10696988

140. B3S-45-5
Identifiers:	BioSample: SAMN10696987; Sample name: 217249044_Ankur101-B3S-45-5_S119_L001_R1; SRA: SRS4213405
Organism:	synthetic construct
Package:	Model organism or animal; version 1.0
Accession: SAMN10696987	ID: 10696987

141. B3S-45-4
Identifiers:	BioSample: SAMN10696986; Sample name: 217241188_Ankur100-B3S-45-4_S118_L001_R1; SRA: SRS4213402
Organism:	synthetic construct
Package:	Model organism or animal; version 1.0
Accession: SAMN10696986	ID: 10696986

142. B3S-45-3
Identifiers:	BioSample: SAMN10696985; Sample name: 217243159_Ankur099-B3S-45-3_S117_L001_R1; SRA: SRS4213403
Organism:	synthetic construct
Package:	Model organism or animal; version 1.0
Accession: SAMN10696985	ID: 10696985

143. B3S-45-2
Identifiers:	BioSample: SAMN10696984; Sample name: 217247058_Ankur098-B3S-45-2_S116_L001_R1; SRA: SRS4213283
Organism:	synthetic construct
Package:	Model organism or animal; version 1.0
Accession: SAMN10696984	ID: 10696984

144. B3S-45-1
Identifiers:	BioSample: SAMN10696983; Sample name: 217241187_Ankur097-B3S-45-1_S115_L001_R1; SRA: SRS4213282
Organism:	synthetic construct
Package:	Model organism or animal; version 1.0
Accession: SAMN10696983	ID: 10696983

145. B2S-55-8
Identifiers:	BioSample: SAMN10696982; Sample name: 217247086_Ankur184-B2S-55-8_S202_L001_R1; SRA: SRS4213275
Organism:	synthetic construct
Package:	Model organism or animal; version 1.0
Accession: SAMN10696982	ID: 10696982

146. B2S-55-7
Identifiers:	BioSample: SAMN10696981; Sample name: 217247085_Ankur183-B2S-55-7_S201_L001_R1; SRA: SRS4213274
Organism:	synthetic construct
Package:	Model organism or animal; version 1.0
Accession: SAMN10696981	ID: 10696981

147. B2S-55-6
Identifiers:	BioSample: SAMN10696980; Sample name: 217251042_Ankur182-B2S-55-6_S200_L001_R1; SRA: SRS4213277
Organism:	synthetic construct
Package:	Model organism or animal; version 1.0
Accession: SAMN10696980	ID: 10696980

148. B2S-55-5
Identifiers:	BioSample: SAMN10696979; Sample name: 217246098_Ankur181-B2S-55-5_S199_L001_R1; SRA: SRS4213276
Organism:	synthetic construct
Package:	Model organism or animal; version 1.0
Accession: SAMN10696979	ID: 10696979

149. B2S-55-4
Identifiers:	BioSample: SAMN10696978; Sample name: 217245172_Ankur180-B2S-55-4_S198_L001_R1; SRA: SRS4213279
Organism:	synthetic construct
Package:	Model organism or animal; version 1.0
Accession: SAMN10696978	ID: 10696978

150. B2S-55-3
Identifiers:	BioSample: SAMN10696977; Sample name: 217243179_Ankur179-B2S-55-3_S197_L001_R1; SRA: SRS4213278
Organism:	synthetic construct
Package:	Model organism or animal; version 1.0
Accession: SAMN10696977	ID: 10696977

151. B2S-55-2
Identifiers:	BioSample: SAMN10696976; Sample name: 217231297_Ankur178-B2S-55-2_S196_L001_R1; SRA: SRS4213281
Organism:	synthetic construct
Package:	Model organism or animal; version 1.0
Accession: SAMN10696976	ID: 10696976

152. B2S-55-1
Identifiers:	BioSample: SAMN10696975; Sample name: 217232272_Ankur177-B2S-55-1_S195_L001_R1; SRA: SRS4213280
Organism:	synthetic construct
Package:	Model organism or animal; version 1.0
Accession: SAMN10696975	ID: 10696975

153. B2S-45-8
Identifiers:	BioSample: SAMN10696974; Sample name: 217235219_Ankur096-B2S-45-8_S114_L001_R1; SRA: SRS4213701
Organism:	synthetic construct
Package:	Model organism or animal; version 1.0
Accession: SAMN10696974	ID: 10696974

154. B2S-45-7
Identifiers:	BioSample: SAMN10696973; Sample name: 217231282_Ankur095-B2S-45-7_S113_L001_R1; SRA: SRS4213702
Organism:	synthetic construct
Package:	Model organism or animal; version 1.0
Accession: SAMN10696973	ID: 10696973

155. B2S-45-6
Identifiers:	BioSample: SAMN10696972; Sample name: 217244148_Ankur094-B2S-45-6_S112_L001_R1; SRA: SRS4213703
Organism:	synthetic construct
Package:	Model organism or animal; version 1.0
Accession: SAMN10696972	ID: 10696972

156. B2S-45-5
Identifiers:	BioSample: SAMN10696971; Sample name: 217229280_Ankur093-B2S-45-5_S111_L001_R1; SRA: SRS4213704
Organism:	synthetic construct
Package:	Model organism or animal; version 1.0
Accession: SAMN10696971	ID: 10696971

157. B2S-45-4
Identifiers:	BioSample: SAMN10696970; Sample name: 217241185_Ankur092-B2S-45-4_S110_L001_R1; SRA: SRS4213705
Organism:	synthetic construct
Package:	Model organism or animal; version 1.0
Accession: SAMN10696970	ID: 10696970

158. B2S-45-3
Identifiers:	BioSample: SAMN10696969; Sample name: 217236229_Ankur091-B2S-45-3_S109_L001_R1; SRA: SRS4213707
Organism:	synthetic construct
Package:	Model organism or animal; version 1.0
Accession: SAMN10696969	ID: 10696969

159. B2S-45-2
Identifiers:	BioSample: SAMN10696968; Sample name: 217244147_Ankur090-B2S-45-2_S108_L001_R1; SRA: SRS4213706
Organism:	synthetic construct
Package:	Model organism or animal; version 1.0
Accession: SAMN10696968	ID: 10696968

160. B2S-45-1
Identifiers:	BioSample: SAMN10696967; Sample name: 217229278_Ankur089-B2S-45-1_S107_L001_R1; SRA: SRS4213708
Organism:	synthetic construct
Package:	Model organism or animal; version 1.0
Accession: SAMN10696967	ID: 10696967

161. B1S-55-8
Identifiers:	BioSample: SAMN10696966; Sample name: 217249068_Ankur176-B1S-55-8_S194_L001_R1; SRA: SRS4213709
Organism:	synthetic construct
Package:	Model organism or animal; version 1.0
Accession: SAMN10696966	ID: 10696966

162. B1S-55-7
Identifiers:	BioSample: SAMN10696965; Sample name: 217242176_Ankur175-B1S-55-7_S193_L001_R1; SRA: SRS4213710
Organism:	synthetic construct
Package:	Model organism or animal; version 1.0
Accession: SAMN10696965	ID: 10696965

163. B1S-55-6
Identifiers:	BioSample: SAMN10696964; Sample name: 217245170_Ankur174-B1S-55-6_S192_L001_R1; SRA: SRS4213555
Organism:	synthetic construct
Package:	Model organism or animal; version 1.0
Accession: SAMN10696964	ID: 10696964

164. B1S-55-5
Identifiers:	BioSample: SAMN10696963; Sample name: 217245169_Ankur173-B1S-55-5_S191_L001_R1; SRA: SRS4213554
Organism:	synthetic construct
Package:	Model organism or animal; version 1.0
Accession: SAMN10696963	ID: 10696963

165. B1S-55-4
Identifiers:	BioSample: SAMN10696962; Sample name: 217239243_Ankur172-B1S-55-4_S190_L001_R1; SRA: SRS4213553
Organism:	synthetic construct
Package:	Model organism or animal; version 1.0
Accession: SAMN10696962	ID: 10696962

166. B1S-55-3
Identifiers:	BioSample: SAMN10696961; Sample name: 217232270_Ankur171-B1S-55-3_S189_L001_R1; SRA: SRS4213552
Organism:	synthetic construct
Package:	Model organism or animal; version 1.0
Accession: SAMN10696961	ID: 10696961

167. B1S-55-2
Identifiers:	BioSample: SAMN10696960; Sample name: 217238210_Ankur170-B1S-55-2_S188_L001_R1; SRA: SRS4213551
Organism:	synthetic construct
Package:	Model organism or animal; version 1.0
Accession: SAMN10696960	ID: 10696960

168. B1S-55-1
Identifiers:	BioSample: SAMN10696959; Sample name: 217245168_Ankur169-B1S-55-1_S187_L001_R1; SRA: SRS4213550
Organism:	synthetic construct
Package:	Model organism or animal; version 1.0
Accession: SAMN10696959	ID: 10696959

169. B1S-45-8
Identifiers:	BioSample: SAMN10696958; Sample name: 217231277_Ankur088-B1S-45-8_S106_L001_R1; SRA: SRS4213549
Organism:	synthetic construct
Package:	Model organism or animal; version 1.0
Accession: SAMN10696958	ID: 10696958

170. B1S-45-7
Identifiers:	BioSample: SAMN10696957; Sample name: 217231276_Ankur087-B1S-45-7_S105_L001_R1; SRA: SRS4213548
Organism:	synthetic construct
Package:	Model organism or animal; version 1.0
Accession: SAMN10696957	ID: 10696957

171. B1S-45-6
Identifiers:	BioSample: SAMN10696956; Sample name: 217246076_Ankur086-B1S-45-6_S104_L001_R1; SRA: SRS4213547
Organism:	synthetic construct
Package:	Model organism or animal; version 1.0
Accession: SAMN10696956	ID: 10696956

172. B1S-45-5
Identifiers:	BioSample: SAMN10696955; Sample name: 217237232_Ankur085-B1S-45-5_S103_L001_R1; SRA: SRS4213546
Organism:	synthetic construct
Package:	Model organism or animal; version 1.0
Accession: SAMN10696955	ID: 10696955

173. B1S-45-4
Identifiers:	BioSample: SAMN10696954; Sample name: 217240186_Ankur084-B1S-45-4_S102_L001_R1; SRA: SRS4213480
Organism:	synthetic construct
Package:	Model organism or animal; version 1.0
Accession: SAMN10696954	ID: 10696954

174. B1S-45-3
Identifiers:	BioSample: SAMN10696953; Sample name: 217244144_Ankur083-B1S-45-3_S101_L001_R1; SRA: SRS4213481
Organism:	synthetic construct
Package:	Model organism or animal; version 1.0
Accession: SAMN10696953	ID: 10696953

175. B1S-45-2
Identifiers:	BioSample: SAMN10696952; Sample name: 217244143_Ankur082-B1S-45-2_S100_L001_R1; SRA: SRS4213488
Organism:	synthetic construct
Package:	Model organism or animal; version 1.0
Accession: SAMN10696952	ID: 10696952

176. B1S-45-1
Identifiers:	BioSample: SAMN10696951; Sample name: 217236223_Ankur081-B1S-45-1_S99_L001_R1; SRA: SRS4213489
Organism:	synthetic construct
Package:	Model organism or animal; version 1.0
Accession: SAMN10696951	ID: 10696951

177. A6S-55-8
Identifiers:	BioSample: SAMN10696950; Sample name: 217239216_Ankur080-A6S-55-8_S80_L001_R1; SRA: SRS4213486
Organism:	synthetic construct
Package:	Model organism or animal; version 1.0
Accession: SAMN10696950	ID: 10696950

178. A6S-55-7
Identifiers:	BioSample: SAMN10696949; Sample name: 217229275_Ankur079-A6S-55-7_S79_L001_R1; SRA: SRS4213487
Organism:	synthetic construct
Package:	Model organism or animal; version 1.0
Accession: SAMN10696949	ID: 10696949

179. A6S-55-6
Identifiers:	BioSample: SAMN10696948; Sample name: 217232242_Ankur078-A6S-55-6_S78_L001_R1; SRA: SRS4213484
Organism:	synthetic construct
Package:	Model organism or animal; version 1.0
Accession: SAMN10696948	ID: 10696948

180. A6S-55-5
Identifiers:	BioSample: SAMN10696947; Sample name: 217247053_Ankur077-A6S-55-5_S77_L001_R1; SRA: SRS4213485
Organism:	synthetic construct
Package:	Model organism or animal; version 1.0
Accession: SAMN10696947	ID: 10696947

181. A6S-55-4
Identifiers:	BioSample: SAMN10696946; Sample name: 217246073_Ankur076-A6S-55-4_S76_L001_R1; SRA: SRS4213482
Organism:	synthetic construct
Package:	Model organism or animal; version 1.0
Accession: SAMN10696946	ID: 10696946

182. A6S-55-3
Identifiers:	BioSample: SAMN10696945; Sample name: 217249037_Ankur075-A6S-55-3_S75_L001_R1; SRA: SRS4213483
Organism:	synthetic construct
Package:	Model organism or animal; version 1.0
Accession: SAMN10696945	ID: 10696945

183. A6S-55-2
Identifiers:	BioSample: SAMN10696944; Sample name: 217237227_Ankur074-A6S-55-2_S74_L001_R1; SRA: SRS4213331
Organism:	synthetic construct
Package:	Model organism or animal; version 1.0
Accession: SAMN10696944	ID: 10696944

184. A6S-55-1
Identifiers:	BioSample: SAMN10696943; Sample name: 217229274_Ankur073-A6S-55-1_S73_L001_R1; SRA: SRS4213330
Organism:	synthetic construct
Package:	Model organism or animal; version 1.0
Accession: SAMN10696943	ID: 10696943

185. A6S-45-8
Identifiers:	BioSample: SAMN10696942; Sample name: 217246064_Ankur040-A6S-45-8_S40_L001_R1; SRA: SRS4213337
Organism:	synthetic construct
Package:	Model organism or animal; version 1.0
Accession: SAMN10696942	ID: 10696942

186. A6S-45-7
Identifiers:	BioSample: SAMN10696941; Sample name: 217245127_Ankur039-A6S-45-7_S39_L001_R1; SRA: SRS4213336
Organism:	synthetic construct
Package:	Model organism or animal; version 1.0
Accession: SAMN10696941	ID: 10696941

187. A6S-45-6
Identifiers:	BioSample: SAMN10696940; Sample name: 217243143_Ankur038-A6S-45-6_S38_L001_R1; SRA: SRS4213339
Organism:	synthetic construct
Package:	Model organism or animal; version 1.0
Accession: SAMN10696940	ID: 10696940

188. A6S-45-5
Identifiers:	BioSample: SAMN10696939; Sample name: 217229262_Ankur037-A6S-45-5_S37_L001_R1; SRA: SRS4213338
Organism:	synthetic construct
Package:	Model organism or animal; version 1.0
Accession: SAMN10696939	ID: 10696939

189. A6S-45-4
Identifiers:	BioSample: SAMN10696938; Sample name: 217232228_Ankur036-A6S-45-4_S36_L001_R1; SRA: SRS4213333
Organism:	synthetic construct
Package:	Model organism or animal; version 1.0
Accession: SAMN10696938	ID: 10696938

190. A6S-45-3
Identifiers:	BioSample: SAMN10696937; Sample name: 217246062_Ankur035-A6S-45-3_S35_L001_R1; SRA: SRS4213332
Organism:	synthetic construct
Package:	Model organism or animal; version 1.0
Accession: SAMN10696937	ID: 10696937

191. A6S-45-2
Identifiers:	BioSample: SAMN10696936; Sample name: 217244130_Ankur034-A6S-45-2_S34_L001_R1; SRA: SRS4213335
Organism:	synthetic construct
Package:	Model organism or animal; version 1.0
Accession: SAMN10696936	ID: 10696936

192. A6S-45-1
Identifiers:	BioSample: SAMN10696935; Sample name: 217231264_Ankur033-A6S-45-1_S33_L001_R1; SRA: SRS4213334
Organism:	synthetic construct
Package:	Model organism or animal; version 1.0
Accession: SAMN10696935	ID: 10696935

193. A4S-55-8
Identifiers:	BioSample: SAMN10696934; Sample name: 217243151_Ankur072-A4S-55-8_S72_L001_R1; SRA: SRS4213773
Organism:	synthetic construct
Package:	Model organism or animal; version 1.0
Accession: SAMN10696934	ID: 10696934

194. A4S-55-7
Identifiers:	BioSample: SAMN10696933; Sample name: 217246070_Ankur071-A4S-55-7_S71_L001_R1; SRA: SRS4213775
Organism:	synthetic construct
Package:	Model organism or animal; version 1.0
Accession: SAMN10696933	ID: 10696933

195. A4S-55-6
Identifiers:	BioSample: SAMN10696932; Sample name: 217232237_Ankur070-A4S-55-6_S70_L001_R1; SRA: SRS4213770
Organism:	synthetic construct
Package:	Model organism or animal; version 1.0
Accession: SAMN10696932	ID: 10696932

196. A4S-55-5
Identifiers:	BioSample: SAMN10696931; Sample name: 217235213_Ankur069-A4S-55-5_S69_L001_R1; SRA: SRS4213771
Organism:	synthetic construct
Package:	Model organism or animal; version 1.0
Accession: SAMN10696931	ID: 10696931

197. A4S-55-4
Identifiers:	BioSample: SAMN10696930; Sample name: 217245136_Ankur068-A4S-55-4_S68_L001_R1; SRA: SRS4213772
Organism:	synthetic construct
Package:	Model organism or animal; version 1.0
Accession: SAMN10696930	ID: 10696930

198. A4S-55-3
Identifiers:	BioSample: SAMN10696929; Sample name: 217239213_Ankur067-A4S-55-3_S67_L001_R1; SRA: SRS4213774
Organism:	synthetic construct
Package:	Model organism or animal; version 1.0
Accession: SAMN10696929	ID: 10696929

199. A4S-55-2
Identifiers:	BioSample: SAMN10696928; Sample name: 217229270_Ankur066-A4S-55-2_S66_L001_R1; SRA: SRS4213766
Organism:	synthetic construct
Package:	Model organism or animal; version 1.0
Accession: SAMN10696928	ID: 10696928

200. A4S-55-1
Identifiers:	BioSample: SAMN10696927; Sample name: 217235212_Ankur065-A4S-55-1_S65_L001_R1; SRA: SRS4213767
Organism:	synthetic construct
Package:	Model organism or animal; version 1.0
Accession: SAMN10696927	ID: 10696927
201. A4S-45-8
Identifiers:	BioSample: SAMN10696926; Sample name: 217239205_Ankur032-A4S-45-8_S32_L001_R1; SRA: SRS4213768
Organism:	synthetic construct
Package:	Model organism or animal; version 1.0
Accession: SAMN10696926	ID: 10696926

202. A4S-45-7
Identifiers:	BioSample: SAMN10696925; Sample name: 217242140_Ankur031-A4S-45-7_S31_L001_R1; SRA: SRS4213769
Organism:	synthetic construct
Package:	Model organism or animal; version 1.0
Accession: SAMN10696925	ID: 10696925

203. A4S-45-6
Identifiers:	BioSample: SAMN10696924; Sample name: 217237211_Ankur030-A4S-45-6_S30_L001_R1; SRA: SRS4213625
Organism:	synthetic construct
Package:	Model organism or animal; version 1.0
Accession: SAMN10696924	ID: 10696924

204. A4S-45-5
Identifiers:	BioSample: SAMN10696923; Sample name: 217246056_Ankur029-A4S-45-5_S29_L001_R1; SRA: SRS4213624
Organism:	synthetic construct
Package:	Model organism or animal; version 1.0
Accession: SAMN10696923	ID: 10696923

205. A4S-45-4
Identifiers:	BioSample: SAMN10696922; Sample name: 217244126_Ankur028-A4S-45-4_S28_L001_R1; SRA: SRS4213619
Organism:	synthetic construct
Package:	Model organism or animal; version 1.0
Accession: SAMN10696922	ID: 10696922

206. A4S-45-3
Identifiers:	BioSample: SAMN10696921; Sample name: 217244125_Ankur027-A4S-45-3_S27_L001_R1; SRA: SRS4213618
Organism:	synthetic construct
Package:	Model organism or animal; version 1.0
Accession: SAMN10696921	ID: 10696921

207. A4S-45-2
Identifiers:	BioSample: SAMN10696920; Sample name: 217230267_Ankur026-A4S-45-2_S26_L001_R1; SRA: SRS4213617
Organism:	synthetic construct
Package:	Model organism or animal; version 1.0
Accession: SAMN10696920	ID: 10696920

208. A4S-45-1
Identifiers:	BioSample: SAMN10696919; Sample name: 217240168_Ankur025-A4S-45-1_S25_L001_R1; SRA: SRS4213616
Organism:	synthetic construct
Package:	Model organism or animal; version 1.0
Accession: SAMN10696919	ID: 10696919

209. A3S-55-8
Identifiers:	BioSample: SAMN10696918; Sample name: 217238184_Ankur064-A3S-55-8_S64_L001_R1; SRA: SRS4213623
Organism:	synthetic construct
Package:	Model organism or animal; version 1.0
Accession: SAMN10696918	ID: 10696918

210. A3S-55-7
Identifiers:	BioSample: SAMN10696917; Sample name: 217231272_Ankur063-A3S-55-7_S63_L001_R1; SRA: SRS4213622
Organism:	synthetic construct
Package:	Model organism or animal; version 1.0
Accession: SAMN10696917	ID: 10696917

211. A3S-55-6
Identifiers:	BioSample: SAMN10696916; Sample name: 217245133_Ankur062-A3S-55-6_S62_L001_R1; SRA: SRS4213621
Organism:	synthetic construct
Package:	Model organism or animal; version 1.0
Accession: SAMN10696916	ID: 10696916

212. A3S-55-5
Identifiers:	BioSample: SAMN10696915; Sample name: 217231271_Ankur061-A3S-55-5_S61_L001_R1; SRA: SRS4213620
Organism:	synthetic construct
Package:	Model organism or animal; version 1.0
Accession: SAMN10696915	ID: 10696915

213. A3S-55-4
Identifiers:	BioSample: SAMN10696914; Sample name: 217237223_Ankur060-A3S-55-4_S60_L001_R1; SRA: SRS4213427
Organism:	synthetic construct
Package:	Model organism or animal; version 1.0
Accession: SAMN10696914	ID: 10696914

214. A3S-55-3
Identifiers:	BioSample: SAMN10696913; Sample name: 217237221_Ankur059-A3S-55-3_S59_L001_R1; SRA: SRS4213426
Organism:	synthetic construct
Package:	Model organism or animal; version 1.0
Accession: SAMN10696913	ID: 10696913

215. A3S-55-2
Identifiers:	BioSample: SAMN10696912; Sample name: 217228295_Ankur058-A3S-55-2_S58_L001_R1; SRA: SRS4213419
Organism:	synthetic construct
Package:	Model organism or animal; version 1.0
Accession: SAMN10696912	ID: 10696912

216. A3S-55-1
Identifiers:	BioSample: SAMN10696911; Sample name: 217232233_Ankur057-A3S-55-1_S57_L001_R1; SRA: SRS4213418
Organism:	synthetic construct
Package:	Model organism or animal; version 1.0
Accession: SAMN10696911	ID: 10696911

217. A3S-45-8
Identifiers:	BioSample: SAMN10696910; Sample name: 217241173_Ankur024-A3S-45-8_S24_L001_R1; SRA: SRS4213421
Organism:	synthetic construct
Package:	Model organism or animal; version 1.0
Accession: SAMN10696910	ID: 10696910

218. A3S-45-7
Identifiers:	BioSample: SAMN10696909; Sample name: 217243140_Ankur023-A3S-45-7_S23_L001_R1; SRA: SRS4213420
Organism:	synthetic construct
Package:	Model organism or animal; version 1.0
Accession: SAMN10696909	ID: 10696909

219. A3S-45-6
Identifiers:	BioSample: SAMN10696908; Sample name: 217238174_Ankur022-A3S-45-6_S22_L001_R1; SRA: SRS4213423
Organism:	synthetic construct
Package:	Model organism or animal; version 1.0
Accession: SAMN10696908	ID: 10696908

220. A3S-45-5
Identifiers:	BioSample: SAMN10696907; Sample name: 217246053_Ankur021-A3S-45-5_S21_L001_R1; SRA: SRS4213422
Organism:	synthetic construct
Package:	Model organism or animal; version 1.0
Accession: SAMN10696907	ID: 10696907

221. A3S-45-4
Identifiers:	BioSample: SAMN10696906; Sample name: 217245122_Ankur020-A3S-45-4_S20_L001_R1; SRA: SRS4213425
Organism:	synthetic construct
Package:	Model organism or animal; version 1.0
Accession: SAMN10696906	ID: 10696906

222. A3S-45-3
Identifiers:	BioSample: SAMN10696905; Sample name: 217232227_Ankur019-A3S-45-3_S19_L001_R1; SRA: SRS4213424
Organism:	synthetic construct
Package:	Model organism or animal; version 1.0
Accession: SAMN10696905	ID: 10696905

223. A3S-45-2
Identifiers:	BioSample: SAMN10696904; Sample name: 217232226_Ankur018-A3S-45-2_S18_L001_R1; SRA: SRS4213568
Organism:	synthetic construct
Package:	Model organism or animal; version 1.0
Accession: SAMN10696904	ID: 10696904

224. A3S-45-1
Identifiers:	BioSample: SAMN10696903; Sample name: 217247032_Ankur017-A3S-45-1_S17_L001_R1; SRA: SRS4213569
Organism:	synthetic construct
Package:	Model organism or animal; version 1.0
Accession: SAMN10696903	ID: 10696903

225. A2S-55-8
Identifiers:	BioSample: SAMN10696902; Sample name: 217240178_Ankur056-A2S-55-8_S56_L001_R1; SRA: SRS4213558
Organism:	synthetic construct
Package:	Model organism or animal; version 1.0
Accession: SAMN10696902	ID: 10696902

226. A2S-55-7
Identifiers:	BioSample: SAMN10696901; Sample name: 217228294_Ankur055-A2S-55-7_S55_L001_R1; SRA: SRS4213559
Organism:	synthetic construct
Package:	Model organism or animal; version 1.0
Accession: SAMN10696901	ID: 10696901

227. A2S-55-6
Identifiers:	BioSample: SAMN10696900; Sample name: 217235206_Ankur054-A2S-55-6_S54_L001_R1; SRA: SRS4213556
Organism:	synthetic construct
Package:	Model organism or animal; version 1.0
Accession: SAMN10696900	ID: 10696900

228. A2S-55-5
Identifiers:	BioSample: SAMN10696899; Sample name: 217242147_Ankur053-A2S-55-5_S53_L001_R1; SRA: SRS4213557
Organism:	synthetic construct
Package:	Model organism or animal; version 1.0
Accession: SAMN10696899	ID: 10696899

229. A2S-55-4
Identifiers:	BioSample: SAMN10696898; Sample name: 217235205_Ankur052-A2S-55-4_S52_L001_R1; SRA: SRS4213562
Organism:	synthetic construct
Package:	Model organism or animal; version 1.0
Accession: SAMN10696898	ID: 10696898

230. A2S-55-3
Identifiers:	BioSample: SAMN10696897; Sample name: 217241177_Ankur051-A2S-55-3_S51_L001_R1; SRA: SRS4213563
Organism:	synthetic construct
Package:	Model organism or animal; version 1.0
Accession: SAMN10696897	ID: 10696897

231. A2S-55-2
Identifiers:	BioSample: SAMN10696896; Sample name: 217244134_Ankur050-A2S-55-2_S50_L001_R1; SRA: SRS4213560
Organism:	synthetic construct
Package:	Model organism or animal; version 1.0
Accession: SAMN10696896	ID: 10696896

232. A2S-55-1
Identifiers:	BioSample: SAMN10696895; Sample name: 217246066_Ankur049-A2S-55-1_S49_L001_R1; SRA: SRS4213561
Organism:	synthetic construct
Package:	Model organism or animal; version 1.0
Accession: SAMN10696895	ID: 10696895

233. A2S-45-8
Identifiers:	BioSample: SAMN10696894; Sample name: 217237205_Ankur016-A2S-45-8_S16_L001_R1; SRA: SRS4213661
Organism:	synthetic construct
Package:	Model organism or animal; version 1.0
Accession: SAMN10696894	ID: 10696894

234. A2S-45-7
Identifiers:	BioSample: SAMN10696893; Sample name: 217229260_Ankur015-A2S-45-7_S15_L001_R1; SRA: SRS4213660
Organism:	synthetic construct
Package:	Model organism or animal; version 1.0
Accession: SAMN10696893	ID: 10696893

235. A2S-45-6
Identifiers:	BioSample: SAMN10696892; Sample name: 217235197_Ankur014-A2S-45-6_S14_L001_R1; SRA: SRS4213665
Organism:	synthetic construct
Package:	Model organism or animal; version 1.0
Accession: SAMN10696892	ID: 10696892

236. A2S-45-5
Identifiers:	BioSample: SAMN10696891; Sample name: 217243137_Ankur013-A2S-45-5_S13_L001_R1; SRA: SRS4213664
Organism:	synthetic construct
Package:	Model organism or animal; version 1.0
Accession: SAMN10696891	ID: 10696891

237. A2S-45-4
Identifiers:	BioSample: SAMN10696890; Sample name: 217236205_Ankur012-A2S-45-4_S12_L001_R1; SRA: SRS4213663
Organism:	synthetic construct
Package:	Model organism or animal; version 1.0
Accession: SAMN10696890	ID: 10696890

238. A2S-45-3
Identifiers:	BioSample: SAMN10696889; Sample name: 217246047_Ankur011-A2S-45-3_S11_L001_R1; SRA: SRS4213662
Organism:	synthetic construct
Package:	Model organism or animal; version 1.0
Accession: SAMN10696889	ID: 10696889

239. A2S-45-2
Identifiers:	BioSample: SAMN10696888; Sample name: 217228284_Ankur010-A2S-45-2_S10_L001_R1; SRA: SRS4213669
Organism:	synthetic construct
Package:	Model organism or animal; version 1.0
Accession: SAMN10696888	ID: 10696888

240. A2S-45-1
Identifiers:	BioSample: SAMN10696887; Sample name: 217235195_Ankur009-A2S-45-1_S9_L001_R1; SRA: SRS4213668
Organism:	synthetic construct
Package:	Model organism or animal; version 1.0
Accession: SAMN10696887	ID: 10696887

241. A1S-55-8
Identifiers:	BioSample: SAMN10696886; Sample name: 217248036_Ankur048-A1S-55-8_S48_L001_R1; SRA: SRS4213667
Organism:	synthetic construct
Package:	Model organism or animal; version 1.0
Accession: SAMN10696886	ID: 10696886

242. A1S-55-7
Identifiers:	BioSample: SAMN10696885; Sample name: 217228293_Ankur047-A1S-55-7_S47_L001_R1; SRA: SRS4213666
Organism:	synthetic construct
Package:	Model organism or animal; version 1.0
Accession: SAMN10696885	ID: 10696885

243. A1S-55-6
Identifiers:	BioSample: SAMN10696884; Sample name: 217231267_Ankur046-A1S-55-6_S46_L001_R1; SRA: SRS4213294
Organism:	synthetic construct
Package:	Model organism or animal; version 1.0
Accession: SAMN10696884	ID: 10696884

244. A1S-55-5
Identifiers:	BioSample: SAMN10696883; Sample name: 217232229_Ankur045-A1S-55-5_S45_L001_R1; SRA: SRS4213295
Organism:	synthetic construct
Package:	Model organism or animal; version 1.0
Accession: SAMN10696883	ID: 10696883

245. A1S-55-4
Identifiers:	BioSample: SAMN10696882; Sample name: 217236214_Ankur044-A1S-55-4_S44_L001_R1; SRA: SRS4213300
Organism:	synthetic construct
Package:	Model organism or animal; version 1.0
Accession: SAMN10696882	ID: 10696882

246. A1S-55-3
Identifiers:	BioSample: SAMN10696881; Sample name: 217245129_Ankur043-A1S-55-3_S43_L001_R1; SRA: SRS4213302
Organism:	synthetic construct
Package:	Model organism or animal; version 1.0
Accession: SAMN10696881	ID: 10696881

247. A1S-55-2
Identifiers:	BioSample: SAMN10696880; Sample name: 217244131_Ankur042-A1S-55-2_S42_L001_R1; SRA: SRS4213301
Organism:	synthetic construct
Package:	Model organism or animal; version 1.0
Accession: SAMN10696880	ID: 10696880

248. A1S-55-1
Identifiers:	BioSample: SAMN10696879; Sample name: 217236213_Ankur041-A1S-55-1_S41_L001_R1; SRA: SRS4213303
Organism:	synthetic construct
Package:	Model organism or animal; version 1.0
Accession: SAMN10696879	ID: 10696879

249. A1S-45-8
Identifiers:	BioSample: SAMN10696878; Sample name: 217228282_Ankur008-A1S-45-8_S8_L001_R1; SRA: SRS4213296
Organism:	synthetic construct
Package:	Model organism or animal; version 1.0
Accession: SAMN10696878	ID: 10696878

250. A1S-45-7
Identifiers:	BioSample: SAMN10696877; Sample name: 217242129_Ankur007-A1S-45-7_S7_L001_R1; SRA: SRS4213297
Organism:	synthetic construct
Package:	Model organism or animal; version 1.0
Accession: SAMN10696877	ID: 10696877

251. A1S-45-6
Identifiers:	BioSample: SAMN10696876; Sample name: 217236201_Ankur006-A1S-45-6_S6_L001_R1; SRA: SRS4213298
Organism:	synthetic construct
Package:	Model organism or animal; version 1.0
Accession: SAMN10696876	ID: 10696876

252. A1S-45-5
Identifiers:	BioSample: SAMN10696875; Sample name: 217230264_Ankur005-A1S-45-5_S5_L001_R1; SRA: SRS4213299
Organism:	synthetic construct
Package:	Model organism or animal; version 1.0
Accession: SAMN10696875	ID: 10696875

253. A1S-45-4
Identifiers:	BioSample: SAMN10696874; Sample name: 217235194_Ankur004-A1S-45-4_S4_L001_R1; SRA: SRS4213370
Organism:	synthetic construct
Package:	Model organism or animal; version 1.0
Accession: SAMN10696874	ID: 10696874

254. A1S-45-3
Identifiers:	BioSample: SAMN10696873; Sample name: 217246043_Ankur003-A1S-45-3_S3_L001_R1; SRA: SRS4213369
Organism:	synthetic construct
Package:	Model organism or animal; version 1.0
Accession: SAMN10696873	ID: 10696873

255. A1S-45-2
Identifiers:	BioSample: SAMN10696872; Sample name: 217243134_Ankur002-A1S-45-2_S2_L001_R1; SRA: SRS4213365
Organism:	synthetic construct
Package:	Model organism or animal; version 1.0
Accession: SAMN10696872	ID: 10696872

256. A1S-45-1
Identifiers:	BioSample: SAMN10696871; Sample name: 217235192_Ankur001-A1S-45-1_S1_L001_R1; SRA: SRS4213364
Organism:	synthetic construct
Package:	Model organism or animal; version 1.0
Accession: SAMN10696871	ID: 10696871

257. E2-55-8
Identifiers:	BioSample: SAMN10696870; Sample name: 214660478_Ankur256-E2-55-8_S256; SRA: SRS4213367
Organism:	synthetic construct
Package:	Model organism or animal; version 1.0
Accession: SAMN10696870	ID: 10696870

258. E2-55-7
Identifiers:	BioSample: SAMN10696869; Sample name: 214647472_Ankur255-E2-55-7_S255; SRA: SRS4213366
Organism:	synthetic construct
Package:	Model organism or animal; version 1.0
Accession: SAMN10696869	ID: 10696869

259. E2-55-6
Identifiers:	BioSample: SAMN10696868; Sample name: 214654461_Ankur254-E2-55-6_S254; SRA: SRS4213361
Organism:	synthetic construct
Package:	Model organism or animal; version 1.0
Accession: SAMN10696868	ID: 10696868

260. E2-55-5
Identifiers:	BioSample: SAMN10696867; Sample name: 214644464_Ankur253-E2-55-5_S253; SRA: SRS4213360
Organism:	synthetic construct
Package:	Model organism or animal; version 1.0
Accession: SAMN10696867	ID: 10696867

261. E2-55-4
Identifiers:	BioSample: SAMN10696866; Sample name: 214651465_Ankur252-E2-55-4_S252; SRA: SRS4213363
Organism:	synthetic construct
Package:	Model organism or animal; version 1.0
Accession: SAMN10696866	ID: 10696866

262. E2-55-3
Identifiers:	BioSample: SAMN10696865; Sample name: 214652472_Ankur251-E2-55-3_S251; SRA: SRS4213362
Organism:	synthetic construct
Package:	Model organism or animal; version 1.0
Accession: SAMN10696865	ID: 10696865

263. E2-55-2
Identifiers:	BioSample: SAMN10696864; Sample name: 214662478_Ankur250-E2-55-2_S250; SRA: SRS4213528
Organism:	synthetic construct
Package:	Model organism or animal; version 1.0
Accession: SAMN10696864	ID: 10696864

264. E2-55-1
Identifiers:	BioSample: SAMN10696863; Sample name: 214653470_Ankur249-E2-55-1_S249; SRA: SRS4213529
Organism:	synthetic construct
Package:	Model organism or animal; version 1.0
Accession: SAMN10696863	ID: 10696863

265. E2-45-8
Identifiers:	BioSample: SAMN10696862; Sample name: 214647458_Ankur128-E2-45-8_S128; SRA: SRS4213526
Organism:	synthetic construct
Package:	Model organism or animal; version 1.0
Accession: SAMN10696862	ID: 10696862

266. E2-45-7
Identifiers:	BioSample: SAMN10696861; Sample name: 214652463_Ankur127-E2-45-7_S127; SRA: SRS4213527
Organism:	synthetic construct
Package:	Model organism or animal; version 1.0
Accession: SAMN10696861	ID: 10696861

267. E2-45-6
Identifiers:	BioSample: SAMN10696860; Sample name: 214656467_Ankur126-E2-45-6_S126; SRA: SRS4213524
Organism:	synthetic construct
Package:	Model organism or animal; version 1.0
Accession: SAMN10696860	ID: 10696860

268. E2-45-5
Identifiers:	BioSample: SAMN10696859; Sample name: 214653457_Ankur125-E2-45-5_S125; SRA: SRS4213525
Organism:	synthetic construct
Package:	Model organism or animal; version 1.0
Accession: SAMN10696859	ID: 10696859

269. E2-45-4
Identifiers:	BioSample: SAMN10696858; Sample name: 214651457_Ankur124-E2-45-4_S124; SRA: SRS4213522
Organism:	synthetic construct
Package:	Model organism or animal; version 1.0
Accession: SAMN10696858	ID: 10696858

270. E2-45-3
Identifiers:	BioSample: SAMN10696857; Sample name: 214653456_Ankur123-E2-45-3_S123; SRA: SRS4213523
Organism:	synthetic construct
Package:	Model organism or animal; version 1.0
Accession: SAMN10696857	ID: 10696857

271. E2-45-2
Identifiers:	BioSample: SAMN10696856; Sample name: 214651456_Ankur122-E2-45-2_S122; SRA: SRS4213520
Organism:	synthetic construct
Package:	Model organism or animal; version 1.0
Accession: SAMN10696856	ID: 10696856

272. E2-45-1
Identifiers:	BioSample: SAMN10696855; Sample name: 214657463_Ankur121-E2-45-1_S121; SRA: SRS4213521
Organism:	synthetic construct
Package:	Model organism or animal; version 1.0
Accession: SAMN10696855	ID: 10696855

273. E1-55-8
Identifiers:	BioSample: SAMN10696854; Sample name: 214660477_Ankur248-E1-55-8_S248; SRA: SRS4213585
Organism:	synthetic construct
Package:	Model organism or animal; version 1.0
Accession: SAMN10696854	ID: 10696854

274. E1-55-7
Identifiers:	BioSample: SAMN10696853; Sample name: 214665457_Ankur247-E1-55-7_S247; SRA: SRS4213584
Organism:	synthetic construct
Package:	Model organism or animal; version 1.0
Accession: SAMN10696853	ID: 10696853

275. E1-55-6
Identifiers:	BioSample: SAMN10696852; Sample name: 214650471_Ankur246-E1-55-6_S246; SRA: SRS4213593
Organism:	synthetic construct
Package:	Model organism or animal; version 1.0
Accession: SAMN10696852	ID: 10696852

276. E1-55-5
Identifiers:	BioSample: SAMN10696851; Sample name: 214653469_Ankur245-E1-55-5_S245; SRA: SRS4213592
Organism:	synthetic construct
Package:	Model organism or animal; version 1.0
Accession: SAMN10696851	ID: 10696851

277. E1-55-4
Identifiers:	BioSample: SAMN10696850; Sample name: 214662477_Ankur244-E1-55-4_S244; SRA: SRS4213591
Organism:	synthetic construct
Package:	Model organism or animal; version 1.0
Accession: SAMN10696850	ID: 10696850

278. E1-55-3
Identifiers:	BioSample: SAMN10696849; Sample name: 214646480_Ankur243-E1-55-3_S243; SRA: SRS4213590
Organism:	synthetic construct
Package:	Model organism or animal; version 1.0
Accession: SAMN10696849	ID: 10696849

279. E1-55-2
Identifiers:	BioSample: SAMN10696848; Sample name: 214647471_Ankur242-E1-55-2_S242; SRA: SRS4213589
Organism:	synthetic construct
Package:	Model organism or animal; version 1.0
Accession: SAMN10696848	ID: 10696848

280. E1-55-1
Identifiers:	BioSample: SAMN10696847; Sample name: 214657476_Ankur241-E1-55-1_S241; SRA: SRS4213588
Organism:	synthetic construct
Package:	Model organism or animal; version 1.0
Accession: SAMN10696847	ID: 10696847

281. E1-45-8
Identifiers:	BioSample: SAMN10696846; Sample name: 214659460_Ankur120-E1-45-8_S120; SRA: SRS4213587
Organism:	synthetic construct
Package:	Model organism or animal; version 1.0
Accession: SAMN10696846	ID: 10696846

282. E1-45-7
Identifiers:	BioSample: SAMN10696845; Sample name: 214661469_Ankur119-E1-45-7_S119; SRA: SRS4213586
Organism:	synthetic construct
Package:	Model organism or animal; version 1.0
Accession: SAMN10696845	ID: 10696845

283. E1-45-6
Identifiers:	BioSample: SAMN10696844; Sample name: 214661468_Ankur118-E1-45-6_S118; SRA: SRS4213743
Organism:	synthetic construct
Package:	Model organism or animal; version 1.0
Accession: SAMN10696844	ID: 10696844

284. E1-45-5
Identifiers:	BioSample: SAMN10696843; Sample name: 214657461_Ankur117-E1-45-5_S117; SRA: SRS4213744
Organism:	synthetic construct
Package:	Model organism or animal; version 1.0
Accession: SAMN10696843	ID: 10696843

285. E1-45-4
Identifiers:	BioSample: SAMN10696842; Sample name: 214651455_Ankur116-E1-45-4_S116; SRA: SRS4213735
Organism:	synthetic construct
Package:	Model organism or animal; version 1.0
Accession: SAMN10696842	ID: 10696842

286. E1-45-3
Identifiers:	BioSample: SAMN10696841; Sample name: 214640451_Ankur115-E1-45-3_S115; SRA: SRS4213736
Organism:	synthetic construct
Package:	Model organism or animal; version 1.0
Accession: SAMN10696841	ID: 10696841

287. E1-45-2
Identifiers:	BioSample: SAMN10696840; Sample name: 214652462_Ankur114-E1-45-2_S114; SRA: SRS4213737
Organism:	synthetic construct
Package:	Model organism or animal; version 1.0
Accession: SAMN10696840	ID: 10696840

288. E1-45-1
Identifiers:	BioSample: SAMN10696839; Sample name: 214647457_Ankur113-E1-45-1_S113; SRA: SRS4213738
Organism:	synthetic construct
Package:	Model organism or animal; version 1.0
Accession: SAMN10696839	ID: 10696839

289. D2-55-8
Identifiers:	BioSample: SAMN10696838; Sample name: 214654460_Ankur240-D2-55-8_S240; SRA: SRS4213739
Organism:	synthetic construct
Package:	Model organism or animal; version 1.0
Accession: SAMN10696838	ID: 10696838

290. D2-55-7
Identifiers:	BioSample: SAMN10696837; Sample name: 214659467_Ankur239-D2-55-7_S239; SRA: SRS4213740
Organism:	synthetic construct
Package:	Model organism or animal; version 1.0
Accession: SAMN10696837	ID: 10696837

291. D2-55-6
Identifiers:	BioSample: SAMN10696836; Sample name: 214662476_Ankur238-D2-55-6_S238; SRA: SRS4213741
Organism:	synthetic construct
Package:	Model organism or animal; version 1.0
Accession: SAMN10696836	ID: 10696836

292. D2-55-5
Identifiers:	BioSample: SAMN10696835; Sample name: 214645467_Ankur237-D2-55-5_S237; SRA: SRS4213742
Organism:	synthetic construct
Package:	Model organism or animal; version 1.0
Accession: SAMN10696835	ID: 10696835

293. D2-55-4
Identifiers:	BioSample: SAMN10696834; Sample name: 214652471_Ankur236-D2-55-4_S236; SRA: SRS4213321
Organism:	synthetic construct
Package:	Model organism or animal; version 1.0
Accession: SAMN10696834	ID: 10696834

294. D2-55-3
Identifiers:	BioSample: SAMN10696833; Sample name: 214647470_Ankur235-D2-55-3_S235; SRA: SRS4213320
Organism:	synthetic construct
Package:	Model organism or animal; version 1.0
Accession: SAMN10696833	ID: 10696833

295. D2-55-2
Identifiers:	BioSample: SAMN10696832; Sample name: 214657475_Ankur234-D2-55-2_S234; SRA: SRS4213323
Organism:	synthetic construct
Package:	Model organism or animal; version 1.0
Accession: SAMN10696832	ID: 10696832

296. D2-55-1
Identifiers:	BioSample: SAMN10696831; Sample name: 214660474_Ankur233-D2-55-1_S233; SRA: SRS4213322
Organism:	synthetic construct
Package:	Model organism or animal; version 1.0
Accession: SAMN10696831	ID: 10696831

297. D2-45-8
Identifiers:	BioSample: SAMN10696830; Sample name: 214659458_Ankur112-D2-45-8_S112; SRA: SRS4213325
Organism:	synthetic construct
Package:	Model organism or animal; version 1.0
Accession: SAMN10696830	ID: 10696830

298. D2-45-7
Identifiers:	BioSample: SAMN10696829; Sample name: 214661467_Ankur111-D2-45-7_S111; SRA: SRS4213324
Organism:	synthetic construct
Package:	Model organism or animal; version 1.0
Accession: SAMN10696829	ID: 10696829

299. D2-45-6
Identifiers:	BioSample: SAMN10696828; Sample name: 214660464_Ankur110-D2-45-6_S110; SRA: SRS4213327
Organism:	synthetic construct
Package:	Model organism or animal; version 1.0
Accession: SAMN10696828	ID: 10696828

300. D2-45-5
Identifiers:	BioSample: SAMN10696827; Sample name: 214652460_Ankur109-D2-45-5_S109; SRA: SRS4213326
Organism:	synthetic construct
Package:	Model organism or animal; version 1.0
Accession: SAMN10696827	ID: 10696827

301. D2-45-4
Identifiers:	BioSample: SAMN10696826; Sample name: 214657460_Ankur108-D2-45-4_S108; SRA: SRS4213328
Organism:	synthetic construct
Package:	Model organism or animal; version 1.0
Accession: SAMN10696826	ID: 10696826

302. D2-45-3
Identifiers:	BioSample: SAMN10696825; Sample name: 214653455_Ankur107-D2-45-3_S107; SRA: SRS4213329
Organism:	synthetic construct
Package:	Model organism or animal; version 1.0
Accession: SAMN10696825	ID: 10696825

303. D2-45-2
Identifiers:	BioSample: SAMN10696824; Sample name: 214652458_Ankur106-D2-45-2_S106; SRA: SRS4213450
Organism:	synthetic construct
Package:	Model organism or animal; version 1.0
Accession: SAMN10696824	ID: 10696824

304. D2-45-1
Identifiers:	BioSample: SAMN10696823; Sample name: 214661465_Ankur105-D2-45-1_S105; SRA: SRS4213371
Organism:	synthetic construct
Package:	Model organism or animal; version 1.0
Accession: SAMN10696823	ID: 10696823

305. D1-55-8
Identifiers:	BioSample: SAMN10696822; Sample name: 214661480_Ankur232-D1-55-8_S232; SRA: SRS4213456
Organism:	synthetic construct
Package:	Model organism or animal; version 1.0
Accession: SAMN10696822	ID: 10696822

306. D1-55-7
Identifiers:	BioSample: SAMN10696821; Sample name: 214651464_Ankur231-D1-55-7_S231; SRA: SRS4213457
Organism:	synthetic construct
Package:	Model organism or animal; version 1.0
Accession: SAMN10696821	ID: 10696821

307. D1-55-6
Identifiers:	BioSample: SAMN10696820; Sample name: 214647469_Ankur230-D1-55-6_S230; SRA: SRS4213454
Organism:	synthetic construct
Package:	Model organism or animal; version 1.0
Accession: SAMN10696820	ID: 10696820

308. D1-55-5
Identifiers:	BioSample: SAMN10696819; Sample name: 214650470_Ankur229-D1-55-5_S229; SRA: SRS4213455
Organism:	synthetic construct
Package:	Model organism or animal; version 1.0
Accession: SAMN10696819	ID: 10696819

309. D1-55-4
Identifiers:	BioSample: SAMN10696818; Sample name: 214656470_Ankur228-D1-55-4_S228; SRA: SRS4213459
Organism:	synthetic construct
Package:	Model organism or animal; version 1.0
Accession: SAMN10696818	ID: 10696818

310. D1-55-3
Identifiers:	BioSample: SAMN10696817; Sample name: 214662475_Ankur227-D1-55-3_S227; SRA: SRS4213461
Organism:	synthetic construct
Package:	Model organism or animal; version 1.0
Accession: SAMN10696817	ID: 10696817

311. D1-55-2
Identifiers:	BioSample: SAMN10696816; Sample name: 214654459_Ankur226-D1-55-2_S226; SRA: SRS4213458
Organism:	synthetic construct
Package:	Model organism or animal; version 1.0
Accession: SAMN10696816	ID: 10696816

312. D1-55-1
Identifiers:	BioSample: SAMN10696815; Sample name: 214660473_Ankur225-D1-55-1_S225; SRA: SRS4213460
Organism:	synthetic construct
Package:	Model organism or animal; version 1.0
Accession: SAMN10696815	ID: 10696815

313. D1-45-8
Identifiers:	BioSample: SAMN10696814; Sample name: 214652457_Ankur104-D1-45-8_S104; SRA: SRS4213408
Organism:	synthetic construct
Package:	Model organism or animal; version 1.0
Accession: SAMN10696814	ID: 10696814

314. D1-45-7
Identifiers:	BioSample: SAMN10696813; Sample name: 214648449_Ankur103-D1-45-7_S103; SRA: SRS4213409
Organism:	synthetic construct
Package:	Model organism or animal; version 1.0
Accession: SAMN10696813	ID: 10696813

315. D1-45-6
Identifiers:	BioSample: SAMN10696812; Sample name: 214651453_Ankur102-D1-45-6_S102; SRA: SRS4213412
Organism:	synthetic construct
Package:	Model organism or animal; version 1.0
Accession: SAMN10696812	ID: 10696812

316. D1-45-5
Identifiers:	BioSample: SAMN10696811; Sample name: 214646461_Ankur101-D1-45-5_S101; SRA: SRS4213413
Organism:	synthetic construct
Package:	Model organism or animal; version 1.0
Accession: SAMN10696811	ID: 10696811

317. D1-45-4
Identifiers:	BioSample: SAMN10696810; Sample name: 214656464_Ankur100-D1-45-4_S100; SRA: SRS4213410
Organism:	synthetic construct
Package:	Model organism or animal; version 1.0
Accession: SAMN10696810	ID: 10696810

318. D1-45-3
Identifiers:	BioSample: SAMN10696809; Sample name: 214646459_Ankur099-D1-45-3_S99; SRA: SRS4213411
Organism:	synthetic construct
Package:	Model organism or animal; version 1.0
Accession: SAMN10696809	ID: 10696809

319. D1-45-2
Identifiers:	BioSample: SAMN10696808; Sample name: 214662463_Ankur098-D1-45-2_S98; SRA: SRS4213416
Organism:	synthetic construct
Package:	Model organism or animal; version 1.0
Accession: SAMN10696808	ID: 10696808

320. D1-45-1
Identifiers:	BioSample: SAMN10696807; Sample name: 214657458_Ankur097-D1-45-1_S97; SRA: SRS4213417
Organism:	synthetic construct
Package:	Model organism or animal; version 1.0
Accession: SAMN10696807	ID: 10696807

321. C3-55-8
Identifiers:	BioSample: SAMN10696806; Sample name: 214645465_Ankur224-C3-55-8_S224; SRA: SRS4213414
Organism:	synthetic construct
Package:	Model organism or animal; version 1.0
Accession: SAMN10696806	ID: 10696806

322. C3-55-7
Identifiers:	BioSample: SAMN10696805; Sample name: 214646479_Ankur223-C3-55-7_S223; SRA: SRS4213415
Organism:	synthetic construct
Package:	Model organism or animal; version 1.0
Accession: SAMN10696805	ID: 10696805

323. C3-55-6
Identifiers:	BioSample: SAMN10696804; Sample name: 214665456_Ankur222-C3-55-6_S222; SRA: SRS4213285
Organism:	synthetic construct
Package:	Model organism or animal; version 1.0
Accession: SAMN10696804	ID: 10696804

324. C3-55-5
Identifiers:	BioSample: SAMN10696803; Sample name: 214657473_Ankur221-C3-55-5_S221; SRA: SRS4213284
Organism:	synthetic construct
Package:	Model organism or animal; version 1.0
Accession: SAMN10696803	ID: 10696803

325. C3-55-4
Identifiers:	BioSample: SAMN10696802; Sample name: 214663456_Ankur220-C3-55-4_S220; SRA: SRS4213287
Organism:	synthetic construct
Package:	Model organism or animal; version 1.0
Accession: SAMN10696802	ID: 10696802

326. C3-55-3
Identifiers:	BioSample: SAMN10696801; Sample name: 214660472_Ankur219-C3-55-3_S219; SRA: SRS4213286
Organism:	synthetic construct
Package:	Model organism or animal; version 1.0
Accession: SAMN10696801	ID: 10696801

327. C3-55-2
Identifiers:	BioSample: SAMN10696800; Sample name: 214651463_Ankur218-C3-55-2_S218; SRA: SRS4213289
Organism:	synthetic construct
Package:	Model organism or animal; version 1.0
Accession: SAMN10696800	ID: 10696800

328. C3-55-1
Identifiers:	BioSample: SAMN10696799; Sample name: 214660471_Ankur217-C3-55-1_S217; SRA: SRS4213288
Organism:	synthetic construct
Package:	Model organism or animal; version 1.0
Accession: SAMN10696799	ID: 10696799

329. C3-45-8
Identifiers:	BioSample: SAMN10696798; Sample name: 214650458_Ankur096-C3-45-8_S96; SRA: SRS4213291
Organism:	synthetic construct
Package:	Model organism or animal; version 1.0
Accession: SAMN10696798	ID: 10696798

330. C3-45-7
Identifiers:	BioSample: SAMN10696797; Sample name: 214651452_Ankur095-C3-45-7_S95; SRA: SRS4213290
Organism:	synthetic construct
Package:	Model organism or animal; version 1.0
Accession: SAMN10696797	ID: 10696797

331. C3-45-6
Identifiers:	BioSample: SAMN10696796; Sample name: 214639452_Ankur094-C3-45-6_S94; SRA: SRS4213293
Organism:	synthetic construct
Package:	Model organism or animal; version 1.0
Accession: SAMN10696796	ID: 10696796

332. C3-45-5
Identifiers:	BioSample: SAMN10696795; Sample name: 214639451_Ankur093-C3-45-5_S93; SRA: SRS4213292
Organism:	synthetic construct
Package:	Model organism or animal; version 1.0
Accession: SAMN10696795	ID: 10696795

333. C3-45-4
Identifiers:	BioSample: SAMN10696794; Sample name: 214644443_Ankur092-C3-45-4_S92; SRA: SRS4213396
Organism:	synthetic construct
Package:	Model organism or animal; version 1.0
Accession: SAMN10696794	ID: 10696794

334. C3-45-3
Identifiers:	BioSample: SAMN10696793; Sample name: 214640448_Ankur091-C3-45-3_S91; SRA: SRS4213397
Organism:	synthetic construct
Package:	Model organism or animal; version 1.0
Accession: SAMN10696793	ID: 10696793

335. C3-45-2
Identifiers:	BioSample: SAMN10696792; Sample name: 214662461_Ankur090-C3-45-2_S90; SRA: SRS4213392
Organism:	synthetic construct
Package:	Model organism or animal; version 1.0
Accession: SAMN10696792	ID: 10696792

336. C3-45-1
Identifiers:	BioSample: SAMN10696791; Sample name: 214640447_Ankur089-C3-45-1_S89; SRA: SRS4213393
Organism:	synthetic construct
Package:	Model organism or animal; version 1.0
Accession: SAMN10696791	ID: 10696791

337. C2-55-8
Identifiers:	BioSample: SAMN10696790; Sample name: 214654458_Ankur216-C2-55-8_S216; SRA: SRS4213394
Organism:	synthetic construct
Package:	Model organism or animal; version 1.0
Accession: SAMN10696790	ID: 10696790

338. C2-55-7
Identifiers:	BioSample: SAMN10696789; Sample name: 214648463_Ankur215-C2-55-7_S215; SRA: SRS4213395
Organism:	synthetic construct
Package:	Model organism or animal; version 1.0
Accession: SAMN10696789	ID: 10696789

339. C2-55-6
Identifiers:	BioSample: SAMN10696788; Sample name: 214652470_Ankur214-C2-55-6_S214; SRA: SRS4213388
Organism:	synthetic construct
Package:	Model organism or animal; version 1.0
Accession: SAMN10696788	ID: 10696788

340. C2-55-5
Identifiers:	BioSample: SAMN10696787; Sample name: 214646477_Ankur213-C2-55-5_S213; SRA: SRS4213389
Organism:	synthetic construct
Package:	Model organism or animal; version 1.0
Accession: SAMN10696787	ID: 10696787

341. C2-55-4
Identifiers:	BioSample: SAMN10696786; Sample name: 214657472_Ankur212-C2-55-4_S212; SRA: SRS4213390
Organism:	synthetic construct
Package:	Model organism or animal; version 1.0
Accession: SAMN10696786	ID: 10696786

342. C2-55-3
Identifiers:	BioSample: SAMN10696785; Sample name: 214645463_Ankur211-C2-55-3_S211; SRA: SRS4213391
Organism:	synthetic construct
Package:	Model organism or animal; version 1.0
Accession: SAMN10696785	ID: 10696785

343. C2-55-2
Identifiers:	BioSample: SAMN10696784; Sample name: 214645462_Ankur210-C2-55-2_S210; SRA: SRS4213273
Organism:	synthetic construct
Package:	Model organism or animal; version 1.0
Accession: SAMN10696784	ID: 10696784

344. C2-55-1
Identifiers:	BioSample: SAMN10696783; Sample name: 214653468_Ankur209-C2-55-1_S209; SRA: SRS4213272
Organism:	synthetic construct
Package:	Model organism or animal; version 1.0
Accession: SAMN10696783	ID: 10696783

345. C2-45-8
Identifiers:	BioSample: SAMN10696782; Sample name: 214657457_Ankur088-C2-45-8_S88; SRA: SRS4213267
Organism:	synthetic construct
Package:	Model organism or animal; version 1.0
Accession: SAMN10696782	ID: 10696782

346. C2-45-7
Identifiers:	BioSample: SAMN10696781; Sample name: 214662460_Ankur087-C2-45-7_S87; SRA: SRS4213266
Organism:	synthetic construct
Package:	Model organism or animal; version 1.0
Accession: SAMN10696781	ID: 10696781

347. C2-45-6
Identifiers:	BioSample: SAMN10696780; Sample name: 214650456_Ankur086-C2-45-6_S86; SRA: SRS4213265
Organism:	synthetic construct
Package:	Model organism or animal; version 1.0
Accession: SAMN10696780	ID: 10696780

348. C2-45-5
Identifiers:	BioSample: SAMN10696779; Sample name: 214650455_Ankur085-C2-45-5_S85; SRA: SRS4213264
Organism:	synthetic construct
Package:	Model organism or animal; version 1.0
Accession: SAMN10696779	ID: 10696779

349. C2-45-4
Identifiers:	BioSample: SAMN10696778; Sample name: 214654451_Ankur084-C2-45-4_S84; SRA: SRS4213271
Organism:	synthetic construct
Package:	Model organism or animal; version 1.0
Accession: SAMN10696778	ID: 10696778

350. C2-45-3
Identifiers:	BioSample: SAMN10696777; Sample name: 214646456_Ankur083-C2-45-3_S83; SRA: SRS4213270
Organism:	synthetic construct
Package:	Model organism or animal; version 1.0
Accession: SAMN10696777	ID: 10696777

351. C2-45-2
Identifiers:	BioSample: SAMN10696776; Sample name: 214656463_Ankur082-C2-45-2_S82; SRA: SRS4213269
Organism:	synthetic construct
Package:	Model organism or animal; version 1.0
Accession: SAMN10696776	ID: 10696776

352. C2-45-1
Identifiers:	BioSample: SAMN10696775; Sample name: 214654449_Ankur081-C2-45-1_S81; SRA: SRS4213268
Organism:	synthetic construct
Package:	Model organism or animal; version 1.0
Accession: SAMN10696775	ID: 10696775

353. C1-55-8
Identifiers:	BioSample: SAMN10696774; Sample name: 214665453_Ankur208-C1-55-8_S208; SRA: SRS4213631
Organism:	synthetic construct
Package:	Model organism or animal; version 1.0
Accession: SAMN10696774	ID: 10696774

354. C1-55-7
Identifiers:	BioSample: SAMN10696773; Sample name: 214662473_Ankur207-C1-55-7_S207; SRA: SRS4213632
Organism:	synthetic construct
Package:	Model organism or animal; version 1.0
Accession: SAMN10696773	ID: 10696773

355. C1-55-6
Identifiers:	BioSample: SAMN10696772; Sample name: 214662472_Ankur206-C1-55-6_S206; SRA: SRS4213496
Organism:	synthetic construct
Package:	Model organism or animal; version 1.0
Accession: SAMN10696772	ID: 10696772

356. C1-55-5
Identifiers:	BioSample: SAMN10696771; Sample name: 214652469_Ankur205-C1-55-5_S205; SRA: SRS4213497
Organism:	synthetic construct
Package:	Model organism or animal; version 1.0
Accession: SAMN10696771	ID: 10696771

357. C1-55-4
Identifiers:	BioSample: SAMN10696770; Sample name: 214659466_Ankur204-C1-55-4_S204; SRA: SRS4213639
Organism:	synthetic construct
Package:	Model organism or animal; version 1.0
Accession: SAMN10696770	ID: 10696770

358. C1-55-3
Identifiers:	BioSample: SAMN10696769; Sample name: 214654457_Ankur203-C1-55-3_S203; SRA: SRS4213640
Organism:	synthetic construct
Package:	Model organism or animal; version 1.0
Accession: SAMN10696769	ID: 10696769

359. C1-55-2
Identifiers:	BioSample: SAMN10696768; Sample name: 214661479_Ankur202-C1-55-2_S202; SRA: SRS4213492
Organism:	synthetic construct
Package:	Model organism or animal; version 1.0
Accession: SAMN10696768	ID: 10696768

360. C1-55-1
Identifiers:	BioSample: SAMN10696767; Sample name: 214662471_Ankur201-C1-55-1_S201; SRA: SRS4213493
Organism:	synthetic construct
Package:	Model organism or animal; version 1.0
Accession: SAMN10696767	ID: 10696767

361. C1-45-8
Identifiers:	BioSample: SAMN10696766; Sample name: 214660459_Ankur080-C1-45-8_S80; SRA: SRS4213490
Organism:	synthetic construct
Package:	Model organism or animal; version 1.0
Accession: SAMN10696766	ID: 10696766

362. C1-45-7
Identifiers:	BioSample: SAMN10696765; Sample name: 214640445_Ankur079-C1-45-7_S79; SRA: SRS4213491
Organism:	synthetic construct
Package:	Model organism or animal; version 1.0
Accession: SAMN10696765	ID: 10696765

363. C1-45-6
Identifiers:	BioSample: SAMN10696764; Sample name: 214660458_Ankur078-C1-45-6_S78; SRA: SRS4213499
Organism:	synthetic construct
Package:	Model organism or animal; version 1.0
Accession: SAMN10696764	ID: 10696764

364. C1-45-5
Identifiers:	BioSample: SAMN10696763; Sample name: 214657456_Ankur077-C1-45-5_S77; SRA: SRS4213498
Organism:	synthetic construct
Package:	Model organism or animal; version 1.0
Accession: SAMN10696763	ID: 10696763

365. C1-45-4
Identifiers:	BioSample: SAMN10696762; Sample name: 214652456_Ankur076-C1-45-4_S76; SRA: SRS4213507
Organism:	synthetic construct
Package:	Model organism or animal; version 1.0
Accession: SAMN10696762	ID: 10696762

366. C1-45-3
Identifiers:	BioSample: SAMN10696761; Sample name: 214645446_Ankur075-C1-45-3_S75; SRA: SRS4213506
Organism:	synthetic construct
Package:	Model organism or animal; version 1.0
Accession: SAMN10696761	ID: 10696761

367. C1-45-2
Identifiers:	BioSample: SAMN10696760; Sample name: 214639449_Ankur074-C1-45-2_S74; SRA: SRS4213509
Organism:	synthetic construct
Package:	Model organism or animal; version 1.0
Accession: SAMN10696760	ID: 10696760

368. C1-45-1
Identifiers:	BioSample: SAMN10696759; Sample name: 214657455_Ankur073-C1-45-1_S73; SRA: SRS4213508
Organism:	synthetic construct
Package:	Model organism or animal; version 1.0
Accession: SAMN10696759	ID: 10696759

369. B4-55-8
Identifiers:	BioSample: SAMN10696758; Sample name: 214661478_Ankur200-B4-55-8_S200; SRA: SRS4213503
Organism:	synthetic construct
Package:	Model organism or animal; version 1.0
Accession: SAMN10696758	ID: 10696758

370. B4-55-7
Identifiers:	BioSample: SAMN10696757; Sample name: 214644461_Ankur199-B4-55-7_S199; SRA: SRS4213502
Organism:	synthetic construct
Package:	Model organism or animal; version 1.0
Accession: SAMN10696757	ID: 10696757

371. B4-55-6
Identifiers:	BioSample: SAMN10696756; Sample name: 214661477_Ankur198-B4-55-6_S198; SRA: SRS4213505
Organism:	synthetic construct
Package:	Model organism or animal; version 1.0
Accession: SAMN10696756	ID: 10696756

372. B4-55-5
Identifiers:	BioSample: SAMN10696755; Sample name: 214653467_Ankur197-B4-55-5_S197; SRA: SRS4213504
Organism:	synthetic construct
Package:	Model organism or animal; version 1.0
Accession: SAMN10696755	ID: 10696755

373. B4-55-4
Identifiers:	BioSample: SAMN10696754; Sample name: 214657469_Ankur196-B4-55-4_S196; SRA: SRS4213340
Organism:	synthetic construct
Package:	Model organism or animal; version 1.0
Accession: SAMN10696754	ID: 10696754

374. B4-55-3
Identifiers:	BioSample: SAMN10696753; Sample name: 214647466_Ankur195-B4-55-3_S195; SRA: SRS4213342
Organism:	synthetic construct
Package:	Model organism or animal; version 1.0
Accession: SAMN10696753	ID: 10696753

375. B4-55-2
Identifiers:	BioSample: SAMN10696752; Sample name: 214660468_Ankur194-B4-55-2_S194; SRA: SRS4213341
Organism:	synthetic construct
Package:	Model organism or animal; version 1.0
Accession: SAMN10696752	ID: 10696752

376. B4-55-1
Identifiers:	BioSample: SAMN10696751; Sample name: 214663454_Ankur193-B4-55-1_S193; SRA: SRS4213343
Organism:	synthetic construct
Package:	Model organism or animal; version 1.0
Accession: SAMN10696751	ID: 10696751

377. B4-45-8
Identifiers:	BioSample: SAMN10696750; Sample name: 214661458_Ankur072-B4-45-8_S72; SRA: SRS4213344
Organism:	synthetic construct
Package:	Model organism or animal; version 1.0
Accession: SAMN10696750	ID: 10696750

378. B4-45-7
Identifiers:	BioSample: SAMN10696749; Sample name: 214657454_Ankur071-B4-45-7_S71; SRA: SRS4213345
Organism:	synthetic construct
Package:	Model organism or animal; version 1.0
Accession: SAMN10696749	ID: 10696749

379. B4-45-6
Identifiers:	BioSample: SAMN10696748; Sample name: 214653453_Ankur070-B4-45-6_S70; SRA: SRS4213346
Organism:	synthetic construct
Package:	Model organism or animal; version 1.0
Accession: SAMN10696748	ID: 10696748

380. B4-45-5
Identifiers:	BioSample: SAMN10696747; Sample name: 214647450_Ankur069-B4-45-5_S69; SRA: SRS4213347
Organism:	synthetic construct
Package:	Model organism or animal; version 1.0
Accession: SAMN10696747	ID: 10696747

381. B4-45-4
Identifiers:	BioSample: SAMN10696746; Sample name: 214662459_Ankur068-B4-45-4_S68; SRA: SRS4213348
Organism:	synthetic construct
Package:	Model organism or animal; version 1.0
Accession: SAMN10696746	ID: 10696746

382. B4-45-3
Identifiers:	BioSample: SAMN10696745; Sample name: 214662458_Ankur067-B4-45-3_S67; SRA: SRS4213349
Organism:	synthetic construct
Package:	Model organism or animal; version 1.0
Accession: SAMN10696745	ID: 10696745

383. B4-45-2
Identifiers:	BioSample: SAMN10696744; Sample name: 214657452_Ankur066-B4-45-2_S66; SRA: SRS4213731
Organism:	synthetic construct
Package:	Model organism or animal; version 1.0
Accession: SAMN10696744	ID: 10696744

384. B4-45-1
Identifiers:	BioSample: SAMN10696743; Sample name: 214656460_Ankur065-B4-45-1_S65; SRA: SRS4213730
Organism:	synthetic construct
Package:	Model organism or animal; version 1.0
Accession: SAMN10696743	ID: 10696743

385. B3-55-8
Identifiers:	BioSample: SAMN10696742; Sample name: 214663453_Ankur192-B3-55-8_S192; SRA: SRS4213729
Organism:	synthetic construct
Package:	Model organism or animal; version 1.0
Accession: SAMN10696742	ID: 10696742

386. B3-55-7
Identifiers:	BioSample: SAMN10696741; Sample name: 214651462_Ankur191-B3-55-7_S191; SRA: SRS4213728
Organism:	synthetic construct
Package:	Model organism or animal; version 1.0
Accession: SAMN10696741	ID: 10696741

387. B3-55-6
Identifiers:	BioSample: SAMN10696740; Sample name: 214645458_Ankur190-B3-55-6_S190; SRA: SRS4213726
Organism:	synthetic construct
Package:	Model organism or animal; version 1.0
Accession: SAMN10696740	ID: 10696740

388. B3-55-5
Identifiers:	BioSample: SAMN10696739; Sample name: 214645457_Ankur189-B3-55-5_S189; SRA: SRS4213727
Organism:	synthetic construct
Package:	Model organism or animal; version 1.0
Accession: SAMN10696739	ID: 10696739

389. B3-55-4
Identifiers:	BioSample: SAMN10696738; Sample name: 214663452_Ankur188-B3-55-4_S188; SRA: SRS4213725
Organism:	synthetic construct
Package:	Model organism or animal; version 1.0
Accession: SAMN10696738	ID: 10696738

390. B3-55-3
Identifiers:	BioSample: SAMN10696737; Sample name: 214653465_Ankur187-B3-55-3_S187; SRA: SRS4213724
Organism:	synthetic construct
Package:	Model organism or animal; version 1.0
Accession: SAMN10696737	ID: 10696737

391. B3-55-2
Identifiers:	BioSample: SAMN10696736; Sample name: 214662470_Ankur186-B3-55-2_S186; SRA: SRS4213723
Organism:	synthetic construct
Package:	Model organism or animal; version 1.0
Accession: SAMN10696736	ID: 10696736

392. B3-55-1
Identifiers:	BioSample: SAMN10696735; Sample name: 214645454_Ankur185-B3-55-1_S185; SRA: SRS4213722
Organism:	synthetic construct
Package:	Model organism or animal; version 1.0
Accession: SAMN10696735	ID: 10696735

393. B3-45-8
Identifiers:	BioSample: SAMN10696734; Sample name: 214644440_Ankur064-B3-45-8_S64; SRA: SRS4213580
Organism:	synthetic construct
Package:	Model organism or animal; version 1.0
Accession: SAMN10696734	ID: 10696734

394. B3-45-7
Identifiers:	BioSample: SAMN10696733; Sample name: 214648445_Ankur063-B3-45-7_S63; SRA: SRS4213581
Organism:	synthetic construct
Package:	Model organism or animal; version 1.0
Accession: SAMN10696733	ID: 10696733

395. B3-45-6
Identifiers:	BioSample: SAMN10696732; Sample name: 214648444_Ankur062-B3-45-6_S62; SRA: SRS4213574
Organism:	synthetic construct
Package:	Model organism or animal; version 1.0
Accession: SAMN10696732	ID: 10696732

396. B3-45-5
Identifiers:	BioSample: SAMN10696731; Sample name: 214644439_Ankur061-B3-45-5_S61; SRA: SRS4213575
Organism:	synthetic construct
Package:	Model organism or animal; version 1.0
Accession: SAMN10696731	ID: 10696731

397. B3-45-4
Identifiers:	BioSample: SAMN10696730; Sample name: 214646454_Ankur060-B3-45-4_S60; SRA: SRS4213571
Organism:	synthetic construct
Package:	Model organism or animal; version 1.0
Accession: SAMN10696730	ID: 10696730

398. B3-45-3
Identifiers:	BioSample: SAMN10696729; Sample name: 214639447_Ankur059-B3-45-3_S59; SRA: SRS4213573
Organism:	synthetic construct
Package:	Model organism or animal; version 1.0
Accession: SAMN10696729	ID: 10696729

399. B3-45-2
Identifiers:	BioSample: SAMN10696728; Sample name: 214662455_Ankur058-B3-45-2_S58; SRA: SRS4213577
Organism:	synthetic construct
Package:	Model organism or animal; version 1.0
Accession: SAMN10696728	ID: 10696728

400. B3-45-1
Identifiers:	BioSample: SAMN10696727; Sample name: 214659453_Ankur057-B3-45-1_S57; SRA: SRS4213579
Organism:	synthetic construct
Package:	Model organism or animal; version 1.0
Accession: SAMN10696727	ID: 10696727
401. B2-55-8
Identifiers:	BioSample: SAMN10696726; Sample name: 214646474_Ankur184-B2-55-8_S184; SRA: SRS4213576
Organism:	synthetic construct
Package:	Model organism or animal; version 1.0
Accession: SAMN10696726	ID: 10696726

402. B2-55-7
Identifiers:	BioSample: SAMN10696725; Sample name: 214660467_Ankur183-B2-55-7_S183; SRA: SRS4213578
Organism:	synthetic construct
Package:	Model organism or animal; version 1.0
Accession: SAMN10696725	ID: 10696725

403. B2-55-6
Identifiers:	BioSample: SAMN10696724; Sample name: 214654456_Ankur182-B2-55-6_S182; SRA: SRS4213443
Organism:	synthetic construct
Package:	Model organism or animal; version 1.0
Accession: SAMN10696724	ID: 10696724

404. B2-55-5
Identifiers:	BioSample: SAMN10696723; Sample name: 214648459_Ankur181-B2-55-5_S181; SRA: SRS4213442
Organism:	synthetic construct
Package:	Model organism or animal; version 1.0
Accession: SAMN10696723	ID: 10696723

405. B2-55-4
Identifiers:	BioSample: SAMN10696722; Sample name: 214656468_Ankur180-B2-55-4_S180; SRA: SRS4213429
Organism:	synthetic construct
Package:	Model organism or animal; version 1.0
Accession: SAMN10696722	ID: 10696722

406. B2-55-3
Identifiers:	BioSample: SAMN10696721; Sample name: 214644457_Ankur179-B2-55-3_S179; SRA: SRS4213428
Organism:	synthetic construct
Package:	Model organism or animal; version 1.0
Accession: SAMN10696721	ID: 10696721

407. B2-55-2
Identifiers:	BioSample: SAMN10696720; Sample name: 214657468_Ankur178-B2-55-2_S178; SRA: SRS4213431
Organism:	synthetic construct
Package:	Model organism or animal; version 1.0
Accession: SAMN10696720	ID: 10696720

408. B2-55-1
Identifiers:	BioSample: SAMN10696719; Sample name: 214650465_Ankur177-B2-55-1_S177; SRA: SRS4213430
Organism:	synthetic construct
Package:	Model organism or animal; version 1.0
Accession: SAMN10696719	ID: 10696719

409. B2-45-8
Identifiers:	BioSample: SAMN10696718; Sample name: 214660452_Ankur056-B2-45-8_S56; SRA: SRS4213433
Organism:	synthetic construct
Package:	Model organism or animal; version 1.0
Accession: SAMN10696718	ID: 10696718

410. B2-45-7
Identifiers:	BioSample: SAMN10696717; Sample name: 214650448_Ankur055-B2-45-7_S55; SRA: SRS4213432
Organism:	synthetic construct
Package:	Model organism or animal; version 1.0
Accession: SAMN10696717	ID: 10696717

411. B2-45-6
Identifiers:	BioSample: SAMN10696716; Sample name: 214647445_Ankur054-B2-45-6_S54; SRA: SRS4213435
Organism:	synthetic construct
Package:	Model organism or animal; version 1.0
Accession: SAMN10696716	ID: 10696716

412. B2-45-5
Identifiers:	BioSample: SAMN10696715; Sample name: 214653450_Ankur053-B2-45-5_S53; SRA: SRS4213434
Organism:	synthetic construct
Package:	Model organism or animal; version 1.0
Accession: SAMN10696715	ID: 10696715

413. B2-45-4
Identifiers:	BioSample: SAMN10696714; Sample name: 214645443_Ankur052-B2-45-4_S52; SRA: SRS4213594
Organism:	synthetic construct
Package:	Model organism or animal; version 1.0
Accession: SAMN10696714	ID: 10696714

414. B2-45-3
Identifiers:	BioSample: SAMN10696713; Sample name: 214652452_Ankur051-B2-45-3_S51; SRA: SRS4213595
Organism:	synthetic construct
Package:	Model organism or animal; version 1.0
Accession: SAMN10696713	ID: 10696713

415. B2-45-2
Identifiers:	BioSample: SAMN10696712; Sample name: 214656455_Ankur050-B2-45-2_S50; SRA: SRS4213566
Organism:	synthetic construct
Package:	Model organism or animal; version 1.0
Accession: SAMN10696712	ID: 10696712

416. B2-45-1
Identifiers:	BioSample: SAMN10696711; Sample name: 214651449_Ankur049-B2-45-1_S49; SRA: SRS4213567
Organism:	synthetic construct
Package:	Model organism or animal; version 1.0
Accession: SAMN10696711	ID: 10696711

417. B1-55-8
Identifiers:	BioSample: SAMN10696710; Sample name: 214662469_Ankur176-B1-55-8_S176; SRA: SRS4213564
Organism:	synthetic construct
Package:	Model organism or animal; version 1.0
Accession: SAMN10696710	ID: 10696710

418. B1-55-7
Identifiers:	BioSample: SAMN10696709; Sample name: 214648458_Ankur175-B1-55-7_S175; SRA: SRS4213565
Organism:	synthetic construct
Package:	Model organism or animal; version 1.0
Accession: SAMN10696709	ID: 10696709

419. B1-55-6
Identifiers:	BioSample: SAMN10696708; Sample name: 214644455_Ankur174-B1-55-6_S174; SRA: SRS4213570
Organism:	synthetic construct
Package:	Model organism or animal; version 1.0
Accession: SAMN10696708	ID: 10696708

420. B1-55-5
Identifiers:	BioSample: SAMN10696707; Sample name: 214653464_Ankur173-B1-55-5_S173; SRA: SRS4213572
Organism:	synthetic construct
Package:	Model organism or animal; version 1.0
Accession: SAMN10696707	ID: 10696707

421. B1-55-4
Identifiers:	BioSample: SAMN10696706; Sample name: 214647464_Ankur172-B1-55-4_S172; SRA: SRS4213734
Organism:	synthetic construct
Package:	Model organism or animal; version 1.0
Accession: SAMN10696706	ID: 10696706

422. B1-55-3
Identifiers:	BioSample: SAMN10696705; Sample name: 214645452_Ankur171-B1-55-3_S171; SRA: SRS4213545
Organism:	synthetic construct
Package:	Model organism or animal; version 1.0
Accession: SAMN10696705	ID: 10696705

423. B1-55-2
Identifiers:	BioSample: SAMN10696704; Sample name: 214653463_Ankur170-B1-55-2_S170; SRA: SRS4213713
Organism:	synthetic construct
Package:	Model organism or animal; version 1.0
Accession: SAMN10696704	ID: 10696704

424. B1-55-1
Identifiers:	BioSample: SAMN10696703; Sample name: 214647462_Ankur169-B1-55-1_S169; SRA: SRS4213712
Organism:	synthetic construct
Package:	Model organism or animal; version 1.0
Accession: SAMN10696703	ID: 10696703

425. B1-45-8
Identifiers:	BioSample: SAMN10696702; Sample name: 214650446_Ankur048-B1-45-8_S48; SRA: SRS4213715
Organism:	synthetic construct
Package:	Model organism or animal; version 1.0
Accession: SAMN10696702	ID: 10696702

426. B1-45-7
Identifiers:	BioSample: SAMN10696701; Sample name: 214647443_Ankur047-B1-45-7_S47; SRA: SRS4213714
Organism:	synthetic construct
Package:	Model organism or animal; version 1.0
Accession: SAMN10696701	ID: 10696701

427. B1-45-6
Identifiers:	BioSample: SAMN10696700; Sample name: 214647442_Ankur046-B1-45-6_S46; SRA: SRS4213718
Organism:	synthetic construct
Package:	Model organism or animal; version 1.0
Accession: SAMN10696700	ID: 10696700

428. B1-45-5
Identifiers:	BioSample: SAMN10696699; Sample name: 214654444_Ankur045-B1-45-5_S45; SRA: SRS4213716
Organism:	synthetic construct
Package:	Model organism or animal; version 1.0
Accession: SAMN10696699	ID: 10696699

429. B1-45-4
Identifiers:	BioSample: SAMN10696698; Sample name: 214646449_Ankur044-B1-45-4_S44; SRA: SRS4213719
Organism:	synthetic construct
Package:	Model organism or animal; version 1.0
Accession: SAMN10696698	ID: 10696698

430. B1-45-3
Identifiers:	BioSample: SAMN10696697; Sample name: 214661450_Ankur043-B1-45-3_S43; SRA: SRS4213717
Organism:	synthetic construct
Package:	Model organism or animal; version 1.0
Accession: SAMN10696697	ID: 10696697

431. B1-45-2
Identifiers:	BioSample: SAMN10696696; Sample name: 214660449_Ankur042-B1-45-2_S42; SRA: SRS4213721
Organism:	synthetic construct
Package:	Model organism or animal; version 1.0
Accession: SAMN10696696	ID: 10696696

432. B1-45-1
Identifiers:	BioSample: SAMN10696695; Sample name: 214659450_Ankur041-B1-45-1_S41; SRA: SRS4213720
Organism:	synthetic construct
Package:	Model organism or animal; version 1.0
Accession: SAMN10696695	ID: 10696695

433. A6-55-8
Identifiers:	BioSample: SAMN10696694; Sample name: 214664451_Ankur168-A6-55-8_S168; SRA: SRS4213540
Organism:	synthetic construct
Package:	Model organism or animal; version 1.0
Accession: SAMN10696694	ID: 10696694

434. A6-55-7
Identifiers:	BioSample: SAMN10696693; Sample name: 214652466_Ankur167-A6-55-7_S167; SRA: SRS4213372
Organism:	synthetic construct
Package:	Model organism or animal; version 1.0
Accession: SAMN10696693	ID: 10696693

435. A6-55-6
Identifiers:	BioSample: SAMN10696692; Sample name: 214648456_Ankur166-A6-55-6_S166; SRA: SRS4213532
Organism:	synthetic construct
Package:	Model organism or animal; version 1.0
Accession: SAMN10696692	ID: 10696692

436. A6-55-5
Identifiers:	BioSample: SAMN10696691; Sample name: 214660466_Ankur165-A6-55-5_S165; SRA: SRS4213533
Organism:	synthetic construct
Package:	Model organism or animal; version 1.0
Accession: SAMN10696691	ID: 10696691

437. A6-55-4
Identifiers:	BioSample: SAMN10696690; Sample name: 214657467_Ankur164-A6-55-4_S164; SRA: SRS4213534
Organism:	synthetic construct
Package:	Model organism or animal; version 1.0
Accession: SAMN10696690	ID: 10696690

438. A6-55-3
Identifiers:	BioSample: SAMN10696689; Sample name: 214646471_Ankur163-A6-55-3_S163; SRA: SRS4213535
Organism:	synthetic construct
Package:	Model organism or animal; version 1.0
Accession: SAMN10696689	ID: 10696689

439. A6-55-2
Identifiers:	BioSample: SAMN10696688; Sample name: 214659463_Ankur162-A6-55-2_S162; SRA: SRS4213536
Organism:	synthetic construct
Package:	Model organism or animal; version 1.0
Accession: SAMN10696688	ID: 10696688

440. A6-55-1
Identifiers:	BioSample: SAMN10696687; Sample name: 214648455_Ankur161-A6-55-1_S161; SRA: SRS4213537
Organism:	synthetic construct
Package:	Model organism or animal; version 1.0
Accession: SAMN10696687	ID: 10696687

441. A6-45-8
Identifiers:	BioSample: SAMN10696686; Sample name: 214662454_Ankur040-A6-45-8_S40; SRA: SRS4213538
Organism:	synthetic construct
Package:	Model organism or animal; version 1.0
Accession: SAMN10696686	ID: 10696686

442. A6-45-7
Identifiers:	BioSample: SAMN10696685; Sample name: 214653448_Ankur039-A6-45-7_S39; SRA: SRS4213539
Organism:	synthetic construct
Package:	Model organism or animal; version 1.0
Accession: SAMN10696685	ID: 10696685

443. A6-45-6
Identifiers:	BioSample: SAMN10696684; Sample name: 214657446_Ankur038-A6-45-6_S38; SRA: SRS4213689
Organism:	synthetic construct
Package:	Model organism or animal; version 1.0
Accession: SAMN10696684	ID: 10696684

444. A6-45-5
Identifiers:	BioSample: SAMN10696683; Sample name: 214644438_Ankur037-A6-45-5_S37; SRA: SRS4213688
Organism:	synthetic construct
Package:	Model organism or animal; version 1.0
Accession: SAMN10696683	ID: 10696683

445. A6-45-4
Identifiers:	BioSample: SAMN10696682; Sample name: 214640438_Ankur036-A6-45-4_S36; SRA: SRS4213686
Organism:	synthetic construct
Package:	Model organism or animal; version 1.0
Accession: SAMN10696682	ID: 10696682

446. A6-45-3
Identifiers:	BioSample: SAMN10696681; Sample name: 214646447_Ankur035-A6-45-3_S35; SRA: SRS4213687
Organism:	synthetic construct
Package:	Model organism or animal; version 1.0
Accession: SAMN10696681	ID: 10696681

447. A6-45-2
Identifiers:	BioSample: SAMN10696680; Sample name: 214639444_Ankur034-A6-45-2_S34; SRA: SRS4213685
Organism:	synthetic construct
Package:	Model organism or animal; version 1.0
Accession: SAMN10696680	ID: 10696680

448. A6-45-1
Identifiers:	BioSample: SAMN10696679; Sample name: 214662453_Ankur033-A6-45-1_S33; SRA: SRS4213684
Organism:	synthetic construct
Package:	Model organism or animal; version 1.0
Accession: SAMN10696679	ID: 10696679

449. A4-55-8
Identifiers:	BioSample: SAMN10696678; Sample name: 214653462_Ankur160-A4-55-8_S160; SRA: SRS4213683
Organism:	synthetic construct
Package:	Model organism or animal; version 1.0
Accession: SAMN10696678	ID: 10696678

450. A4-55-7
Identifiers:	BioSample: SAMN10696677; Sample name: 214657466_Ankur159-A4-55-7_S159; SRA: SRS4213682
Organism:	synthetic construct
Package:	Model organism or animal; version 1.0
Accession: SAMN10696677	ID: 10696677

451. A4-55-6
Identifiers:	BioSample: SAMN10696676; Sample name: 214662467_Ankur158-A4-55-6_S158; SRA: SRS4213680
Organism:	synthetic construct
Package:	Model organism or animal; version 1.0
Accession: SAMN10696676	ID: 10696676

452. A4-55-5
Identifiers:	BioSample: SAMN10696675; Sample name: 214662466_Ankur157-A4-55-5_S157; SRA: SRS4213681
Organism:	synthetic construct
Package:	Model organism or animal; version 1.0
Accession: SAMN10696675	ID: 10696675

453. A4-55-4
Identifiers:	BioSample: SAMN10696674; Sample name: 214645451_Ankur156-A4-55-4_S156; SRA: SRS4213745
Organism:	synthetic construct
Package:	Model organism or animal; version 1.0
Accession: SAMN10696674	ID: 10696674

454. A4-55-3
Identifiers:	BioSample: SAMN10696673; Sample name: 214653461_Ankur155-A4-55-3_S155; SRA: SRS4213747
Organism:	synthetic construct
Package:	Model organism or animal; version 1.0
Accession: SAMN10696673	ID: 10696673

455. A4-55-2
Identifiers:	BioSample: SAMN10696672; Sample name: 214648454_Ankur154-A4-55-2_S154; SRA: SRS4213754
Organism:	synthetic construct
Package:	Model organism or animal; version 1.0
Accession: SAMN10696672	ID: 10696672

456. A4-55-1
Identifiers:	BioSample: SAMN10696671; Sample name: 214644453_Ankur153-A4-55-1_S153; SRA: SRS4213755
Organism:	synthetic construct
Package:	Model organism or animal; version 1.0
Accession: SAMN10696671	ID: 10696671

457. A4-45-8
Identifiers:	BioSample: SAMN10696670; Sample name: 214645441_Ankur032-A4-45-8_S32; SRA: SRS4213752
Organism:	synthetic construct
Package:	Model organism or animal; version 1.0
Accession: SAMN10696670	ID: 10696670

458. A4-45-7
Identifiers:	BioSample: SAMN10696669; Sample name: 214662451_Ankur031-A4-45-7_S31; SRA: SRS4213753
Organism:	synthetic construct
Package:	Model organism or animal; version 1.0
Accession: SAMN10696669	ID: 10696669

459. A4-45-6
Identifiers:	BioSample: SAMN10696668; Sample name: 214651446_Ankur030-A4-45-6_S30; SRA: SRS4213750
Organism:	synthetic construct
Package:	Model organism or animal; version 1.0
Accession: SAMN10696668	ID: 10696668

460. A4-45-5
Identifiers:	BioSample: SAMN10696667; Sample name: 214656452_Ankur029-A4-45-5_S29; SRA: SRS4213751
Organism:	synthetic construct
Package:	Model organism or animal; version 1.0
Accession: SAMN10696667	ID: 10696667

461. A4-45-4
Identifiers:	BioSample: SAMN10696666; Sample name: 214646445_Ankur028-A4-45-4_S28; SRA: SRS4213748
Organism:	synthetic construct
Package:	Model organism or animal; version 1.0
Accession: SAMN10696666	ID: 10696666

462. A4-45-3
Identifiers:	BioSample: SAMN10696665; Sample name: 214639442_Ankur027-A4-45-3_S27; SRA: SRS4213749
Organism:	synthetic construct
Package:	Model organism or animal; version 1.0
Accession: SAMN10696665	ID: 10696665

463. A4-45-2
Identifiers:	BioSample: SAMN10696664; Sample name: 214639441_Ankur026-A4-45-2_S26; SRA: SRS4213376
Organism:	synthetic construct
Package:	Model organism or animal; version 1.0
Accession: SAMN10696664	ID: 10696664

464. A4-45-1
Identifiers:	BioSample: SAMN10696663; Sample name: 214644437_Ankur025-A4-45-1_S25; SRA: SRS4213375
Organism:	synthetic construct
Package:	Model organism or animal; version 1.0
Accession: SAMN10696663	ID: 10696663

465. A3-55-8
Identifiers:	BioSample: SAMN10696662; Sample name: 214646469_Ankur152-A3-55-8_S152; SRA: SRS4213541
Organism:	synthetic construct
Package:	Model organism or animal; version 1.0
Accession: SAMN10696662	ID: 10696662

466. A3-55-7
Identifiers:	BioSample: SAMN10696661; Sample name: 214661474_Ankur151-A3-55-7_S151; SRA: SRS4213381
Organism:	synthetic construct
Package:	Model organism or animal; version 1.0
Accession: SAMN10696661	ID: 10696661

467. A3-55-6
Identifiers:	BioSample: SAMN10696660; Sample name: 214651460_Ankur150-A3-55-6_S150; SRA: SRS4213542
Organism:	synthetic construct
Package:	Model organism or animal; version 1.0
Accession: SAMN10696660	ID: 10696660

468. A3-55-5
Identifiers:	BioSample: SAMN10696659; Sample name: 214640455_Ankur149-A3-55-5_S149; SRA: SRS4213383
Organism:	synthetic construct
Package:	Model organism or animal; version 1.0
Accession: SAMN10696659	ID: 10696659

469. A3-55-4
Identifiers:	BioSample: SAMN10696658; Sample name: 214657465_Ankur148-A3-55-4_S148; SRA: SRS4213378
Organism:	synthetic construct
Package:	Model organism or animal; version 1.0
Accession: SAMN10696658	ID: 10696658

470. A3-55-3
Identifiers:	BioSample: SAMN10696657; Sample name: 214646468_Ankur147-A3-55-3_S147; SRA: SRS4213377
Organism:	synthetic construct
Package:	Model organism or animal; version 1.0
Accession: SAMN10696657	ID: 10696657

471. A3-55-2
Identifiers:	BioSample: SAMN10696656; Sample name: 214663449_Ankur146-A3-55-2_S146; SRA: SRS4213380
Organism:	synthetic construct
Package:	Model organism or animal; version 1.0
Accession: SAMN10696656	ID: 10696656

472. A3-55-1
Identifiers:	BioSample: SAMN10696655; Sample name: 214640454_Ankur145-A3-55-1_S145; SRA: SRS4213379
Organism:	synthetic construct
Package:	Model organism or animal; version 1.0
Accession: SAMN10696655	ID: 10696655

473. A3-45-8
Identifiers:	BioSample: SAMN10696654; Sample name: 214656451_Ankur024-A3-45-8_S24; SRA: SRS4213478
Organism:	synthetic construct
Package:	Model organism or animal; version 1.0
Accession: SAMN10696654	ID: 10696654

474. A3-45-7
Identifiers:	BioSample: SAMN10696653; Sample name: 214645439_Ankur023-A3-45-7_S23; SRA: SRS4213479
Organism:	synthetic construct
Package:	Model organism or animal; version 1.0
Accession: SAMN10696653	ID: 10696653

475. A3-45-6
Identifiers:	BioSample: SAMN10696652; Sample name: 214651445_Ankur022-A3-45-6_S22; SRA: SRS4213474
Organism:	synthetic construct
Package:	Model organism or animal; version 1.0
Accession: SAMN10696652	ID: 10696652

476. A3-45-5
Identifiers:	BioSample: SAMN10696651; Sample name: 214647441_Ankur021-A3-45-5_S21; SRA: SRS4213475
Organism:	synthetic construct
Package:	Model organism or animal; version 1.0
Accession: SAMN10696651	ID: 10696651

477. A3-45-4
Identifiers:	BioSample: SAMN10696650; Sample name: 214656450_Ankur020-A3-45-4_S20; SRA: SRS4213476
Organism:	synthetic construct
Package:	Model organism or animal; version 1.0
Accession: SAMN10696650	ID: 10696650

478. A3-45-3
Identifiers:	BioSample: SAMN10696649; Sample name: 214654442_Ankur019-A3-45-3_S19; SRA: SRS4213477
Organism:	synthetic construct
Package:	Model organism or animal; version 1.0
Accession: SAMN10696649	ID: 10696649

479. A3-45-2
Identifiers:	BioSample: SAMN10696648; Sample name: 214640436_Ankur018-A3-45-2_S18; SRA: SRS4213470
Organism:	synthetic construct
Package:	Model organism or animal; version 1.0
Accession: SAMN10696648	ID: 10696648

480. A3-45-1
Identifiers:	BioSample: SAMN10696647; Sample name: 214654441_Ankur017-A3-45-1_S17; SRA: SRS4213471
Organism:	synthetic construct
Package:	Model organism or animal; version 1.0
Accession: SAMN10696647	ID: 10696647

481. A2-55-8
Identifiers:	BioSample: SAMN10696646; Sample name: 214651459_Ankur144-A2-55-8_S144; SRA: SRS4213472
Organism:	synthetic construct
Package:	Model organism or animal; version 1.0
Accession: SAMN10696646	ID: 10696646

482. A2-55-7
Identifiers:	BioSample: SAMN10696645; Sample name: 214640453_Ankur143-A2-55-7_S143; SRA: SRS4213473
Organism:	synthetic construct
Package:	Model organism or animal; version 1.0
Accession: SAMN10696645	ID: 10696645

483. A2-55-6
Identifiers:	BioSample: SAMN10696644; Sample name: 214647461_Ankur142-A2-55-6_S142; SRA: SRS4213597
Organism:	synthetic construct
Package:	Model organism or animal; version 1.0
Accession: SAMN10696644	ID: 10696644

484. A2-55-5
Identifiers:	BioSample: SAMN10696643; Sample name: 214661473_Ankur141-A2-55-5_S141; SRA: SRS4213596
Organism:	synthetic construct
Package:	Model organism or animal; version 1.0
Accession: SAMN10696643	ID: 10696643

485. A2-55-4
Identifiers:	BioSample: SAMN10696642; Sample name: 214644451_Ankur140-A2-55-4_S140; SRA: SRS4213601
Organism:	synthetic construct
Package:	Model organism or animal; version 1.0
Accession: SAMN10696642	ID: 10696642

486. A2-55-3
Identifiers:	BioSample: SAMN10696641; Sample name: 214644450_Ankur139-A2-55-3_S139; SRA: SRS4213600
Organism:	synthetic construct
Package:	Model organism or animal; version 1.0
Accession: SAMN10696641	ID: 10696641

487. A2-55-2
Identifiers:	BioSample: SAMN10696640; Sample name: 214659462_Ankur138-A2-55-2_S138; SRA: SRS4213599
Organism:	synthetic construct
Package:	Model organism or animal; version 1.0
Accession: SAMN10696640	ID: 10696640

488. A2-55-1
Identifiers:	BioSample: SAMN10696639; Sample name: 214653459_Ankur137-A2-55-1_S137; SRA: SRS4213598
Organism:	synthetic construct
Package:	Model organism or animal; version 1.0
Accession: SAMN10696639	ID: 10696639

489. A2-45-8
Identifiers:	BioSample: SAMN10696638; Sample name: 214661448_Ankur016-A2-45-8_S16; SRA: SRS4213605
Organism:	synthetic construct
Package:	Model organism or animal; version 1.0
Accession: SAMN10696638	ID: 10696638

490. A2-45-7
Identifiers:	BioSample: SAMN10696637; Sample name: 214659447_Ankur015-A2-45-7_S15; SRA: SRS4213604
Organism:	synthetic construct
Package:	Model organism or animal; version 1.0
Accession: SAMN10696637	ID: 10696637

491. A2-45-6
Identifiers:	BioSample: SAMN10696636; Sample name: 214646444_Ankur014-A2-45-6_S14; SRA: SRS4213603
Organism:	synthetic construct
Package:	Model organism or animal; version 1.0
Accession: SAMN10696636	ID: 10696636

492. A2-45-5
Identifiers:	BioSample: SAMN10696635; Sample name: 214661447_Ankur013-A2-45-5_S13; SRA: SRS4213602
Organism:	synthetic construct
Package:	Model organism or animal; version 1.0
Accession: SAMN10696635	ID: 10696635

493. A2-45-4
Identifiers:	BioSample: SAMN10696634; Sample name: 214647438_Ankur012-A2-45-4_S12; SRA: SRS4213698
Organism:	synthetic construct
Package:	Model organism or animal; version 1.0
Accession: SAMN10696634	ID: 10696634

494. A2-45-3
Identifiers:	BioSample: SAMN10696633; Sample name: 214659446_Ankur011-A2-45-3_S11; SRA: SRS4213699
Organism:	synthetic construct
Package:	Model organism or animal; version 1.0
Accession: SAMN10696633	ID: 10696633

495. A2-45-2
Identifiers:	BioSample: SAMN10696632; Sample name: 214660446_Ankur010-A2-45-2_S10; SRA: SRS4213692
Organism:	synthetic construct
Package:	Model organism or animal; version 1.0
Accession: SAMN10696632	ID: 10696632

496. A2-45-1
Identifiers:	BioSample: SAMN10696631; Sample name: 214646443_Ankur009-A2-45-1_S9; SRA: SRS4213693
Organism:	synthetic construct
Package:	Model organism or animal; version 1.0
Accession: SAMN10696631	ID: 10696631

497. A1-55-8
Identifiers:	BioSample: SAMN10696630; Sample name: 214645450_Ankur136-A1-55-8_S136; SRA: SRS4213690
Organism:	synthetic construct
Package:	Model organism or animal; version 1.0
Accession: SAMN10696630	ID: 10696630

498. A1-55-7
Identifiers:	BioSample: SAMN10696629; Sample name: 214661471_Ankur135-A1-55-7_S135; SRA: SRS4213691
Organism:	synthetic construct
Package:	Model organism or animal; version 1.0
Accession: SAMN10696629	ID: 10696629

499. A1-55-6
Identifiers:	BioSample: SAMN10696628; Sample name: 214644449_Ankur134-A1-55-6_S134; SRA: SRS4213696
Organism:	synthetic construct
Package:	Model organism or animal; version 1.0
Accession: SAMN10696628	ID: 10696628

500. A1-55-5
Identifiers:	BioSample: SAMN10696627; Sample name: 214644448_Ankur133-A1-55-5_S133; SRA: SRS4213697
Organism:	synthetic construct
Package:	Model organism or animal; version 1.0
Accession: SAMN10696627	ID: 10696627

501. A1-55-4
Identifiers:	BioSample: SAMN10696626; Sample name: 214644447_Ankur132-A1-55-4_S132; SRA: SRS4213694
Organism:	synthetic construct
Package:	Model organism or animal; version 1.0
Accession: SAMN10696626	ID: 10696626

502. A1-55-3
Identifiers:	BioSample: SAMN10696625; Sample name: 214662464_Ankur131-A1-55-3_S131; SRA: SRS4213695
Organism:	synthetic construct
Package:	Model organism or animal; version 1.0
Accession: SAMN10696625	ID: 10696625

503. A1-55-2
Identifiers:	BioSample: SAMN10696624; Sample name: 214651458_Ankur130-A1-55-2_S130; SRA: SRS4213373
Organism:	synthetic construct
Package:	Model organism or animal; version 1.0
Accession: SAMN10696624	ID: 10696624

504. A1-55-1
Identifiers:	BioSample: SAMN10696623; Sample name: 214653458_Ankur129-A1-55-1_S129; SRA: SRS4213374
Organism:	synthetic construct
Package:	Model organism or animal; version 1.0
Accession: SAMN10696623	ID: 10696623

505. A1-45-8
Identifiers:	BioSample: SAMN10696622; Sample name: 214645438_Ankur008-A1-45-8_S8; SRA: SRS4213448
Organism:	synthetic construct
Package:	Model organism or animal; version 1.0
Accession: SAMN10696622	ID: 10696622

506. A1-45-7
Identifiers:	BioSample: SAMN10696621; Sample name: 214651443_Ankur007-A1-45-7_S7; SRA: SRS4213449
Organism:	synthetic construct
Package:	Model organism or animal; version 1.0
Accession: SAMN10696621	ID: 10696621

507. A1-45-6
Identifiers:	BioSample: SAMN10696620; Sample name: 214639440_Ankur006-A1-45-6_S6; SRA: SRS4213446
Organism:	synthetic construct
Package:	Model organism or animal; version 1.0
Accession: SAMN10696620	ID: 10696620

508. A1-45-5
Identifiers:	BioSample: SAMN10696619; Sample name: 214639439_Ankur005-A1-45-5_S5; SRA: SRS4213447
Organism:	synthetic construct
Package:	Model organism or animal; version 1.0
Accession: SAMN10696619	ID: 10696619

509. A1-45-4
Identifiers:	BioSample: SAMN10696618; Sample name: 214639438_Ankur004-A1-45-4_S4; SRA: SRS4213452
Organism:	synthetic construct
Package:	Model organism or animal; version 1.0
Accession: SAMN10696618	ID: 10696618

510. A1-45-3
Identifiers:	BioSample: SAMN10696617; Sample name: 214657444_Ankur003-A1-45-3_S3; SRA: SRS4213453
Organism:	synthetic construct
Package:	Model organism or animal; version 1.0
Accession: SAMN10696617	ID: 10696617

511. A1-45-2
Identifiers:	BioSample: SAMN10696616; Sample name: 214656448_Ankur002-A1-45-2_S2; SRA: SRS4213368
Organism:	synthetic construct
Package:	Model organism or animal; version 1.0
Accession: SAMN10696616	ID: 10696616

512. A1-45-1
Identifiers:	BioSample: SAMN10696615; Sample name: 214644436_Ankur001-A1-45-1_S1; SRA: SRS4213451
Organism:	synthetic construct
Package:	Model organism or animal; version 1.0
Accession: SAMN10696615	ID: 10696615
