# Supplementary material for: Quantitating primer-template interactions using deconstructed PCR
Source: PeerJ. 2024 Aug 8;12:e17787. doi: 10.7717/peerj.17787 (PMC11317036; doi:10.7717/peerj.17787)
Supplement: Supplemental Information 11 [file peerj-12-17787-s011.zip › Supplemental_Material_3/stuff/feature_reference.csv]

feature_counts	feature_name	template_name	primer_name	template_sequence	primer_sequence	t_5	t_M	t_3	p_5	p_M	p_3	mm_5	mm_M	mm_3	mm_sequence	mm_color	mm_label	mm_number	bases	Primer	Primer Seq (5'-3')	primer_Tm	initial_primer_name	template_recognition_sequence	initial_template_name	original_name	new_name
ST00V00	ST00V00	ST00	V00	CTA	CTA	C	T	A	C	T	A	_	_	_	___	black	_ _ _	0	CC, TT, AA	806F_V001	GGACTACCAGGGTATCTAAT	57.4	v1	CGATCTCTACGC	st1	st01	ST0
ST00V01	ST00V01	ST00	V01	CTA	GTA	C	T	A	G	T	A	5	_	_	5__	blue	5' _ _	1	CG, TT, AA	806F_V055	GGACTAGCAGGGTATCTAAT	57.8	v55	CGATCTCTACGC	st1	st55	ST1
ST00V02	ST00V02	ST00	V02	CTA	TTA	C	T	A	T	T	A	5	_	_	5__	blue	5' _ _	1	CT, TT, AA	806F_V023	GGACTATCAGGGTATCTAAT	55.2	v23	CGATCTCTACGC	st1	st23	ST2
ST00V03	ST00V03	ST00	V03	CTA	ATA	C	T	A	A	T	A	5	_	_	5__	blue	5' _ _	1	CA, TT, AA	806F_V039	GGACTAACAGGGTATCTAAT	55.7	v39	CGATCTCTACGC	st1	st39	ST3
ST00V04	ST00V04	ST00	V04	CTA	CAA	C	T	A	C	A	A	_	M	_	_M_	yellow	_ M _	1	CC, TA, AA	806F_V11	GGACTACCAGGGAATCTAAT	58	v11	CGATCTCTACGC	st1	st11	ST4
ST00V05	ST00V05	ST00	V05	CTA	CCA	C	T	A	C	C	A	_	M	_	_M_	yellow	_ M _	1	CC, TC, AA	806F_V004	GGACTACCAGGGCATCTAAT	60.6	v4	CGATCTCTACGC	st1	st04	ST5
ST00V06	ST00V06	ST00	V06	CTA	CGA	C	T	A	C	G	A	_	M	_	_M_	yellow	_ M _	1	CC, TG, AA	806F_V15	GGACTACCAGGGGATCTAAT	59.8	v15	CGATCTCTACGC	st1	st15	ST6
ST00V07	ST00V07	ST00	V07	CTA	CTC	C	T	A	C	T	C	_	_	3	__3	red	_ _ 3'	1	CC, TT, AC	806F_V006	GGACTACCAGGGTATCTACT	59.1	v6	CGATCTCTACGC	st1	st06	ST7
ST00V08	ST00V08	ST00	V08	CTA	CTG	C	T	A	C	T	G	_	_	3	__3	red	_ _ 3'	1	CC, TT, AG	806F_V008	GGACTACCAGGGTATCTAGT	59.1	v8	CGATCTCTACGC	st1	st08	ST8
ST00V09	ST00V09	ST00	V09	CTA	CTT	C	T	A	C	T	T	_	_	3	__3	red	_ _ 3'	1	CC, TT, AT	806F_V007	GGACTACCAGGGTATCTATT	57.4	v7	CGATCTCTACGC	st1	st07	ST9
ST00V10	ST00V10	ST00	V10	CTA	GAA	C	T	A	G	A	A	5	M	_	5M_	green	5' M _	2	CG, TA, AA	806F_V059	GGACTAGCAGGGAATCTAAT	58.3	v59	CGATCTCTACGC	st1
ST00V11	ST00V11	ST00	V11	CTA	TAA	C	T	A	T	A	A	5	M	_	5M_	green	5' M _	2	CT, TA, AA	806F_V027	GGACTATCAGGGAATCTAAT	55.8	v27	CGATCTCTACGC	st1
ST00V12	ST00V12	ST00	V12	CTA	AAA	C	T	A	A	A	A	5	M	_	5M_	green	5' M _	2	CA, TA, AA	806F_V043	GGACTAACAGGGAATCTAAT	56.2	v43	CGATCTCTACGC	st1
ST00V13	ST00V13	ST00	V13	CTA	GCA	C	T	A	G	C	A	5	M	_	5M_	green	5' M _	2	CG, TC, AA	806F_V051	GGACTAGCAGGGCATCTAAT	60.9	v51	CGATCTCTACGC	st1
ST00V14	ST00V14	ST00	V14	CTA	TCA	C	T	A	T	C	A	5	M	_	5M_	green	5' M _	2	CT, TC, AA	806F_V019	GGACTATCAGGGCATCTAAT	58.4	v19	CGATCTCTACGC	st1
ST00V15	ST00V15	ST00	V15	CTA	ACA	C	T	A	A	C	A	5	M	_	5M_	green	5' M _	2	CA, TC, AA	806F_V035	GGACTAACAGGGCATCTAAT	58.9	v35	CGATCTCTACGC	st1
ST00V16	ST00V16	ST00	V16	CTA	GGA	C	T	A	G	G	A	5	M	_	5M_	green	5' M _	2	CG, TG, AA	806F_V063	GGACTAGCAGGGGATCTAAT	60.1	v63	CGATCTCTACGC	st1
ST00V17	ST00V17	ST00	V17	CTA	TGA	C	T	A	T	G	A	5	M	_	5M_	green	5' M _	2	CT, TG, AA	806F_V031	GGACTATCAGGGGATCTAAT	57.5	v31	CGATCTCTACGC	st1
ST00V18	ST00V18	ST00	V18	CTA	AGA	C	T	A	A	G	A	5	M	_	5M_	green	5' M _	2	CA, TG, AA	806F_V047	GGACTAACAGGGGATCTAAT	58	v47	CGATCTCTACGC	st1
ST00V19	ST00V19	ST00	V19	CTA	CAC	C	T	A	C	A	C	_	M	3	_M3	orange	_ M 3'	2	CC, TA, AC	806F_V09	GGACTACCAGGGAATCTACT	59.7	v9	CGATCTCTACGC	st1
ST00V20	ST00V20	ST00	V20	CTA	CCC	C	T	A	C	C	C	_	M	3	_M3	orange	_ M 3'	2	CC, TC, AC	806F_V002	GGACTACCAGGGCATCTACT	62.3	v2	CGATCTCTACGC	st1
ST00V21	ST00V21	ST00	V21	CTA	CGC	C	T	A	C	G	C	_	M	3	_M3	orange	_ M 3'	2	CC, TG, AC	806F_V13	GGACTACCAGGGGATCTACT	61.5	v13	CGATCTCTACGC	st1
ST00V22	ST00V22	ST00	V22	CTA	CAG	C	T	A	C	A	G	_	M	3	_M3	orange	_ M 3'	2	CC, TA, AG	806F_V12	GGACTACCAGGGAATCTAGT	59.7	v12	CGATCTCTACGC	st1
ST00V23	ST00V23	ST00	V23	CTA	CCG	C	T	A	C	C	G	_	M	3	_M3	orange	_ M 3'	2	CC, TC, AG	806F_V005	GGACTACCAGGGCATCTAGT	62.3	v5	CGATCTCTACGC	st1
ST00V24	ST00V24	ST00	V24	CTA	CGG	C	T	A	C	G	G	_	M	3	_M3	orange	_ M 3'	2	CC, TG, AG	806F_V16	GGACTACCAGGGGATCTAGT	61.5	v16	CGATCTCTACGC	st1
ST00V25	ST00V25	ST00	V25	CTA	CAT	C	T	A	C	A	T	_	M	3	_M3	orange	_ M 3'	2	CC, TA, AT	806F_V10	GGACTACCAGGGAATCTATT	58	v10	CGATCTCTACGC	st1
ST00V26	ST00V26	ST00	V26	CTA	CCT	C	T	A	C	C	T	_	M	3	_M3	orange	_ M 3'	2	CC, TC, AT	806F_V003	GGACTACCAGGGCATCTATT	60.6	v3	CGATCTCTACGC	st1
ST00V27	ST00V27	ST00	V27	CTA	CGT	C	T	A	C	G	T	_	M	3	_M3	orange	_ M 3'	2	CC, TG, AT	806F_V14	GGACTACCAGGGGATCTATT	59.8	v14	CGATCTCTACGC	st1
ST00V28	ST00V28	ST00	V28	CTA	GTC	C	T	A	G	T	C	5	_	3	5_3	purple	5' _ 3'	2	CG, TT, AC	806F_V053	GGACTAGCAGGGTATCTACT	59.4	v53	CGATCTCTACGC	st1
ST00V29	ST00V29	ST00	V29	CTA	TTC	C	T	A	T	T	C	5	_	3	5_3	purple	5' _ 3'	2	CT, TT, AC	806F_V021	GGACTATCAGGGTATCTACT	56.8	v21	CGATCTCTACGC	st1
ST00V30	ST00V30	ST00	V30	CTA	ATC	C	T	A	A	T	C	5	_	3	5_3	purple	5' _ 3'	2	CA, TT, AC	806F_V037	GGACTAACAGGGTATCTACT	57.3	v37	CGATCTCTACGC	st1
ST00V31	ST00V31	ST00	V31	CTA	GTG	C	T	A	G	T	G	5	_	3	5_3	purple	5' _ 3'	2	CG, TT, AG	806F_V056	GGACTAGCAGGGTATCTAGT	59.4	v56	CGATCTCTACGC	st1
ST00V32	ST00V32	ST00	V32	CTA	TTG	C	T	A	T	T	G	5	_	3	5_3	purple	5' _ 3'	2	CT, TT, AG	806F_V024	GGACTATCAGGGTATCTAGT	56.8	v24	CGATCTCTACGC	st1
ST00V33	ST00V33	ST00	V33	CTA	ATG	C	T	A	A	T	G	5	_	3	5_3	purple	5' _ 3'	2	CA, TT, AG	806F_V040	GGACTAACAGGGTATCTAGT	57.3	v40	CGATCTCTACGC	st1
ST00V34	ST00V34	ST00	V34	CTA	GTT	C	T	A	G	T	T	5	_	3	5_3	purple	5' _ 3'	2	CG, TT, AT	806F_V054	GGACTAGCAGGGTATCTATT	57.8	v54	CGATCTCTACGC	st1
ST00V35	ST00V35	ST00	V35	CTA	TTT	C	T	A	T	T	T	5	_	3	5_3	purple	5' _ 3'	2	CT, TT, AT	806F_V022	GGACTATCAGGGTATCTATT	55.2	v22	CGATCTCTACGC	st1
ST00V36	ST00V36	ST00	V36	CTA	ATT	C	T	A	A	T	T	5	_	3	5_3	purple	5' _ 3'	2	CA, TT, AT	806F_V038	GGACTAACAGGGTATCTATT	55.7	v38	CGATCTCTACGC	st1
ST00V37	ST00V37	ST00	V37	CTA	GAC	C	T	A	G	A	C	5	M	3	5M3	brown	5' M 3'	3	CG, TA, AC	806F_V057	GGACTAGCAGGGAATCTACT	60	v57	CGATCTCTACGC	st1
ST00V38	ST00V38	ST00	V38	CTA	TAC	C	T	A	T	A	C	5	M	3	5M3	brown	5' M 3'	3	CT, TA, AC	806F_V025	GGACTATCAGGGAATCTACT	57.4	v25	CGATCTCTACGC	st1
ST00V39	ST00V39	ST00	V39	CTA	AAC	C	T	A	A	A	C	5	M	3	5M3	brown	5' M 3'	3	CA, TA, AC	806F_V041	GGACTAACAGGGAATCTACT	57.9	v41	CGATCTCTACGC	st1
ST00V40	ST00V40	ST00	V40	CTA	GCC	C	T	A	G	C	C	5	M	3	5M3	brown	5' M 3'	3	CG, TC, AC	806F_V049	GGACTAGCAGGGCATCTACT	62.6	v49	CGATCTCTACGC	st1
ST00V41	ST00V41	ST00	V41	CTA	TCC	C	T	A	T	C	C	5	M	3	5M3	brown	5' M 3'	3	CT, TC, AC	806F_V017	GGACTATCAGGGCATCTACT	60	v17	CGATCTCTACGC	st1
ST00V42	ST00V42	ST00	V42	CTA	ACC	C	T	A	A	C	C	5	M	3	5M3	brown	5' M 3'	3	CA, TC, AC	806F_V033	GGACTAACAGGGCATCTACT	60.5	v33	CGATCTCTACGC	st1
ST00V43	ST00V43	ST00	V43	CTA	GGC	C	T	A	G	G	C	5	M	3	5M3	brown	5' M 3'	3	CG, TG, AC	806F_V061	GGACTAGCAGGGGATCTACT	61.7	v61	CGATCTCTACGC	st1
ST00V44	ST00V44	ST00	V44	CTA	TGC	C	T	A	T	G	C	5	M	3	5M3	brown	5' M 3'	3	CT, TG, AC	806F_V029	GGACTATCAGGGGATCTACT	59.2	v29	CGATCTCTACGC	st1
ST00V45	ST00V45	ST00	V45	CTA	AGC	C	T	A	A	G	C	5	M	3	5M3	brown	5' M 3'	3	CA, TG, AC	806F_V045	GGACTAACAGGGGATCTACT	59.7	v45	CGATCTCTACGC	st1
ST00V46	ST00V46	ST00	V46	CTA	GAG	C	T	A	G	A	G	5	M	3	5M3	brown	5' M 3'	3	CG, TA, AG	806F_V060	GGACTAGCAGGGAATCTAGT	60	v60	CGATCTCTACGC	st1
ST00V47	ST00V47	ST00	V47	CTA	TAG	C	T	A	T	A	G	5	M	3	5M3	brown	5' M 3'	3	CT, TA, AG	806F_V028	GGACTATCAGGGAATCTAGT	57.4	v28	CGATCTCTACGC	st1
ST00V48	ST00V48	ST00	V48	CTA	AAG	C	T	A	A	A	G	5	M	3	5M3	brown	5' M 3'	3	CA, TA, AG	806F_V044	GGACTAACAGGGAATCTAGT	57.9	v44	CGATCTCTACGC	st1
ST00V49	ST00V49	ST00	V49	CTA	GCG	C	T	A	G	C	G	5	M	3	5M3	brown	5' M 3'	3	CG, TC, AG	806F_V052	GGACTAGCAGGGCATCTAGT	62.6	v52	CGATCTCTACGC	st1
ST00V50	ST00V50	ST00	V50	CTA	TCG	C	T	A	T	C	G	5	M	3	5M3	brown	5' M 3'	3	CT, TC, AG	806F_V020	GGACTATCAGGGCATCTAGT	60	v20	CGATCTCTACGC	st1
ST00V51	ST00V51	ST00	V51	CTA	ACG	C	T	A	A	C	G	5	M	3	5M3	brown	5' M 3'	3	CA, TC, AG	806F_V036	GGACTAACAGGGCATCTAGT	60.5	v36	CGATCTCTACGC	st1
ST00V52	ST00V52	ST00	V52	CTA	GGG	C	T	A	G	G	G	5	M	3	5M3	brown	5' M 3'	3	CG, TG, AG	806F_V064	GGACTAGCAGGGGATCTAGT	61.7	v64	CGATCTCTACGC	st1
ST00V53	ST00V53	ST00	V53	CTA	TGG	C	T	A	T	G	G	5	M	3	5M3	brown	5' M 3'	3	CT, TG, AG	806F_V032	GGACTATCAGGGGATCTAGT	59.2	v32	CGATCTCTACGC	st1
ST00V54	ST00V54	ST00	V54	CTA	AGG	C	T	A	A	G	G	5	M	3	5M3	brown	5' M 3'	3	CA, TG, AG	806F_V048	GGACTAACAGGGGATCTAGT	59.7	v48	CGATCTCTACGC	st1
ST00V55	ST00V55	ST00	V55	CTA	GAT	C	T	A	G	A	T	5	M	3	5M3	brown	5' M 3'	3	CG, TA, AT	806F_V058	GGACTAGCAGGGAATCTATT	58.3	v58	CGATCTCTACGC	st1
ST00V56	ST00V56	ST00	V56	CTA	TAT	C	T	A	T	A	T	5	M	3	5M3	brown	5' M 3'	3	CT, TA, AT	806F_V026	GGACTATCAGGGAATCTATT	55.8	v26	CGATCTCTACGC	st1
ST00V57	ST00V57	ST00	V57	CTA	AAT	C	T	A	A	A	T	5	M	3	5M3	brown	5' M 3'	3	CA, TA, AT	806F_V042	GGACTAACAGGGAATCTATT	56.2	v42	CGATCTCTACGC	st1
ST00V58	ST00V58	ST00	V58	CTA	GCT	C	T	A	G	C	T	5	M	3	5M3	brown	5' M 3'	3	CG, TC, AT	806F_V050	GGACTAGCAGGGCATCTATT	60.9	v50	CGATCTCTACGC	st1
ST00V59	ST00V59	ST00	V59	CTA	TCT	C	T	A	T	C	T	5	M	3	5M3	brown	5' M 3'	3	CT, TC, AT	806F_V018	GGACTATCAGGGCATCTATT	58.4	v18	CGATCTCTACGC	st1
ST00V60	ST00V60	ST00	V60	CTA	ACT	C	T	A	A	C	T	5	M	3	5M3	brown	5' M 3'	3	CA, TC, AT	806F_V034	GGACTAACAGGGCATCTATT	58.9	v34	CGATCTCTACGC	st1
ST00V61	ST00V61	ST00	V61	CTA	GGT	C	T	A	G	G	T	5	M	3	5M3	brown	5' M 3'	3	CG, TG, AT	806F_V062	GGACTAGCAGGGGATCTATT	60.1	v62	CGATCTCTACGC	st1
ST00V62	ST00V62	ST00	V62	CTA	TGT	C	T	A	T	G	T	5	M	3	5M3	brown	5' M 3'	3	CT, TG, AT	806F_V030	GGACTATCAGGGGATCTATT	57.5	v30	CGATCTCTACGC	st1
ST00V63	ST00V63	ST00	V63	CTA	AGT	C	T	A	A	G	T	5	M	3	5M3	brown	5' M 3'	3	CA, TG, AT	806F_V046	GGACTAACAGGGGATCTATT	58	v46	CGATCTCTACGC	st1
ST01V00	ST01V00	ST01	V00	GTA	CTA	G	T	A	C	T	A	5	_	_	5__	blue	5' _ _	1	GC, TT, AA	806F_V001	GGACTACCAGGGTATCTAAT	59.34508929	v1	CTTACCAGTCGC	st55
ST01V01	ST01V01	ST01	V01	GTA	GTA	G	T	A	G	T	A	_	_	_	___	black	_ _ _	0	GG, TT, AA	806F_V055	GGACTAGCAGGGTATCTAAT	59.35984203	v55	CTTACCAGTCGC	st55
ST01V02	ST01V02	ST01	V02	GTA	TTA	G	T	A	T	T	A	5	_	_	5__	blue	5' _ _	1	GT, TT, AA	806F_V023	GGACTATCAGGGTATCTAAT	59.37459478	v23	CTTACCAGTCGC	st55
ST01V03	ST01V03	ST01	V03	GTA	ATA	G	T	A	A	T	A	5	_	_	5__	blue	5' _ _	1	GA, TT, AA	806F_V039	GGACTAACAGGGTATCTAAT	59.38934753	v39	CTTACCAGTCGC	st55
ST01V04	ST01V04	ST01	V04	GTA	CAA	G	T	A	C	A	A	5	M	_	5M_	green	5' M _	2	GC, TA, AA	806F_V11	GGACTACCAGGGAATCTAAT	59.40410027	v11	CTTACCAGTCGC	st55
ST01V05	ST01V05	ST01	V05	GTA	CCA	G	T	A	C	C	A	5	M	_	5M_	green	5' M _	2	GC, TC, AA	806F_V004	GGACTACCAGGGCATCTAAT	59.41885302	v4	CTTACCAGTCGC	st55
ST01V06	ST01V06	ST01	V06	GTA	CGA	G	T	A	C	G	A	5	M	_	5M_	green	5' M _	2	GC, TG, AA	806F_V15	GGACTACCAGGGGATCTAAT	59.43360577	v15	CTTACCAGTCGC	st55
ST01V07	ST01V07	ST01	V07	GTA	CTC	G	T	A	C	T	C	5	_	3	5_3	purple	5' _ 3'	2	GC, TT, AC	806F_V006	GGACTACCAGGGTATCTACT	59.44835852	v6	CTTACCAGTCGC	st55
ST01V08	ST01V08	ST01	V08	GTA	CTG	G	T	A	C	T	G	5	_	3	5_3	purple	5' _ 3'	2	GC, TT, AG	806F_V008	GGACTACCAGGGTATCTAGT	59.46311126	v8	CTTACCAGTCGC	st55
ST01V09	ST01V09	ST01	V09	GTA	CTT	G	T	A	C	T	T	5	_	3	5_3	purple	5' _ 3'	2	GC, TT, AT	806F_V007	GGACTACCAGGGTATCTATT	59.47786401	v7	CTTACCAGTCGC	st55
ST01V10	ST01V10	ST01	V10	GTA	GAA	G	T	A	G	A	A	_	M	_	_M_	yellow	_ M _	1	GG, TA, AA	806F_V059	GGACTAGCAGGGAATCTAAT	59.49261676	v59	CTTACCAGTCGC	st55
ST01V11	ST01V11	ST01	V11	GTA	TAA	G	T	A	T	A	A	5	M	_	5M_	green	5' M _	2	GT, TA, AA	806F_V027	GGACTATCAGGGAATCTAAT	59.50736951	v27	CTTACCAGTCGC	st55
ST01V12	ST01V12	ST01	V12	GTA	AAA	G	T	A	A	A	A	5	M	_	5M_	green	5' M _	2	GA, TA, AA	806F_V043	GGACTAACAGGGAATCTAAT	59.52212225	v43	CTTACCAGTCGC	st55
ST01V13	ST01V13	ST01	V13	GTA	GCA	G	T	A	G	C	A	_	M	_	_M_	yellow	_ M _	1	GG, TC, AA	806F_V051	GGACTAGCAGGGCATCTAAT	59.536875	v51	CTTACCAGTCGC	st55
ST01V14	ST01V14	ST01	V14	GTA	TCA	G	T	A	T	C	A	5	M	_	5M_	green	5' M _	2	GT, TC, AA	806F_V019	GGACTATCAGGGCATCTAAT	59.55162775	v19	CTTACCAGTCGC	st55
ST01V15	ST01V15	ST01	V15	GTA	ACA	G	T	A	A	C	A	5	M	_	5M_	green	5' M _	2	GA, TC, AA	806F_V035	GGACTAACAGGGCATCTAAT	59.56638049	v35	CTTACCAGTCGC	st55
ST01V16	ST01V16	ST01	V16	GTA	GGA	G	T	A	G	G	A	_	M	_	_M_	yellow	_ M _	1	GG, TG, AA	806F_V063	GGACTAGCAGGGGATCTAAT	59.58113324	v63	CTTACCAGTCGC	st55
ST01V17	ST01V17	ST01	V17	GTA	TGA	G	T	A	T	G	A	5	M	_	5M_	green	5' M _	2	GT, TG, AA	806F_V031	GGACTATCAGGGGATCTAAT	59.59588599	v31	CTTACCAGTCGC	st55
ST01V18	ST01V18	ST01	V18	GTA	AGA	G	T	A	A	G	A	5	M	_	5M_	green	5' M _	2	GA, TG, AA	806F_V047	GGACTAACAGGGGATCTAAT	59.61063874	v47	CTTACCAGTCGC	st55
ST01V19	ST01V19	ST01	V19	GTA	CAC	G	T	A	C	A	C	5	M	3	5M3	brown	5' M 3'	3	GC, TA, AC	806F_V09	GGACTACCAGGGAATCTACT	59.62539148	v9	CTTACCAGTCGC	st55
ST01V20	ST01V20	ST01	V20	GTA	CCC	G	T	A	C	C	C	5	M	3	5M3	brown	5' M 3'	3	GC, TC, AC	806F_V002	GGACTACCAGGGCATCTACT	59.64014423	v2	CTTACCAGTCGC	st55
ST01V21	ST01V21	ST01	V21	GTA	CGC	G	T	A	C	G	C	5	M	3	5M3	brown	5' M 3'	3	GC, TG, AC	806F_V13	GGACTACCAGGGGATCTACT	59.65489698	v13	CTTACCAGTCGC	st55
ST01V22	ST01V22	ST01	V22	GTA	CAG	G	T	A	C	A	G	5	M	3	5M3	brown	5' M 3'	3	GC, TA, AG	806F_V12	GGACTACCAGGGAATCTAGT	59.66964973	v12	CTTACCAGTCGC	st55
ST01V23	ST01V23	ST01	V23	GTA	CCG	G	T	A	C	C	G	5	M	3	5M3	brown	5' M 3'	3	GC, TC, AG	806F_V005	GGACTACCAGGGCATCTAGT	59.68440247	v5	CTTACCAGTCGC	st55
ST01V24	ST01V24	ST01	V24	GTA	CGG	G	T	A	C	G	G	5	M	3	5M3	brown	5' M 3'	3	GC, TG, AG	806F_V16	GGACTACCAGGGGATCTAGT	59.69915522	v16	CTTACCAGTCGC	st55
ST01V25	ST01V25	ST01	V25	GTA	CAT	G	T	A	C	A	T	5	M	3	5M3	brown	5' M 3'	3	GC, TA, AT	806F_V10	GGACTACCAGGGAATCTATT	59.71390797	v10	CTTACCAGTCGC	st55
ST01V26	ST01V26	ST01	V26	GTA	CCT	G	T	A	C	C	T	5	M	3	5M3	brown	5' M 3'	3	GC, TC, AT	806F_V003	GGACTACCAGGGCATCTATT	59.72866071	v3	CTTACCAGTCGC	st55
ST01V27	ST01V27	ST01	V27	GTA	CGT	G	T	A	C	G	T	5	M	3	5M3	brown	5' M 3'	3	GC, TG, AT	806F_V14	GGACTACCAGGGGATCTATT	59.74341346	v14	CTTACCAGTCGC	st55
ST01V28	ST01V28	ST01	V28	GTA	GTC	G	T	A	G	T	C	_	_	3	__3	red	_ _ 3'	1	GG, TT, AC	806F_V053	GGACTAGCAGGGTATCTACT	59.75816621	v53	CTTACCAGTCGC	st55
ST01V29	ST01V29	ST01	V29	GTA	TTC	G	T	A	T	T	C	5	_	3	5_3	purple	5' _ 3'	2	GT, TT, AC	806F_V021	GGACTATCAGGGTATCTACT	59.77291896	v21	CTTACCAGTCGC	st55
ST01V30	ST01V30	ST01	V30	GTA	ATC	G	T	A	A	T	C	5	_	3	5_3	purple	5' _ 3'	2	GA, TT, AC	806F_V037	GGACTAACAGGGTATCTACT	59.7876717	v37	CTTACCAGTCGC	st55
ST01V31	ST01V31	ST01	V31	GTA	GTG	G	T	A	G	T	G	_	_	3	__3	red	_ _ 3'	1	GG, TT, AG	806F_V056	GGACTAGCAGGGTATCTAGT	59.80242445	v56	CTTACCAGTCGC	st55
ST01V32	ST01V32	ST01	V32	GTA	TTG	G	T	A	T	T	G	5	_	3	5_3	purple	5' _ 3'	2	GT, TT, AG	806F_V024	GGACTATCAGGGTATCTAGT	59.8171772	v24	CTTACCAGTCGC	st55
ST01V33	ST01V33	ST01	V33	GTA	ATG	G	T	A	A	T	G	5	_	3	5_3	purple	5' _ 3'	2	GA, TT, AG	806F_V040	GGACTAACAGGGTATCTAGT	59.83192995	v40	CTTACCAGTCGC	st55
ST01V34	ST01V34	ST01	V34	GTA	GTT	G	T	A	G	T	T	_	_	3	__3	red	_ _ 3'	1	GG, TT, AT	806F_V054	GGACTAGCAGGGTATCTATT	59.84668269	v54	CTTACCAGTCGC	st55
ST01V35	ST01V35	ST01	V35	GTA	TTT	G	T	A	T	T	T	5	_	3	5_3	purple	5' _ 3'	2	GT, TT, AT	806F_V022	GGACTATCAGGGTATCTATT	59.86143544	v22	CTTACCAGTCGC	st55
ST01V36	ST01V36	ST01	V36	GTA	ATT	G	T	A	A	T	T	5	_	3	5_3	purple	5' _ 3'	2	GA, TT, AT	806F_V038	GGACTAACAGGGTATCTATT	59.87618819	v38	CTTACCAGTCGC	st55
ST01V37	ST01V37	ST01	V37	GTA	GAC	G	T	A	G	A	C	_	M	3	_M3	orange	_ M 3'	2	GG, TA, AC	806F_V057	GGACTAGCAGGGAATCTACT	59.89094093	v57	CTTACCAGTCGC	st55
ST01V38	ST01V38	ST01	V38	GTA	TAC	G	T	A	T	A	C	5	M	3	5M3	brown	5' M 3'	3	GT, TA, AC	806F_V025	GGACTATCAGGGAATCTACT	59.90569368	v25	CTTACCAGTCGC	st55
ST01V39	ST01V39	ST01	V39	GTA	AAC	G	T	A	A	A	C	5	M	3	5M3	brown	5' M 3'	3	GA, TA, AC	806F_V041	GGACTAACAGGGAATCTACT	59.92044643	v41	CTTACCAGTCGC	st55
ST01V40	ST01V40	ST01	V40	GTA	GCC	G	T	A	G	C	C	_	M	3	_M3	orange	_ M 3'	2	GG, TC, AC	806F_V049	GGACTAGCAGGGCATCTACT	59.93519918	v49	CTTACCAGTCGC	st55
ST01V41	ST01V41	ST01	V41	GTA	TCC	G	T	A	T	C	C	5	M	3	5M3	brown	5' M 3'	3	GT, TC, AC	806F_V017	GGACTATCAGGGCATCTACT	59.94995192	v17	CTTACCAGTCGC	st55
ST01V42	ST01V42	ST01	V42	GTA	ACC	G	T	A	A	C	C	5	M	3	5M3	brown	5' M 3'	3	GA, TC, AC	806F_V033	GGACTAACAGGGCATCTACT	59.96470467	v33	CTTACCAGTCGC	st55
ST01V43	ST01V43	ST01	V43	GTA	GGC	G	T	A	G	G	C	_	M	3	_M3	orange	_ M 3'	2	GG, TG, AC	806F_V061	GGACTAGCAGGGGATCTACT	59.97945742	v61	CTTACCAGTCGC	st55
ST01V44	ST01V44	ST01	V44	GTA	TGC	G	T	A	T	G	C	5	M	3	5M3	brown	5' M 3'	3	GT, TG, AC	806F_V029	GGACTATCAGGGGATCTACT	59.99421016	v29	CTTACCAGTCGC	st55
ST01V45	ST01V45	ST01	V45	GTA	AGC	G	T	A	A	G	C	5	M	3	5M3	brown	5' M 3'	3	GA, TG, AC	806F_V045	GGACTAACAGGGGATCTACT	60.00896291	v45	CTTACCAGTCGC	st55
ST01V46	ST01V46	ST01	V46	GTA	GAG	G	T	A	G	A	G	_	M	3	_M3	orange	_ M 3'	2	GG, TA, AG	806F_V060	GGACTAGCAGGGAATCTAGT	60.02371566	v60	CTTACCAGTCGC	st55
ST01V47	ST01V47	ST01	V47	GTA	TAG	G	T	A	T	A	G	5	M	3	5M3	brown	5' M 3'	3	GT, TA, AG	806F_V028	GGACTATCAGGGAATCTAGT	60.03846841	v28	CTTACCAGTCGC	st55
ST01V48	ST01V48	ST01	V48	GTA	AAG	G	T	A	A	A	G	5	M	3	5M3	brown	5' M 3'	3	GA, TA, AG	806F_V044	GGACTAACAGGGAATCTAGT	60.05322115	v44	CTTACCAGTCGC	st55
ST01V49	ST01V49	ST01	V49	GTA	GCG	G	T	A	G	C	G	_	M	3	_M3	orange	_ M 3'	2	GG, TC, AG	806F_V052	GGACTAGCAGGGCATCTAGT	60.0679739	v52	CTTACCAGTCGC	st55
ST01V50	ST01V50	ST01	V50	GTA	TCG	G	T	A	T	C	G	5	M	3	5M3	brown	5' M 3'	3	GT, TC, AG	806F_V020	GGACTATCAGGGCATCTAGT	60.08272665	v20	CTTACCAGTCGC	st55
ST01V51	ST01V51	ST01	V51	GTA	ACG	G	T	A	A	C	G	5	M	3	5M3	brown	5' M 3'	3	GA, TC, AG	806F_V036	GGACTAACAGGGCATCTAGT	60.0974794	v36	CTTACCAGTCGC	st55
ST01V52	ST01V52	ST01	V52	GTA	GGG	G	T	A	G	G	G	_	M	3	_M3	orange	_ M 3'	2	GG, TG, AG	806F_V064	GGACTAGCAGGGGATCTAGT	60.11223214	v64	CTTACCAGTCGC	st55
ST01V53	ST01V53	ST01	V53	GTA	TGG	G	T	A	T	G	G	5	M	3	5M3	brown	5' M 3'	3	GT, TG, AG	806F_V032	GGACTATCAGGGGATCTAGT	60.12698489	v32	CTTACCAGTCGC	st55
ST01V54	ST01V54	ST01	V54	GTA	AGG	G	T	A	A	G	G	5	M	3	5M3	brown	5' M 3'	3	GA, TG, AG	806F_V048	GGACTAACAGGGGATCTAGT	60.14173764	v48	CTTACCAGTCGC	st55
ST01V55	ST01V55	ST01	V55	GTA	GAT	G	T	A	G	A	T	_	M	3	_M3	orange	_ M 3'	2	GG, TA, AT	806F_V058	GGACTAGCAGGGAATCTATT	60.15649038	v58	CTTACCAGTCGC	st55
ST01V56	ST01V56	ST01	V56	GTA	TAT	G	T	A	T	A	T	5	M	3	5M3	brown	5' M 3'	3	GT, TA, AT	806F_V026	GGACTATCAGGGAATCTATT	60.17124313	v26	CTTACCAGTCGC	st55
ST01V57	ST01V57	ST01	V57	GTA	AAT	G	T	A	A	A	T	5	M	3	5M3	brown	5' M 3'	3	GA, TA, AT	806F_V042	GGACTAACAGGGAATCTATT	60.18599588	v42	CTTACCAGTCGC	st55
ST01V58	ST01V58	ST01	V58	GTA	GCT	G	T	A	G	C	T	_	M	3	_M3	orange	_ M 3'	2	GG, TC, AT	806F_V050	GGACTAGCAGGGCATCTATT	60.20074863	v50	CTTACCAGTCGC	st55
ST01V59	ST01V59	ST01	V59	GTA	TCT	G	T	A	T	C	T	5	M	3	5M3	brown	5' M 3'	3	GT, TC, AT	806F_V018	GGACTATCAGGGCATCTATT	60.21550137	v18	CTTACCAGTCGC	st55
ST01V60	ST01V60	ST01	V60	GTA	ACT	G	T	A	A	C	T	5	M	3	5M3	brown	5' M 3'	3	GA, TC, AT	806F_V034	GGACTAACAGGGCATCTATT	60.23025412	v34	CTTACCAGTCGC	st55
ST01V61	ST01V61	ST01	V61	GTA	GGT	G	T	A	G	G	T	_	M	3	_M3	orange	_ M 3'	2	GG, TG, AT	806F_V062	GGACTAGCAGGGGATCTATT	60.24500687	v62	CTTACCAGTCGC	st55
ST01V62	ST01V62	ST01	V62	GTA	TGT	G	T	A	T	G	T	5	M	3	5M3	brown	5' M 3'	3	GT, TG, AT	806F_V030	GGACTATCAGGGGATCTATT	60.25975962	v30	CTTACCAGTCGC	st55
ST01V63	ST01V63	ST01	V63	GTA	AGT	G	T	A	A	G	T	5	M	3	5M3	brown	5' M 3'	3	GA, TG, AT	806F_V046	GGACTAACAGGGGATCTATT	60.27451236	v46	CTTACCAGTCGC	st55
ST02V00	ST02V00	ST02	V00	TTA	CTA	T	T	A	C	T	A	5	_	_	5__	blue	5' _ _	1	TC, TT, AA	806F_V001	GGACTACCAGGGTATCTAAT	60.28926511	v1	TGCCAGCCCTAT	st23
ST02V01	ST02V01	ST02	V01	TTA	GTA	T	T	A	G	T	A	5	_	_	5__	blue	5' _ _	1	TG, TT, AA	806F_V055	GGACTAGCAGGGTATCTAAT	60.30401786	v55	TGCCAGCCCTAT	st23
ST02V02	ST02V02	ST02	V02	TTA	TTA	T	T	A	T	T	A	_	_	_	___	black	_ _ _	0	TT, TT, AA	806F_V023	GGACTATCAGGGTATCTAAT	60.3187706	v23	TGCCAGCCCTAT	st23
ST02V03	ST02V03	ST02	V03	TTA	ATA	T	T	A	A	T	A	5	_	_	5__	blue	5' _ _	1	TA, TT, AA	806F_V039	GGACTAACAGGGTATCTAAT	60.33352335	v39	TGCCAGCCCTAT	st23
ST02V04	ST02V04	ST02	V04	TTA	CAA	T	T	A	C	A	A	5	M	_	5M_	green	5' M _	2	TC, TA, AA	806F_V11	GGACTACCAGGGAATCTAAT	60.3482761	v11	TGCCAGCCCTAT	st23
ST02V05	ST02V05	ST02	V05	TTA	CCA	T	T	A	C	C	A	5	M	_	5M_	green	5' M _	2	TC, TC, AA	806F_V004	GGACTACCAGGGCATCTAAT	60.36302885	v4	TGCCAGCCCTAT	st23
ST02V06	ST02V06	ST02	V06	TTA	CGA	T	T	A	C	G	A	5	M	_	5M_	green	5' M _	2	TC, TG, AA	806F_V15	GGACTACCAGGGGATCTAAT	60.37778159	v15	TGCCAGCCCTAT	st23
ST02V07	ST02V07	ST02	V07	TTA	CTC	T	T	A	C	T	C	5	_	3	5_3	purple	5' _ 3'	2	TC, TT, AC	806F_V006	GGACTACCAGGGTATCTACT	60.39253434	v6	TGCCAGCCCTAT	st23
ST02V08	ST02V08	ST02	V08	TTA	CTG	T	T	A	C	T	G	5	_	3	5_3	purple	5' _ 3'	2	TC, TT, AG	806F_V008	GGACTACCAGGGTATCTAGT	60.40728709	v8	TGCCAGCCCTAT	st23
ST02V09	ST02V09	ST02	V09	TTA	CTT	T	T	A	C	T	T	5	_	3	5_3	purple	5' _ 3'	2	TC, TT, AT	806F_V007	GGACTACCAGGGTATCTATT	60.42203984	v7	TGCCAGCCCTAT	st23
ST02V10	ST02V10	ST02	V10	TTA	GAA	T	T	A	G	A	A	5	M	_	5M_	green	5' M _	2	TG, TA, AA	806F_V059	GGACTAGCAGGGAATCTAAT	60.43679258	v59	TGCCAGCCCTAT	st23
ST02V11	ST02V11	ST02	V11	TTA	TAA	T	T	A	T	A	A	_	M	_	_M_	yellow	_ M _	1	TT, TA, AA	806F_V027	GGACTATCAGGGAATCTAAT	60.45154533	v27	TGCCAGCCCTAT	st23
ST02V12	ST02V12	ST02	V12	TTA	AAA	T	T	A	A	A	A	5	M	_	5M_	green	5' M _	2	TA, TA, AA	806F_V043	GGACTAACAGGGAATCTAAT	60.46629808	v43	TGCCAGCCCTAT	st23
ST02V13	ST02V13	ST02	V13	TTA	GCA	T	T	A	G	C	A	5	M	_	5M_	green	5' M _	2	TG, TC, AA	806F_V051	GGACTAGCAGGGCATCTAAT	60.48105082	v51	TGCCAGCCCTAT	st23
ST02V14	ST02V14	ST02	V14	TTA	TCA	T	T	A	T	C	A	_	M	_	_M_	yellow	_ M _	1	TT, TC, AA	806F_V019	GGACTATCAGGGCATCTAAT	60.49580357	v19	TGCCAGCCCTAT	st23
ST02V15	ST02V15	ST02	V15	TTA	ACA	T	T	A	A	C	A	5	M	_	5M_	green	5' M _	2	TA, TC, AA	806F_V035	GGACTAACAGGGCATCTAAT	60.51055632	v35	TGCCAGCCCTAT	st23
ST02V16	ST02V16	ST02	V16	TTA	GGA	T	T	A	G	G	A	5	M	_	5M_	green	5' M _	2	TG, TG, AA	806F_V063	GGACTAGCAGGGGATCTAAT	60.52530907	v63	TGCCAGCCCTAT	st23
ST02V17	ST02V17	ST02	V17	TTA	TGA	T	T	A	T	G	A	_	M	_	_M_	yellow	_ M _	1	TT, TG, AA	806F_V031	GGACTATCAGGGGATCTAAT	60.54006181	v31	TGCCAGCCCTAT	st23
ST02V18	ST02V18	ST02	V18	TTA	AGA	T	T	A	A	G	A	5	M	_	5M_	green	5' M _	2	TA, TG, AA	806F_V047	GGACTAACAGGGGATCTAAT	60.55481456	v47	TGCCAGCCCTAT	st23
ST02V19	ST02V19	ST02	V19	TTA	CAC	T	T	A	C	A	C	5	M	3	5M3	brown	5' M 3'	3	TC, TA, AC	806F_V09	GGACTACCAGGGAATCTACT	60.56956731	v9	TGCCAGCCCTAT	st23
ST02V20	ST02V20	ST02	V20	TTA	CCC	T	T	A	C	C	C	5	M	3	5M3	brown	5' M 3'	3	TC, TC, AC	806F_V002	GGACTACCAGGGCATCTACT	60.58432005	v2	TGCCAGCCCTAT	st23
ST02V21	ST02V21	ST02	V21	TTA	CGC	T	T	A	C	G	C	5	M	3	5M3	brown	5' M 3'	3	TC, TG, AC	806F_V13	GGACTACCAGGGGATCTACT	60.5990728	v13	TGCCAGCCCTAT	st23
ST02V22	ST02V22	ST02	V22	TTA	CAG	T	T	A	C	A	G	5	M	3	5M3	brown	5' M 3'	3	TC, TA, AG	806F_V12	GGACTACCAGGGAATCTAGT	60.61382555	v12	TGCCAGCCCTAT	st23
ST02V23	ST02V23	ST02	V23	TTA	CCG	T	T	A	C	C	G	5	M	3	5M3	brown	5' M 3'	3	TC, TC, AG	806F_V005	GGACTACCAGGGCATCTAGT	60.6285783	v5	TGCCAGCCCTAT	st23
ST02V24	ST02V24	ST02	V24	TTA	CGG	T	T	A	C	G	G	5	M	3	5M3	brown	5' M 3'	3	TC, TG, AG	806F_V16	GGACTACCAGGGGATCTAGT	60.64333104	v16	TGCCAGCCCTAT	st23
ST02V25	ST02V25	ST02	V25	TTA	CAT	T	T	A	C	A	T	5	M	3	5M3	brown	5' M 3'	3	TC, TA, AT	806F_V10	GGACTACCAGGGAATCTATT	60.65808379	v10	TGCCAGCCCTAT	st23
ST02V26	ST02V26	ST02	V26	TTA	CCT	T	T	A	C	C	T	5	M	3	5M3	brown	5' M 3'	3	TC, TC, AT	806F_V003	GGACTACCAGGGCATCTATT	60.67283654	v3	TGCCAGCCCTAT	st23
ST02V27	ST02V27	ST02	V27	TTA	CGT	T	T	A	C	G	T	5	M	3	5M3	brown	5' M 3'	3	TC, TG, AT	806F_V14	GGACTACCAGGGGATCTATT	60.68758929	v14	TGCCAGCCCTAT	st23
ST02V28	ST02V28	ST02	V28	TTA	GTC	T	T	A	G	T	C	5	_	3	5_3	purple	5' _ 3'	2	TG, TT, AC	806F_V053	GGACTAGCAGGGTATCTACT	60.70234203	v53	TGCCAGCCCTAT	st23
ST02V29	ST02V29	ST02	V29	TTA	TTC	T	T	A	T	T	C	_	_	3	__3	red	_ _ 3'	1	TT, TT, AC	806F_V021	GGACTATCAGGGTATCTACT	60.71709478	v21	TGCCAGCCCTAT	st23
ST02V30	ST02V30	ST02	V30	TTA	ATC	T	T	A	A	T	C	5	_	3	5_3	purple	5' _ 3'	2	TA, TT, AC	806F_V037	GGACTAACAGGGTATCTACT	60.73184753	v37	TGCCAGCCCTAT	st23
ST02V31	ST02V31	ST02	V31	TTA	GTG	T	T	A	G	T	G	5	_	3	5_3	purple	5' _ 3'	2	TG, TT, AG	806F_V056	GGACTAGCAGGGTATCTAGT	60.74660027	v56	TGCCAGCCCTAT	st23
ST02V32	ST02V32	ST02	V32	TTA	TTG	T	T	A	T	T	G	_	_	3	__3	red	_ _ 3'	1	TT, TT, AG	806F_V024	GGACTATCAGGGTATCTAGT	60.76135302	v24	TGCCAGCCCTAT	st23
ST02V33	ST02V33	ST02	V33	TTA	ATG	T	T	A	A	T	G	5	_	3	5_3	purple	5' _ 3'	2	TA, TT, AG	806F_V040	GGACTAACAGGGTATCTAGT	60.77610577	v40	TGCCAGCCCTAT	st23
ST02V34	ST02V34	ST02	V34	TTA	GTT	T	T	A	G	T	T	5	_	3	5_3	purple	5' _ 3'	2	TG, TT, AT	806F_V054	GGACTAGCAGGGTATCTATT	60.79085852	v54	TGCCAGCCCTAT	st23
ST02V35	ST02V35	ST02	V35	TTA	TTT	T	T	A	T	T	T	_	_	3	__3	red	_ _ 3'	1	TT, TT, AT	806F_V022	GGACTATCAGGGTATCTATT	60.80561126	v22	TGCCAGCCCTAT	st23
ST02V36	ST02V36	ST02	V36	TTA	ATT	T	T	A	A	T	T	5	_	3	5_3	purple	5' _ 3'	2	TA, TT, AT	806F_V038	GGACTAACAGGGTATCTATT	60.82036401	v38	TGCCAGCCCTAT	st23
ST02V37	ST02V37	ST02	V37	TTA	GAC	T	T	A	G	A	C	5	M	3	5M3	brown	5' M 3'	3	TG, TA, AC	806F_V057	GGACTAGCAGGGAATCTACT	60.83511676	v57	TGCCAGCCCTAT	st23
ST02V38	ST02V38	ST02	V38	TTA	TAC	T	T	A	T	A	C	_	M	3	_M3	orange	_ M 3'	2	TT, TA, AC	806F_V025	GGACTATCAGGGAATCTACT	60.84986951	v25	TGCCAGCCCTAT	st23
ST02V39	ST02V39	ST02	V39	TTA	AAC	T	T	A	A	A	C	5	M	3	5M3	brown	5' M 3'	3	TA, TA, AC	806F_V041	GGACTAACAGGGAATCTACT	60.86462225	v41	TGCCAGCCCTAT	st23
ST02V40	ST02V40	ST02	V40	TTA	GCC	T	T	A	G	C	C	5	M	3	5M3	brown	5' M 3'	3	TG, TC, AC	806F_V049	GGACTAGCAGGGCATCTACT	60.879375	v49	TGCCAGCCCTAT	st23
ST02V41	ST02V41	ST02	V41	TTA	TCC	T	T	A	T	C	C	_	M	3	_M3	orange	_ M 3'	2	TT, TC, AC	806F_V017	GGACTATCAGGGCATCTACT	60.89412775	v17	TGCCAGCCCTAT	st23
ST02V42	ST02V42	ST02	V42	TTA	ACC	T	T	A	A	C	C	5	M	3	5M3	brown	5' M 3'	3	TA, TC, AC	806F_V033	GGACTAACAGGGCATCTACT	60.90888049	v33	TGCCAGCCCTAT	st23
ST02V43	ST02V43	ST02	V43	TTA	GGC	T	T	A	G	G	C	5	M	3	5M3	brown	5' M 3'	3	TG, TG, AC	806F_V061	GGACTAGCAGGGGATCTACT	60.92363324	v61	TGCCAGCCCTAT	st23
ST02V44	ST02V44	ST02	V44	TTA	TGC	T	T	A	T	G	C	_	M	3	_M3	orange	_ M 3'	2	TT, TG, AC	806F_V029	GGACTATCAGGGGATCTACT	60.93838599	v29	TGCCAGCCCTAT	st23
ST02V45	ST02V45	ST02	V45	TTA	AGC	T	T	A	A	G	C	5	M	3	5M3	brown	5' M 3'	3	TA, TG, AC	806F_V045	GGACTAACAGGGGATCTACT	60.95313874	v45	TGCCAGCCCTAT	st23
ST02V46	ST02V46	ST02	V46	TTA	GAG	T	T	A	G	A	G	5	M	3	5M3	brown	5' M 3'	3	TG, TA, AG	806F_V060	GGACTAGCAGGGAATCTAGT	60.96789148	v60	TGCCAGCCCTAT	st23
ST02V47	ST02V47	ST02	V47	TTA	TAG	T	T	A	T	A	G	_	M	3	_M3	orange	_ M 3'	2	TT, TA, AG	806F_V028	GGACTATCAGGGAATCTAGT	60.98264423	v28	TGCCAGCCCTAT	st23
ST02V48	ST02V48	ST02	V48	TTA	AAG	T	T	A	A	A	G	5	M	3	5M3	brown	5' M 3'	3	TA, TA, AG	806F_V044	GGACTAACAGGGAATCTAGT	60.99739698	v44	TGCCAGCCCTAT	st23
ST02V49	ST02V49	ST02	V49	TTA	GCG	T	T	A	G	C	G	5	M	3	5M3	brown	5' M 3'	3	TG, TC, AG	806F_V052	GGACTAGCAGGGCATCTAGT	61.01214973	v52	TGCCAGCCCTAT	st23
ST02V50	ST02V50	ST02	V50	TTA	TCG	T	T	A	T	C	G	_	M	3	_M3	orange	_ M 3'	2	TT, TC, AG	806F_V020	GGACTATCAGGGCATCTAGT	61.02690247	v20	TGCCAGCCCTAT	st23
ST02V51	ST02V51	ST02	V51	TTA	ACG	T	T	A	A	C	G	5	M	3	5M3	brown	5' M 3'	3	TA, TC, AG	806F_V036	GGACTAACAGGGCATCTAGT	61.04165522	v36	TGCCAGCCCTAT	st23
ST02V52	ST02V52	ST02	V52	TTA	GGG	T	T	A	G	G	G	5	M	3	5M3	brown	5' M 3'	3	TG, TG, AG	806F_V064	GGACTAGCAGGGGATCTAGT	61.05640797	v64	TGCCAGCCCTAT	st23
ST02V53	ST02V53	ST02	V53	TTA	TGG	T	T	A	T	G	G	_	M	3	_M3	orange	_ M 3'	2	TT, TG, AG	806F_V032	GGACTATCAGGGGATCTAGT	61.07116071	v32	TGCCAGCCCTAT	st23
ST02V54	ST02V54	ST02	V54	TTA	AGG	T	T	A	A	G	G	5	M	3	5M3	brown	5' M 3'	3	TA, TG, AG	806F_V048	GGACTAACAGGGGATCTAGT	61.08591346	v48	TGCCAGCCCTAT	st23
ST02V55	ST02V55	ST02	V55	TTA	GAT	T	T	A	G	A	T	5	M	3	5M3	brown	5' M 3'	3	TG, TA, AT	806F_V058	GGACTAGCAGGGAATCTATT	61.10066621	v58	TGCCAGCCCTAT	st23
ST02V56	ST02V56	ST02	V56	TTA	TAT	T	T	A	T	A	T	_	M	3	_M3	orange	_ M 3'	2	TT, TA, AT	806F_V026	GGACTATCAGGGAATCTATT	61.11541896	v26	TGCCAGCCCTAT	st23
ST02V57	ST02V57	ST02	V57	TTA	AAT	T	T	A	A	A	T	5	M	3	5M3	brown	5' M 3'	3	TA, TA, AT	806F_V042	GGACTAACAGGGAATCTATT	61.1301717	v42	TGCCAGCCCTAT	st23
ST02V58	ST02V58	ST02	V58	TTA	GCT	T	T	A	G	C	T	5	M	3	5M3	brown	5' M 3'	3	TG, TC, AT	806F_V050	GGACTAGCAGGGCATCTATT	61.14492445	v50	TGCCAGCCCTAT	st23
ST02V59	ST02V59	ST02	V59	TTA	TCT	T	T	A	T	C	T	_	M	3	_M3	orange	_ M 3'	2	TT, TC, AT	806F_V018	GGACTATCAGGGCATCTATT	61.1596772	v18	TGCCAGCCCTAT	st23
ST02V60	ST02V60	ST02	V60	TTA	ACT	T	T	A	A	C	T	5	M	3	5M3	brown	5' M 3'	3	TA, TC, AT	806F_V034	GGACTAACAGGGCATCTATT	61.17442995	v34	TGCCAGCCCTAT	st23
ST02V61	ST02V61	ST02	V61	TTA	GGT	T	T	A	G	G	T	5	M	3	5M3	brown	5' M 3'	3	TG, TG, AT	806F_V062	GGACTAGCAGGGGATCTATT	61.18918269	v62	TGCCAGCCCTAT	st23
ST02V62	ST02V62	ST02	V62	TTA	TGT	T	T	A	T	G	T	_	M	3	_M3	orange	_ M 3'	2	TT, TG, AT	806F_V030	GGACTATCAGGGGATCTATT	61.20393544	v30	TGCCAGCCCTAT	st23
ST02V63	ST02V63	ST02	V63	TTA	AGT	T	T	A	A	G	T	5	M	3	5M3	brown	5' M 3'	3	TA, TG, AT	806F_V046	GGACTAACAGGGGATCTATT	61.21868819	v46	TGCCAGCCCTAT	st23
ST03V00	ST03V00	ST03	V00	ATA	CTA	A	T	A	C	T	A	5	_	_	5__	blue	5' _ _	1	AC, TT, AA	806F_V001	GGACTACCAGGGTATCTAAT	61.23344093	v1	ACATCGCTCGTC	st39
ST03V01	ST03V01	ST03	V01	ATA	GTA	A	T	A	G	T	A	5	_	_	5__	blue	5' _ _	1	AG, TT, AA	806F_V055	GGACTAGCAGGGTATCTAAT	61.24819368	v55	ACATCGCTCGTC	st39
ST03V02	ST03V02	ST03	V02	ATA	TTA	A	T	A	T	T	A	5	_	_	5__	blue	5' _ _	1	AT, TT, AA	806F_V023	GGACTATCAGGGTATCTAAT	61.26294643	v23	ACATCGCTCGTC	st39
ST03V03	ST03V03	ST03	V03	ATA	ATA	A	T	A	A	T	A	_	_	_	___	black	_ _ _	0	AA, TT, AA	806F_V039	GGACTAACAGGGTATCTAAT	61.27769918	v39	ACATCGCTCGTC	st39
ST03V04	ST03V04	ST03	V04	ATA	CAA	A	T	A	C	A	A	5	M	_	5M_	green	5' M _	2	AC, TA, AA	806F_V11	GGACTACCAGGGAATCTAAT	61.29245192	v11	ACATCGCTCGTC	st39
ST03V05	ST03V05	ST03	V05	ATA	CCA	A	T	A	C	C	A	5	M	_	5M_	green	5' M _	2	AC, TC, AA	806F_V004	GGACTACCAGGGCATCTAAT	61.30720467	v4	ACATCGCTCGTC	st39
ST03V06	ST03V06	ST03	V06	ATA	CGA	A	T	A	C	G	A	5	M	_	5M_	green	5' M _	2	AC, TG, AA	806F_V15	GGACTACCAGGGGATCTAAT	61.32195742	v15	ACATCGCTCGTC	st39
ST03V07	ST03V07	ST03	V07	ATA	CTC	A	T	A	C	T	C	5	_	3	5_3	purple	5' _ 3'	2	AC, TT, AC	806F_V006	GGACTACCAGGGTATCTACT	61.33671016	v6	ACATCGCTCGTC	st39
ST03V08	ST03V08	ST03	V08	ATA	CTG	A	T	A	C	T	G	5	_	3	5_3	purple	5' _ 3'	2	AC, TT, AG	806F_V008	GGACTACCAGGGTATCTAGT	61.35146291	v8	ACATCGCTCGTC	st39
ST03V09	ST03V09	ST03	V09	ATA	CTT	A	T	A	C	T	T	5	_	3	5_3	purple	5' _ 3'	2	AC, TT, AT	806F_V007	GGACTACCAGGGTATCTATT	61.36621566	v7	ACATCGCTCGTC	st39
ST03V10	ST03V10	ST03	V10	ATA	GAA	A	T	A	G	A	A	5	M	_	5M_	green	5' M _	2	AG, TA, AA	806F_V059	GGACTAGCAGGGAATCTAAT	61.38096841	v59	ACATCGCTCGTC	st39
ST03V11	ST03V11	ST03	V11	ATA	TAA	A	T	A	T	A	A	5	M	_	5M_	green	5' M _	2	AT, TA, AA	806F_V027	GGACTATCAGGGAATCTAAT	61.39572115	v27	ACATCGCTCGTC	st39
ST03V12	ST03V12	ST03	V12	ATA	AAA	A	T	A	A	A	A	_	M	_	_M_	yellow	_ M _	1	AA, TA, AA	806F_V043	GGACTAACAGGGAATCTAAT	61.4104739	v43	ACATCGCTCGTC	st39
ST03V13	ST03V13	ST03	V13	ATA	GCA	A	T	A	G	C	A	5	M	_	5M_	green	5' M _	2	AG, TC, AA	806F_V051	GGACTAGCAGGGCATCTAAT	61.42522665	v51	ACATCGCTCGTC	st39
ST03V14	ST03V14	ST03	V14	ATA	TCA	A	T	A	T	C	A	5	M	_	5M_	green	5' M _	2	AT, TC, AA	806F_V019	GGACTATCAGGGCATCTAAT	61.4399794	v19	ACATCGCTCGTC	st39
ST03V15	ST03V15	ST03	V15	ATA	ACA	A	T	A	A	C	A	_	M	_	_M_	yellow	_ M _	1	AA, TC, AA	806F_V035	GGACTAACAGGGCATCTAAT	61.45473214	v35	ACATCGCTCGTC	st39
ST03V16	ST03V16	ST03	V16	ATA	GGA	A	T	A	G	G	A	5	M	_	5M_	green	5' M _	2	AG, TG, AA	806F_V063	GGACTAGCAGGGGATCTAAT	61.46948489	v63	ACATCGCTCGTC	st39
ST03V17	ST03V17	ST03	V17	ATA	TGA	A	T	A	T	G	A	5	M	_	5M_	green	5' M _	2	AT, TG, AA	806F_V031	GGACTATCAGGGGATCTAAT	61.48423764	v31	ACATCGCTCGTC	st39
ST03V18	ST03V18	ST03	V18	ATA	AGA	A	T	A	A	G	A	_	M	_	_M_	yellow	_ M _	1	AA, TG, AA	806F_V047	GGACTAACAGGGGATCTAAT	61.49899038	v47	ACATCGCTCGTC	st39
ST03V19	ST03V19	ST03	V19	ATA	CAC	A	T	A	C	A	C	5	M	3	5M3	brown	5' M 3'	3	AC, TA, AC	806F_V09	GGACTACCAGGGAATCTACT	61.51374313	v9	ACATCGCTCGTC	st39
ST03V20	ST03V20	ST03	V20	ATA	CCC	A	T	A	C	C	C	5	M	3	5M3	brown	5' M 3'	3	AC, TC, AC	806F_V002	GGACTACCAGGGCATCTACT	61.52849588	v2	ACATCGCTCGTC	st39
ST03V21	ST03V21	ST03	V21	ATA	CGC	A	T	A	C	G	C	5	M	3	5M3	brown	5' M 3'	3	AC, TG, AC	806F_V13	GGACTACCAGGGGATCTACT	61.54324863	v13	ACATCGCTCGTC	st39
ST03V22	ST03V22	ST03	V22	ATA	CAG	A	T	A	C	A	G	5	M	3	5M3	brown	5' M 3'	3	AC, TA, AG	806F_V12	GGACTACCAGGGAATCTAGT	61.55800137	v12	ACATCGCTCGTC	st39
ST03V23	ST03V23	ST03	V23	ATA	CCG	A	T	A	C	C	G	5	M	3	5M3	brown	5' M 3'	3	AC, TC, AG	806F_V005	GGACTACCAGGGCATCTAGT	61.57275412	v5	ACATCGCTCGTC	st39
ST03V24	ST03V24	ST03	V24	ATA	CGG	A	T	A	C	G	G	5	M	3	5M3	brown	5' M 3'	3	AC, TG, AG	806F_V16	GGACTACCAGGGGATCTAGT	61.58750687	v16	ACATCGCTCGTC	st39
ST03V25	ST03V25	ST03	V25	ATA	CAT	A	T	A	C	A	T	5	M	3	5M3	brown	5' M 3'	3	AC, TA, AT	806F_V10	GGACTACCAGGGAATCTATT	61.60225962	v10	ACATCGCTCGTC	st39
ST03V26	ST03V26	ST03	V26	ATA	CCT	A	T	A	C	C	T	5	M	3	5M3	brown	5' M 3'	3	AC, TC, AT	806F_V003	GGACTACCAGGGCATCTATT	61.61701236	v3	ACATCGCTCGTC	st39
ST03V27	ST03V27	ST03	V27	ATA	CGT	A	T	A	C	G	T	5	M	3	5M3	brown	5' M 3'	3	AC, TG, AT	806F_V14	GGACTACCAGGGGATCTATT	61.63176511	v14	ACATCGCTCGTC	st39
ST03V28	ST03V28	ST03	V28	ATA	GTC	A	T	A	G	T	C	5	_	3	5_3	purple	5' _ 3'	2	AG, TT, AC	806F_V053	GGACTAGCAGGGTATCTACT	61.64651786	v53	ACATCGCTCGTC	st39
ST03V29	ST03V29	ST03	V29	ATA	TTC	A	T	A	T	T	C	5	_	3	5_3	purple	5' _ 3'	2	AT, TT, AC	806F_V021	GGACTATCAGGGTATCTACT	61.6612706	v21	ACATCGCTCGTC	st39
ST03V30	ST03V30	ST03	V30	ATA	ATC	A	T	A	A	T	C	_	_	3	__3	red	_ _ 3'	1	AA, TT, AC	806F_V037	GGACTAACAGGGTATCTACT	61.67602335	v37	ACATCGCTCGTC	st39
ST03V31	ST03V31	ST03	V31	ATA	GTG	A	T	A	G	T	G	5	_	3	5_3	purple	5' _ 3'	2	AG, TT, AG	806F_V056	GGACTAGCAGGGTATCTAGT	61.6907761	v56	ACATCGCTCGTC	st39
ST03V32	ST03V32	ST03	V32	ATA	TTG	A	T	A	T	T	G	5	_	3	5_3	purple	5' _ 3'	2	AT, TT, AG	806F_V024	GGACTATCAGGGTATCTAGT	61.70552885	v24	ACATCGCTCGTC	st39
ST03V33	ST03V33	ST03	V33	ATA	ATG	A	T	A	A	T	G	_	_	3	__3	red	_ _ 3'	1	AA, TT, AG	806F_V040	GGACTAACAGGGTATCTAGT	61.72028159	v40	ACATCGCTCGTC	st39
ST03V34	ST03V34	ST03	V34	ATA	GTT	A	T	A	G	T	T	5	_	3	5_3	purple	5' _ 3'	2	AG, TT, AT	806F_V054	GGACTAGCAGGGTATCTATT	61.73503434	v54	ACATCGCTCGTC	st39
ST03V35	ST03V35	ST03	V35	ATA	TTT	A	T	A	T	T	T	5	_	3	5_3	purple	5' _ 3'	2	AT, TT, AT	806F_V022	GGACTATCAGGGTATCTATT	61.74978709	v22	ACATCGCTCGTC	st39
ST03V36	ST03V36	ST03	V36	ATA	ATT	A	T	A	A	T	T	_	_	3	__3	red	_ _ 3'	1	AA, TT, AT	806F_V038	GGACTAACAGGGTATCTATT	61.76453984	v38	ACATCGCTCGTC	st39
ST03V37	ST03V37	ST03	V37	ATA	GAC	A	T	A	G	A	C	5	M	3	5M3	brown	5' M 3'	3	AG, TA, AC	806F_V057	GGACTAGCAGGGAATCTACT	61.77929258	v57	ACATCGCTCGTC	st39
ST03V38	ST03V38	ST03	V38	ATA	TAC	A	T	A	T	A	C	5	M	3	5M3	brown	5' M 3'	3	AT, TA, AC	806F_V025	GGACTATCAGGGAATCTACT	61.79404533	v25	ACATCGCTCGTC	st39
ST03V39	ST03V39	ST03	V39	ATA	AAC	A	T	A	A	A	C	_	M	3	_M3	orange	_ M 3'	2	AA, TA, AC	806F_V041	GGACTAACAGGGAATCTACT	61.80879808	v41	ACATCGCTCGTC	st39
ST03V40	ST03V40	ST03	V40	ATA	GCC	A	T	A	G	C	C	5	M	3	5M3	brown	5' M 3'	3	AG, TC, AC	806F_V049	GGACTAGCAGGGCATCTACT	61.82355082	v49	ACATCGCTCGTC	st39
ST03V41	ST03V41	ST03	V41	ATA	TCC	A	T	A	T	C	C	5	M	3	5M3	brown	5' M 3'	3	AT, TC, AC	806F_V017	GGACTATCAGGGCATCTACT	61.83830357	v17	ACATCGCTCGTC	st39
ST03V42	ST03V42	ST03	V42	ATA	ACC	A	T	A	A	C	C	_	M	3	_M3	orange	_ M 3'	2	AA, TC, AC	806F_V033	GGACTAACAGGGCATCTACT	61.85305632	v33	ACATCGCTCGTC	st39
ST03V43	ST03V43	ST03	V43	ATA	GGC	A	T	A	G	G	C	5	M	3	5M3	brown	5' M 3'	3	AG, TG, AC	806F_V061	GGACTAGCAGGGGATCTACT	61.86780907	v61	ACATCGCTCGTC	st39
ST03V44	ST03V44	ST03	V44	ATA	TGC	A	T	A	T	G	C	5	M	3	5M3	brown	5' M 3'	3	AT, TG, AC	806F_V029	GGACTATCAGGGGATCTACT	61.88256181	v29	ACATCGCTCGTC	st39
ST03V45	ST03V45	ST03	V45	ATA	AGC	A	T	A	A	G	C	_	M	3	_M3	orange	_ M 3'	2	AA, TG, AC	806F_V045	GGACTAACAGGGGATCTACT	61.89731456	v45	ACATCGCTCGTC	st39
ST03V46	ST03V46	ST03	V46	ATA	GAG	A	T	A	G	A	G	5	M	3	5M3	brown	5' M 3'	3	AG, TA, AG	806F_V060	GGACTAGCAGGGAATCTAGT	61.91206731	v60	ACATCGCTCGTC	st39
ST03V47	ST03V47	ST03	V47	ATA	TAG	A	T	A	T	A	G	5	M	3	5M3	brown	5' M 3'	3	AT, TA, AG	806F_V028	GGACTATCAGGGAATCTAGT	61.92682005	v28	ACATCGCTCGTC	st39
ST03V48	ST03V48	ST03	V48	ATA	AAG	A	T	A	A	A	G	_	M	3	_M3	orange	_ M 3'	2	AA, TA, AG	806F_V044	GGACTAACAGGGAATCTAGT	61.9415728	v44	ACATCGCTCGTC	st39
ST03V49	ST03V49	ST03	V49	ATA	GCG	A	T	A	G	C	G	5	M	3	5M3	brown	5' M 3'	3	AG, TC, AG	806F_V052	GGACTAGCAGGGCATCTAGT	61.95632555	v52	ACATCGCTCGTC	st39
ST03V50	ST03V50	ST03	V50	ATA	TCG	A	T	A	T	C	G	5	M	3	5M3	brown	5' M 3'	3	AT, TC, AG	806F_V020	GGACTATCAGGGCATCTAGT	61.9710783	v20	ACATCGCTCGTC	st39
ST03V51	ST03V51	ST03	V51	ATA	ACG	A	T	A	A	C	G	_	M	3	_M3	orange	_ M 3'	2	AA, TC, AG	806F_V036	GGACTAACAGGGCATCTAGT	61.98583104	v36	ACATCGCTCGTC	st39
ST03V52	ST03V52	ST03	V52	ATA	GGG	A	T	A	G	G	G	5	M	3	5M3	brown	5' M 3'	3	AG, TG, AG	806F_V064	GGACTAGCAGGGGATCTAGT	62.00058379	v64	ACATCGCTCGTC	st39
ST03V53	ST03V53	ST03	V53	ATA	TGG	A	T	A	T	G	G	5	M	3	5M3	brown	5' M 3'	3	AT, TG, AG	806F_V032	GGACTATCAGGGGATCTAGT	62.01533654	v32	ACATCGCTCGTC	st39
ST03V54	ST03V54	ST03	V54	ATA	AGG	A	T	A	A	G	G	_	M	3	_M3	orange	_ M 3'	2	AA, TG, AG	806F_V048	GGACTAACAGGGGATCTAGT	62.03008929	v48	ACATCGCTCGTC	st39
ST03V55	ST03V55	ST03	V55	ATA	GAT	A	T	A	G	A	T	5	M	3	5M3	brown	5' M 3'	3	AG, TA, AT	806F_V058	GGACTAGCAGGGAATCTATT	62.04484203	v58	ACATCGCTCGTC	st39
ST03V56	ST03V56	ST03	V56	ATA	TAT	A	T	A	T	A	T	5	M	3	5M3	brown	5' M 3'	3	AT, TA, AT	806F_V026	GGACTATCAGGGAATCTATT	62.05959478	v26	ACATCGCTCGTC	st39
ST03V57	ST03V57	ST03	V57	ATA	AAT	A	T	A	A	A	T	_	M	3	_M3	orange	_ M 3'	2	AA, TA, AT	806F_V042	GGACTAACAGGGAATCTATT	62.07434753	v42	ACATCGCTCGTC	st39
ST03V58	ST03V58	ST03	V58	ATA	GCT	A	T	A	G	C	T	5	M	3	5M3	brown	5' M 3'	3	AG, TC, AT	806F_V050	GGACTAGCAGGGCATCTATT	62.08910027	v50	ACATCGCTCGTC	st39
ST03V59	ST03V59	ST03	V59	ATA	TCT	A	T	A	T	C	T	5	M	3	5M3	brown	5' M 3'	3	AT, TC, AT	806F_V018	GGACTATCAGGGCATCTATT	62.10385302	v18	ACATCGCTCGTC	st39
ST03V60	ST03V60	ST03	V60	ATA	ACT	A	T	A	A	C	T	_	M	3	_M3	orange	_ M 3'	2	AA, TC, AT	806F_V034	GGACTAACAGGGCATCTATT	62.11860577	v34	ACATCGCTCGTC	st39
ST03V61	ST03V61	ST03	V61	ATA	GGT	A	T	A	G	G	T	5	M	3	5M3	brown	5' M 3'	3	AG, TG, AT	806F_V062	GGACTAGCAGGGGATCTATT	62.13335852	v62	ACATCGCTCGTC	st39
ST03V62	ST03V62	ST03	V62	ATA	TGT	A	T	A	T	G	T	5	M	3	5M3	brown	5' M 3'	3	AT, TG, AT	806F_V030	GGACTATCAGGGGATCTATT	62.14811126	v30	ACATCGCTCGTC	st39
ST03V63	ST03V63	ST03	V63	ATA	AGT	A	T	A	A	G	T	_	M	3	_M3	orange	_ M 3'	2	AA, TG, AT	806F_V046	GGACTAACAGGGGATCTATT	62.16286401	v46	ACATCGCTCGTC	st39
ST04V00	ST04V00	ST04	V00	CAA	CTA	C	A	A	C	T	A	_	M	_	_M_	yellow	_ M _	1	CC, AT, AA	806F_V001	GGACTACCAGGGTATCTAAT	62.17761676	v1	GAACCTTTCCCG	st11
ST04V01	ST04V01	ST04	V01	CAA	GTA	C	A	A	G	T	A	5	M	_	5M_	green	5' M _	2	CG, AT, AA	806F_V055	GGACTAGCAGGGTATCTAAT	62.19236951	v55	GAACCTTTCCCG	st11
ST04V02	ST04V02	ST04	V02	CAA	TTA	C	A	A	T	T	A	5	M	_	5M_	green	5' M _	2	CT, AT, AA	806F_V023	GGACTATCAGGGTATCTAAT	62.20712225	v23	GAACCTTTCCCG	st11
ST04V03	ST04V03	ST04	V03	CAA	ATA	C	A	A	A	T	A	5	M	_	5M_	green	5' M _	2	CA, AT, AA	806F_V039	GGACTAACAGGGTATCTAAT	62.221875	v39	GAACCTTTCCCG	st11
ST04V04	ST04V04	ST04	V04	CAA	CAA	C	A	A	C	A	A	_	_	_	___	black	_ _ _	0	CC, AA, AA	806F_V11	GGACTACCAGGGAATCTAAT	62.23662775	v11	GAACCTTTCCCG	st11
ST04V05	ST04V05	ST04	V05	CAA	CCA	C	A	A	C	C	A	_	M	_	_M_	yellow	_ M _	1	CC, AC, AA	806F_V004	GGACTACCAGGGCATCTAAT	62.25138049	v4	GAACCTTTCCCG	st11
ST04V06	ST04V06	ST04	V06	CAA	CGA	C	A	A	C	G	A	_	M	_	_M_	yellow	_ M _	1	CC, AG, AA	806F_V15	GGACTACCAGGGGATCTAAT	62.26613324	v15	GAACCTTTCCCG	st11
ST04V07	ST04V07	ST04	V07	CAA	CTC	C	A	A	C	T	C	_	M	3	_M3	orange	_ M 3'	2	CC, AT, AC	806F_V006	GGACTACCAGGGTATCTACT	62.28088599	v6	GAACCTTTCCCG	st11
ST04V08	ST04V08	ST04	V08	CAA	CTG	C	A	A	C	T	G	_	M	3	_M3	orange	_ M 3'	2	CC, AT, AG	806F_V008	GGACTACCAGGGTATCTAGT	62.29563874	v8	GAACCTTTCCCG	st11
ST04V09	ST04V09	ST04	V09	CAA	CTT	C	A	A	C	T	T	_	M	3	_M3	orange	_ M 3'	2	CC, AT, AT	806F_V007	GGACTACCAGGGTATCTATT	62.31039148	v7	GAACCTTTCCCG	st11
ST04V10	ST04V10	ST04	V10	CAA	GAA	C	A	A	G	A	A	5	_	_	5__	blue	5' _ _	1	CG, AA, AA	806F_V059	GGACTAGCAGGGAATCTAAT	62.32514423	v59	GAACCTTTCCCG	st11
ST04V11	ST04V11	ST04	V11	CAA	TAA	C	A	A	T	A	A	5	_	_	5__	blue	5' _ _	1	CT, AA, AA	806F_V027	GGACTATCAGGGAATCTAAT	62.33989698	v27	GAACCTTTCCCG	st11
ST04V12	ST04V12	ST04	V12	CAA	AAA	C	A	A	A	A	A	5	_	_	5__	blue	5' _ _	1	CA, AA, AA	806F_V043	GGACTAACAGGGAATCTAAT	62.35464973	v43	GAACCTTTCCCG	st11
ST04V13	ST04V13	ST04	V13	CAA	GCA	C	A	A	G	C	A	5	M	_	5M_	green	5' M _	2	CG, AC, AA	806F_V051	GGACTAGCAGGGCATCTAAT	62.36940247	v51	GAACCTTTCCCG	st11
ST04V14	ST04V14	ST04	V14	CAA	TCA	C	A	A	T	C	A	5	M	_	5M_	green	5' M _	2	CT, AC, AA	806F_V019	GGACTATCAGGGCATCTAAT	62.38415522	v19	GAACCTTTCCCG	st11
ST04V15	ST04V15	ST04	V15	CAA	ACA	C	A	A	A	C	A	5	M	_	5M_	green	5' M _	2	CA, AC, AA	806F_V035	GGACTAACAGGGCATCTAAT	62.39890797	v35	GAACCTTTCCCG	st11
ST04V16	ST04V16	ST04	V16	CAA	GGA	C	A	A	G	G	A	5	M	_	5M_	green	5' M _	2	CG, AG, AA	806F_V063	GGACTAGCAGGGGATCTAAT	62.41366071	v63	GAACCTTTCCCG	st11
ST04V17	ST04V17	ST04	V17	CAA	TGA	C	A	A	T	G	A	5	M	_	5M_	green	5' M _	2	CT, AG, AA	806F_V031	GGACTATCAGGGGATCTAAT	62.42841346	v31	GAACCTTTCCCG	st11
ST04V18	ST04V18	ST04	V18	CAA	AGA	C	A	A	A	G	A	5	M	_	5M_	green	5' M _	2	CA, AG, AA	806F_V047	GGACTAACAGGGGATCTAAT	62.44316621	v47	GAACCTTTCCCG	st11
ST04V19	ST04V19	ST04	V19	CAA	CAC	C	A	A	C	A	C	_	_	3	__3	red	_ _ 3'	1	CC, AA, AC	806F_V09	GGACTACCAGGGAATCTACT	62.45791896	v9	GAACCTTTCCCG	st11
ST04V20	ST04V20	ST04	V20	CAA	CCC	C	A	A	C	C	C	_	M	3	_M3	orange	_ M 3'	2	CC, AC, AC	806F_V002	GGACTACCAGGGCATCTACT	62.4726717	v2	GAACCTTTCCCG	st11
ST04V21	ST04V21	ST04	V21	CAA	CGC	C	A	A	C	G	C	_	M	3	_M3	orange	_ M 3'	2	CC, AG, AC	806F_V13	GGACTACCAGGGGATCTACT	62.48742445	v13	GAACCTTTCCCG	st11
ST04V22	ST04V22	ST04	V22	CAA	CAG	C	A	A	C	A	G	_	_	3	__3	red	_ _ 3'	1	CC, AA, AG	806F_V12	GGACTACCAGGGAATCTAGT	62.5021772	v12	GAACCTTTCCCG	st11
ST04V23	ST04V23	ST04	V23	CAA	CCG	C	A	A	C	C	G	_	M	3	_M3	orange	_ M 3'	2	CC, AC, AG	806F_V005	GGACTACCAGGGCATCTAGT	62.51692995	v5	GAACCTTTCCCG	st11
ST04V24	ST04V24	ST04	V24	CAA	CGG	C	A	A	C	G	G	_	M	3	_M3	orange	_ M 3'	2	CC, AG, AG	806F_V16	GGACTACCAGGGGATCTAGT	62.53168269	v16	GAACCTTTCCCG	st11
ST04V25	ST04V25	ST04	V25	CAA	CAT	C	A	A	C	A	T	_	_	3	__3	red	_ _ 3'	1	CC, AA, AT	806F_V10	GGACTACCAGGGAATCTATT	62.54643544	v10	GAACCTTTCCCG	st11
ST04V26	ST04V26	ST04	V26	CAA	CCT	C	A	A	C	C	T	_	M	3	_M3	orange	_ M 3'	2	CC, AC, AT	806F_V003	GGACTACCAGGGCATCTATT	62.56118819	v3	GAACCTTTCCCG	st11
ST04V27	ST04V27	ST04	V27	CAA	CGT	C	A	A	C	G	T	_	M	3	_M3	orange	_ M 3'	2	CC, AG, AT	806F_V14	GGACTACCAGGGGATCTATT	62.57594093	v14	GAACCTTTCCCG	st11
ST04V28	ST04V28	ST04	V28	CAA	GTC	C	A	A	G	T	C	5	M	3	5M3	brown	5' M 3'	3	CG, AT, AC	806F_V053	GGACTAGCAGGGTATCTACT	62.59069368	v53	GAACCTTTCCCG	st11
ST04V29	ST04V29	ST04	V29	CAA	TTC	C	A	A	T	T	C	5	M	3	5M3	brown	5' M 3'	3	CT, AT, AC	806F_V021	GGACTATCAGGGTATCTACT	62.60544643	v21	GAACCTTTCCCG	st11
ST04V30	ST04V30	ST04	V30	CAA	ATC	C	A	A	A	T	C	5	M	3	5M3	brown	5' M 3'	3	CA, AT, AC	806F_V037	GGACTAACAGGGTATCTACT	62.62019918	v37	GAACCTTTCCCG	st11
ST04V31	ST04V31	ST04	V31	CAA	GTG	C	A	A	G	T	G	5	M	3	5M3	brown	5' M 3'	3	CG, AT, AG	806F_V056	GGACTAGCAGGGTATCTAGT	62.63495192	v56	GAACCTTTCCCG	st11
ST04V32	ST04V32	ST04	V32	CAA	TTG	C	A	A	T	T	G	5	M	3	5M3	brown	5' M 3'	3	CT, AT, AG	806F_V024	GGACTATCAGGGTATCTAGT	62.64970467	v24	GAACCTTTCCCG	st11
ST04V33	ST04V33	ST04	V33	CAA	ATG	C	A	A	A	T	G	5	M	3	5M3	brown	5' M 3'	3	CA, AT, AG	806F_V040	GGACTAACAGGGTATCTAGT	62.66445742	v40	GAACCTTTCCCG	st11
ST04V34	ST04V34	ST04	V34	CAA	GTT	C	A	A	G	T	T	5	M	3	5M3	brown	5' M 3'	3	CG, AT, AT	806F_V054	GGACTAGCAGGGTATCTATT	62.67921016	v54	GAACCTTTCCCG	st11
ST04V35	ST04V35	ST04	V35	CAA	TTT	C	A	A	T	T	T	5	M	3	5M3	brown	5' M 3'	3	CT, AT, AT	806F_V022	GGACTATCAGGGTATCTATT	62.69396291	v22	GAACCTTTCCCG	st11
ST04V36	ST04V36	ST04	V36	CAA	ATT	C	A	A	A	T	T	5	M	3	5M3	brown	5' M 3'	3	CA, AT, AT	806F_V038	GGACTAACAGGGTATCTATT	62.70871566	v38	GAACCTTTCCCG	st11
ST04V37	ST04V37	ST04	V37	CAA	GAC	C	A	A	G	A	C	5	_	3	5_3	purple	5' _ 3'	2	CG, AA, AC	806F_V057	GGACTAGCAGGGAATCTACT	62.72346841	v57	GAACCTTTCCCG	st11
ST04V38	ST04V38	ST04	V38	CAA	TAC	C	A	A	T	A	C	5	_	3	5_3	purple	5' _ 3'	2	CT, AA, AC	806F_V025	GGACTATCAGGGAATCTACT	62.73822115	v25	GAACCTTTCCCG	st11
ST04V39	ST04V39	ST04	V39	CAA	AAC	C	A	A	A	A	C	5	_	3	5_3	purple	5' _ 3'	2	CA, AA, AC	806F_V041	GGACTAACAGGGAATCTACT	62.7529739	v41	GAACCTTTCCCG	st11
ST04V40	ST04V40	ST04	V40	CAA	GCC	C	A	A	G	C	C	5	M	3	5M3	brown	5' M 3'	3	CG, AC, AC	806F_V049	GGACTAGCAGGGCATCTACT	62.76772665	v49	GAACCTTTCCCG	st11
ST04V41	ST04V41	ST04	V41	CAA	TCC	C	A	A	T	C	C	5	M	3	5M3	brown	5' M 3'	3	CT, AC, AC	806F_V017	GGACTATCAGGGCATCTACT	62.7824794	v17	GAACCTTTCCCG	st11
ST04V42	ST04V42	ST04	V42	CAA	ACC	C	A	A	A	C	C	5	M	3	5M3	brown	5' M 3'	3	CA, AC, AC	806F_V033	GGACTAACAGGGCATCTACT	62.79723214	v33	GAACCTTTCCCG	st11
ST04V43	ST04V43	ST04	V43	CAA	GGC	C	A	A	G	G	C	5	M	3	5M3	brown	5' M 3'	3	CG, AG, AC	806F_V061	GGACTAGCAGGGGATCTACT	62.81198489	v61	GAACCTTTCCCG	st11
ST04V44	ST04V44	ST04	V44	CAA	TGC	C	A	A	T	G	C	5	M	3	5M3	brown	5' M 3'	3	CT, AG, AC	806F_V029	GGACTATCAGGGGATCTACT	62.82673764	v29	GAACCTTTCCCG	st11
ST04V45	ST04V45	ST04	V45	CAA	AGC	C	A	A	A	G	C	5	M	3	5M3	brown	5' M 3'	3	CA, AG, AC	806F_V045	GGACTAACAGGGGATCTACT	62.84149038	v45	GAACCTTTCCCG	st11
ST04V46	ST04V46	ST04	V46	CAA	GAG	C	A	A	G	A	G	5	_	3	5_3	purple	5' _ 3'	2	CG, AA, AG	806F_V060	GGACTAGCAGGGAATCTAGT	62.85624313	v60	GAACCTTTCCCG	st11
ST04V47	ST04V47	ST04	V47	CAA	TAG	C	A	A	T	A	G	5	_	3	5_3	purple	5' _ 3'	2	CT, AA, AG	806F_V028	GGACTATCAGGGAATCTAGT	62.87099588	v28	GAACCTTTCCCG	st11
ST04V48	ST04V48	ST04	V48	CAA	AAG	C	A	A	A	A	G	5	_	3	5_3	purple	5' _ 3'	2	CA, AA, AG	806F_V044	GGACTAACAGGGAATCTAGT	62.88574863	v44	GAACCTTTCCCG	st11
ST04V49	ST04V49	ST04	V49	CAA	GCG	C	A	A	G	C	G	5	M	3	5M3	brown	5' M 3'	3	CG, AC, AG	806F_V052	GGACTAGCAGGGCATCTAGT	62.90050137	v52	GAACCTTTCCCG	st11
ST04V50	ST04V50	ST04	V50	CAA	TCG	C	A	A	T	C	G	5	M	3	5M3	brown	5' M 3'	3	CT, AC, AG	806F_V020	GGACTATCAGGGCATCTAGT	62.91525412	v20	GAACCTTTCCCG	st11
ST04V51	ST04V51	ST04	V51	CAA	ACG	C	A	A	A	C	G	5	M	3	5M3	brown	5' M 3'	3	CA, AC, AG	806F_V036	GGACTAACAGGGCATCTAGT	62.93000687	v36	GAACCTTTCCCG	st11
ST04V52	ST04V52	ST04	V52	CAA	GGG	C	A	A	G	G	G	5	M	3	5M3	brown	5' M 3'	3	CG, AG, AG	806F_V064	GGACTAGCAGGGGATCTAGT	62.94475962	v64	GAACCTTTCCCG	st11
ST04V53	ST04V53	ST04	V53	CAA	TGG	C	A	A	T	G	G	5	M	3	5M3	brown	5' M 3'	3	CT, AG, AG	806F_V032	GGACTATCAGGGGATCTAGT	62.95951236	v32	GAACCTTTCCCG	st11
ST04V54	ST04V54	ST04	V54	CAA	AGG	C	A	A	A	G	G	5	M	3	5M3	brown	5' M 3'	3	CA, AG, AG	806F_V048	GGACTAACAGGGGATCTAGT	62.97426511	v48	GAACCTTTCCCG	st11
ST04V55	ST04V55	ST04	V55	CAA	GAT	C	A	A	G	A	T	5	_	3	5_3	purple	5' _ 3'	2	CG, AA, AT	806F_V058	GGACTAGCAGGGAATCTATT	62.98901786	v58	GAACCTTTCCCG	st11
ST04V56	ST04V56	ST04	V56	CAA	TAT	C	A	A	T	A	T	5	_	3	5_3	purple	5' _ 3'	2	CT, AA, AT	806F_V026	GGACTATCAGGGAATCTATT	63.0037706	v26	GAACCTTTCCCG	st11
ST04V57	ST04V57	ST04	V57	CAA	AAT	C	A	A	A	A	T	5	_	3	5_3	purple	5' _ 3'	2	CA, AA, AT	806F_V042	GGACTAACAGGGAATCTATT	63.01852335	v42	GAACCTTTCCCG	st11
ST04V58	ST04V58	ST04	V58	CAA	GCT	C	A	A	G	C	T	5	M	3	5M3	brown	5' M 3'	3	CG, AC, AT	806F_V050	GGACTAGCAGGGCATCTATT	63.0332761	v50	GAACCTTTCCCG	st11
ST04V59	ST04V59	ST04	V59	CAA	TCT	C	A	A	T	C	T	5	M	3	5M3	brown	5' M 3'	3	CT, AC, AT	806F_V018	GGACTATCAGGGCATCTATT	63.04802885	v18	GAACCTTTCCCG	st11
ST04V60	ST04V60	ST04	V60	CAA	ACT	C	A	A	A	C	T	5	M	3	5M3	brown	5' M 3'	3	CA, AC, AT	806F_V034	GGACTAACAGGGCATCTATT	63.06278159	v34	GAACCTTTCCCG	st11
ST04V61	ST04V61	ST04	V61	CAA	GGT	C	A	A	G	G	T	5	M	3	5M3	brown	5' M 3'	3	CG, AG, AT	806F_V062	GGACTAGCAGGGGATCTATT	63.07753434	v62	GAACCTTTCCCG	st11
ST04V62	ST04V62	ST04	V62	CAA	TGT	C	A	A	T	G	T	5	M	3	5M3	brown	5' M 3'	3	CT, AG, AT	806F_V030	GGACTATCAGGGGATCTATT	63.09228709	v30	GAACCTTTCCCG	st11
ST04V63	ST04V63	ST04	V63	CAA	AGT	C	A	A	A	G	T	5	M	3	5M3	brown	5' M 3'	3	CA, AG, AT	806F_V046	GGACTAACAGGGGATCTATT	63.10703984	v46	GAACCTTTCCCG	st11
ST05V00	ST05V00	ST05	V00	CCA	CTA	C	C	A	C	T	A	_	M	_	_M_	yellow	_ M _	1	CC, CT, AA	806F_V001	GGACTACCAGGGTATCTAAT	63.12179258	v1	TGCGCTCCAACT	st4
ST05V01	ST05V01	ST05	V01	CCA	GTA	C	C	A	G	T	A	5	M	_	5M_	green	5' M _	2	CG, CT, AA	806F_V055	GGACTAGCAGGGTATCTAAT	63.13654533	v55	TGCGCTCCAACT	st4
ST05V02	ST05V02	ST05	V02	CCA	TTA	C	C	A	T	T	A	5	M	_	5M_	green	5' M _	2	CT, CT, AA	806F_V023	GGACTATCAGGGTATCTAAT	63.15129808	v23	TGCGCTCCAACT	st4
ST05V03	ST05V03	ST05	V03	CCA	ATA	C	C	A	A	T	A	5	M	_	5M_	green	5' M _	2	CA, CT, AA	806F_V039	GGACTAACAGGGTATCTAAT	63.16605082	v39	TGCGCTCCAACT	st4
ST05V04	ST05V04	ST05	V04	CCA	CAA	C	C	A	C	A	A	_	M	_	_M_	yellow	_ M _	1	CC, CA, AA	806F_V11	GGACTACCAGGGAATCTAAT	63.18080357	v11	TGCGCTCCAACT	st4
ST05V05	ST05V05	ST05	V05	CCA	CCA	C	C	A	C	C	A	_	_	_	___	black	_ _ _	0	CC, CC, AA	806F_V004	GGACTACCAGGGCATCTAAT	63.19555632	v4	TGCGCTCCAACT	st4
ST05V06	ST05V06	ST05	V06	CCA	CGA	C	C	A	C	G	A	_	M	_	_M_	yellow	_ M _	1	CC, CG, AA	806F_V15	GGACTACCAGGGGATCTAAT	63.21030907	v15	TGCGCTCCAACT	st4
ST05V07	ST05V07	ST05	V07	CCA	CTC	C	C	A	C	T	C	_	M	3	_M3	orange	_ M 3'	2	CC, CT, AC	806F_V006	GGACTACCAGGGTATCTACT	63.22506181	v6	TGCGCTCCAACT	st4
ST05V08	ST05V08	ST05	V08	CCA	CTG	C	C	A	C	T	G	_	M	3	_M3	orange	_ M 3'	2	CC, CT, AG	806F_V008	GGACTACCAGGGTATCTAGT	63.23981456	v8	TGCGCTCCAACT	st4
ST05V09	ST05V09	ST05	V09	CCA	CTT	C	C	A	C	T	T	_	M	3	_M3	orange	_ M 3'	2	CC, CT, AT	806F_V007	GGACTACCAGGGTATCTATT	63.25456731	v7	TGCGCTCCAACT	st4
ST05V10	ST05V10	ST05	V10	CCA	GAA	C	C	A	G	A	A	5	M	_	5M_	green	5' M _	2	CG, CA, AA	806F_V059	GGACTAGCAGGGAATCTAAT	63.26932005	v59	TGCGCTCCAACT	st4
ST05V11	ST05V11	ST05	V11	CCA	TAA	C	C	A	T	A	A	5	M	_	5M_	green	5' M _	2	CT, CA, AA	806F_V027	GGACTATCAGGGAATCTAAT	63.2840728	v27	TGCGCTCCAACT	st4
ST05V12	ST05V12	ST05	V12	CCA	AAA	C	C	A	A	A	A	5	M	_	5M_	green	5' M _	2	CA, CA, AA	806F_V043	GGACTAACAGGGAATCTAAT	63.29882555	v43	TGCGCTCCAACT	st4
ST05V13	ST05V13	ST05	V13	CCA	GCA	C	C	A	G	C	A	5	_	_	5__	blue	5' _ _	1	CG, CC, AA	806F_V051	GGACTAGCAGGGCATCTAAT	63.3135783	v51	TGCGCTCCAACT	st4
ST05V14	ST05V14	ST05	V14	CCA	TCA	C	C	A	T	C	A	5	_	_	5__	blue	5' _ _	1	CT, CC, AA	806F_V019	GGACTATCAGGGCATCTAAT	63.32833104	v19	TGCGCTCCAACT	st4
ST05V15	ST05V15	ST05	V15	CCA	ACA	C	C	A	A	C	A	5	_	_	5__	blue	5' _ _	1	CA, CC, AA	806F_V035	GGACTAACAGGGCATCTAAT	63.34308379	v35	TGCGCTCCAACT	st4
ST05V16	ST05V16	ST05	V16	CCA	GGA	C	C	A	G	G	A	5	M	_	5M_	green	5' M _	2	CG, CG, AA	806F_V063	GGACTAGCAGGGGATCTAAT	63.35783654	v63	TGCGCTCCAACT	st4
ST05V17	ST05V17	ST05	V17	CCA	TGA	C	C	A	T	G	A	5	M	_	5M_	green	5' M _	2	CT, CG, AA	806F_V031	GGACTATCAGGGGATCTAAT	63.37258929	v31	TGCGCTCCAACT	st4
ST05V18	ST05V18	ST05	V18	CCA	AGA	C	C	A	A	G	A	5	M	_	5M_	green	5' M _	2	CA, CG, AA	806F_V047	GGACTAACAGGGGATCTAAT	63.38734203	v47	TGCGCTCCAACT	st4
ST05V19	ST05V19	ST05	V19	CCA	CAC	C	C	A	C	A	C	_	M	3	_M3	orange	_ M 3'	2	CC, CA, AC	806F_V09	GGACTACCAGGGAATCTACT	63.40209478	v9	TGCGCTCCAACT	st4
ST05V20	ST05V20	ST05	V20	CCA	CCC	C	C	A	C	C	C	_	_	3	__3	red	_ _ 3'	1	CC, CC, AC	806F_V002	GGACTACCAGGGCATCTACT	63.41684753	v2	TGCGCTCCAACT	st4
ST05V21	ST05V21	ST05	V21	CCA	CGC	C	C	A	C	G	C	_	M	3	_M3	orange	_ M 3'	2	CC, CG, AC	806F_V13	GGACTACCAGGGGATCTACT	63.43160027	v13	TGCGCTCCAACT	st4
ST05V22	ST05V22	ST05	V22	CCA	CAG	C	C	A	C	A	G	_	M	3	_M3	orange	_ M 3'	2	CC, CA, AG	806F_V12	GGACTACCAGGGAATCTAGT	63.44635302	v12	TGCGCTCCAACT	st4
ST05V23	ST05V23	ST05	V23	CCA	CCG	C	C	A	C	C	G	_	_	3	__3	red	_ _ 3'	1	CC, CC, AG	806F_V005	GGACTACCAGGGCATCTAGT	63.46110577	v5	TGCGCTCCAACT	st4
ST05V24	ST05V24	ST05	V24	CCA	CGG	C	C	A	C	G	G	_	M	3	_M3	orange	_ M 3'	2	CC, CG, AG	806F_V16	GGACTACCAGGGGATCTAGT	63.47585852	v16	TGCGCTCCAACT	st4
ST05V25	ST05V25	ST05	V25	CCA	CAT	C	C	A	C	A	T	_	M	3	_M3	orange	_ M 3'	2	CC, CA, AT	806F_V10	GGACTACCAGGGAATCTATT	63.49061126	v10	TGCGCTCCAACT	st4
ST05V26	ST05V26	ST05	V26	CCA	CCT	C	C	A	C	C	T	_	_	3	__3	red	_ _ 3'	1	CC, CC, AT	806F_V003	GGACTACCAGGGCATCTATT	63.50536401	v3	TGCGCTCCAACT	st4
ST05V27	ST05V27	ST05	V27	CCA	CGT	C	C	A	C	G	T	_	M	3	_M3	orange	_ M 3'	2	CC, CG, AT	806F_V14	GGACTACCAGGGGATCTATT	63.52011676	v14	TGCGCTCCAACT	st4
ST05V28	ST05V28	ST05	V28	CCA	GTC	C	C	A	G	T	C	5	M	3	5M3	brown	5' M 3'	3	CG, CT, AC	806F_V053	GGACTAGCAGGGTATCTACT	63.53486951	v53	TGCGCTCCAACT	st4
ST05V29	ST05V29	ST05	V29	CCA	TTC	C	C	A	T	T	C	5	M	3	5M3	brown	5' M 3'	3	CT, CT, AC	806F_V021	GGACTATCAGGGTATCTACT	63.54962225	v21	TGCGCTCCAACT	st4
ST05V30	ST05V30	ST05	V30	CCA	ATC	C	C	A	A	T	C	5	M	3	5M3	brown	5' M 3'	3	CA, CT, AC	806F_V037	GGACTAACAGGGTATCTACT	63.564375	v37	TGCGCTCCAACT	st4
ST05V31	ST05V31	ST05	V31	CCA	GTG	C	C	A	G	T	G	5	M	3	5M3	brown	5' M 3'	3	CG, CT, AG	806F_V056	GGACTAGCAGGGTATCTAGT	63.57912775	v56	TGCGCTCCAACT	st4
ST05V32	ST05V32	ST05	V32	CCA	TTG	C	C	A	T	T	G	5	M	3	5M3	brown	5' M 3'	3	CT, CT, AG	806F_V024	GGACTATCAGGGTATCTAGT	63.59388049	v24	TGCGCTCCAACT	st4
ST05V33	ST05V33	ST05	V33	CCA	ATG	C	C	A	A	T	G	5	M	3	5M3	brown	5' M 3'	3	CA, CT, AG	806F_V040	GGACTAACAGGGTATCTAGT	63.60863324	v40	TGCGCTCCAACT	st4
ST05V34	ST05V34	ST05	V34	CCA	GTT	C	C	A	G	T	T	5	M	3	5M3	brown	5' M 3'	3	CG, CT, AT	806F_V054	GGACTAGCAGGGTATCTATT	63.62338599	v54	TGCGCTCCAACT	st4
ST05V35	ST05V35	ST05	V35	CCA	TTT	C	C	A	T	T	T	5	M	3	5M3	brown	5' M 3'	3	CT, CT, AT	806F_V022	GGACTATCAGGGTATCTATT	63.63813874	v22	TGCGCTCCAACT	st4
ST05V36	ST05V36	ST05	V36	CCA	ATT	C	C	A	A	T	T	5	M	3	5M3	brown	5' M 3'	3	CA, CT, AT	806F_V038	GGACTAACAGGGTATCTATT	63.65289148	v38	TGCGCTCCAACT	st4
ST05V37	ST05V37	ST05	V37	CCA	GAC	C	C	A	G	A	C	5	M	3	5M3	brown	5' M 3'	3	CG, CA, AC	806F_V057	GGACTAGCAGGGAATCTACT	63.66764423	v57	TGCGCTCCAACT	st4
ST05V38	ST05V38	ST05	V38	CCA	TAC	C	C	A	T	A	C	5	M	3	5M3	brown	5' M 3'	3	CT, CA, AC	806F_V025	GGACTATCAGGGAATCTACT	63.68239698	v25	TGCGCTCCAACT	st4
ST05V39	ST05V39	ST05	V39	CCA	AAC	C	C	A	A	A	C	5	M	3	5M3	brown	5' M 3'	3	CA, CA, AC	806F_V041	GGACTAACAGGGAATCTACT	63.69714973	v41	TGCGCTCCAACT	st4
ST05V40	ST05V40	ST05	V40	CCA	GCC	C	C	A	G	C	C	5	_	3	5_3	purple	5' _ 3'	2	CG, CC, AC	806F_V049	GGACTAGCAGGGCATCTACT	63.71190247	v49	TGCGCTCCAACT	st4
ST05V41	ST05V41	ST05	V41	CCA	TCC	C	C	A	T	C	C	5	_	3	5_3	purple	5' _ 3'	2	CT, CC, AC	806F_V017	GGACTATCAGGGCATCTACT	63.72665522	v17	TGCGCTCCAACT	st4
ST05V42	ST05V42	ST05	V42	CCA	ACC	C	C	A	A	C	C	5	_	3	5_3	purple	5' _ 3'	2	CA, CC, AC	806F_V033	GGACTAACAGGGCATCTACT	63.74140797	v33	TGCGCTCCAACT	st4
ST05V43	ST05V43	ST05	V43	CCA	GGC	C	C	A	G	G	C	5	M	3	5M3	brown	5' M 3'	3	CG, CG, AC	806F_V061	GGACTAGCAGGGGATCTACT	63.75616071	v61	TGCGCTCCAACT	st4
ST05V44	ST05V44	ST05	V44	CCA	TGC	C	C	A	T	G	C	5	M	3	5M3	brown	5' M 3'	3	CT, CG, AC	806F_V029	GGACTATCAGGGGATCTACT	63.77091346	v29	TGCGCTCCAACT	st4
ST05V45	ST05V45	ST05	V45	CCA	AGC	C	C	A	A	G	C	5	M	3	5M3	brown	5' M 3'	3	CA, CG, AC	806F_V045	GGACTAACAGGGGATCTACT	63.78566621	v45	TGCGCTCCAACT	st4
ST05V46	ST05V46	ST05	V46	CCA	GAG	C	C	A	G	A	G	5	M	3	5M3	brown	5' M 3'	3	CG, CA, AG	806F_V060	GGACTAGCAGGGAATCTAGT	63.80041896	v60	TGCGCTCCAACT	st4
ST05V47	ST05V47	ST05	V47	CCA	TAG	C	C	A	T	A	G	5	M	3	5M3	brown	5' M 3'	3	CT, CA, AG	806F_V028	GGACTATCAGGGAATCTAGT	63.8151717	v28	TGCGCTCCAACT	st4
ST05V48	ST05V48	ST05	V48	CCA	AAG	C	C	A	A	A	G	5	M	3	5M3	brown	5' M 3'	3	CA, CA, AG	806F_V044	GGACTAACAGGGAATCTAGT	63.82992445	v44	TGCGCTCCAACT	st4
ST05V49	ST05V49	ST05	V49	CCA	GCG	C	C	A	G	C	G	5	_	3	5_3	purple	5' _ 3'	2	CG, CC, AG	806F_V052	GGACTAGCAGGGCATCTAGT	63.8446772	v52	TGCGCTCCAACT	st4
ST05V50	ST05V50	ST05	V50	CCA	TCG	C	C	A	T	C	G	5	_	3	5_3	purple	5' _ 3'	2	CT, CC, AG	806F_V020	GGACTATCAGGGCATCTAGT	63.85942995	v20	TGCGCTCCAACT	st4
ST05V51	ST05V51	ST05	V51	CCA	ACG	C	C	A	A	C	G	5	_	3	5_3	purple	5' _ 3'	2	CA, CC, AG	806F_V036	GGACTAACAGGGCATCTAGT	63.87418269	v36	TGCGCTCCAACT	st4
ST05V52	ST05V52	ST05	V52	CCA	GGG	C	C	A	G	G	G	5	M	3	5M3	brown	5' M 3'	3	CG, CG, AG	806F_V064	GGACTAGCAGGGGATCTAGT	63.88893544	v64	TGCGCTCCAACT	st4
ST05V53	ST05V53	ST05	V53	CCA	TGG	C	C	A	T	G	G	5	M	3	5M3	brown	5' M 3'	3	CT, CG, AG	806F_V032	GGACTATCAGGGGATCTAGT	63.90368819	v32	TGCGCTCCAACT	st4
ST05V54	ST05V54	ST05	V54	CCA	AGG	C	C	A	A	G	G	5	M	3	5M3	brown	5' M 3'	3	CA, CG, AG	806F_V048	GGACTAACAGGGGATCTAGT	63.91844093	v48	TGCGCTCCAACT	st4
ST05V55	ST05V55	ST05	V55	CCA	GAT	C	C	A	G	A	T	5	M	3	5M3	brown	5' M 3'	3	CG, CA, AT	806F_V058	GGACTAGCAGGGAATCTATT	63.93319368	v58	TGCGCTCCAACT	st4
ST05V56	ST05V56	ST05	V56	CCA	TAT	C	C	A	T	A	T	5	M	3	5M3	brown	5' M 3'	3	CT, CA, AT	806F_V026	GGACTATCAGGGAATCTATT	63.94794643	v26	TGCGCTCCAACT	st4
ST05V57	ST05V57	ST05	V57	CCA	AAT	C	C	A	A	A	T	5	M	3	5M3	brown	5' M 3'	3	CA, CA, AT	806F_V042	GGACTAACAGGGAATCTATT	63.96269918	v42	TGCGCTCCAACT	st4
ST05V58	ST05V58	ST05	V58	CCA	GCT	C	C	A	G	C	T	5	_	3	5_3	purple	5' _ 3'	2	CG, CC, AT	806F_V050	GGACTAGCAGGGCATCTATT	63.97745192	v50	TGCGCTCCAACT	st4
ST05V59	ST05V59	ST05	V59	CCA	TCT	C	C	A	T	C	T	5	_	3	5_3	purple	5' _ 3'	2	CT, CC, AT	806F_V018	GGACTATCAGGGCATCTATT	63.99220467	v18	TGCGCTCCAACT	st4
ST05V60	ST05V60	ST05	V60	CCA	ACT	C	C	A	A	C	T	5	_	3	5_3	purple	5' _ 3'	2	CA, CC, AT	806F_V034	GGACTAACAGGGCATCTATT	64.00695742	v34	TGCGCTCCAACT	st4
ST05V61	ST05V61	ST05	V61	CCA	GGT	C	C	A	G	G	T	5	M	3	5M3	brown	5' M 3'	3	CG, CG, AT	806F_V062	GGACTAGCAGGGGATCTATT	64.02171016	v62	TGCGCTCCAACT	st4
ST05V62	ST05V62	ST05	V62	CCA	TGT	C	C	A	T	G	T	5	M	3	5M3	brown	5' M 3'	3	CT, CG, AT	806F_V030	GGACTATCAGGGGATCTATT	64.03646291	v30	TGCGCTCCAACT	st4
ST05V63	ST05V63	ST05	V63	CCA	AGT	C	C	A	A	G	T	5	M	3	5M3	brown	5' M 3'	3	CA, CG, AT	806F_V046	GGACTAACAGGGGATCTATT	64.05121566	v46	TGCGCTCCAACT	st4
ST06V00	ST06V00	ST06	V00	CGA	CTA	C	G	A	C	T	A	_	M	_	_M_	yellow	_ M _	1	CC, GT, AA	806F_V001	GGACTACCAGGGTATCTAAT	64.06596841	v1	GACCCTAGCTTC	st15
ST06V01	ST06V01	ST06	V01	CGA	GTA	C	G	A	G	T	A	5	M	_	5M_	green	5' M _	2	CG, GT, AA	806F_V055	GGACTAGCAGGGTATCTAAT	64.08072115	v55	GACCCTAGCTTC	st15
ST06V02	ST06V02	ST06	V02	CGA	TTA	C	G	A	T	T	A	5	M	_	5M_	green	5' M _	2	CT, GT, AA	806F_V023	GGACTATCAGGGTATCTAAT	64.0954739	v23	GACCCTAGCTTC	st15
ST06V03	ST06V03	ST06	V03	CGA	ATA	C	G	A	A	T	A	5	M	_	5M_	green	5' M _	2	CA, GT, AA	806F_V039	GGACTAACAGGGTATCTAAT	64.11022665	v39	GACCCTAGCTTC	st15
ST06V04	ST06V04	ST06	V04	CGA	CAA	C	G	A	C	A	A	_	M	_	_M_	yellow	_ M _	1	CC, GA, AA	806F_V11	GGACTACCAGGGAATCTAAT	64.1249794	v11	GACCCTAGCTTC	st15
ST06V05	ST06V05	ST06	V05	CGA	CCA	C	G	A	C	C	A	_	M	_	_M_	yellow	_ M _	1	CC, GC, AA	806F_V004	GGACTACCAGGGCATCTAAT	64.13973214	v4	GACCCTAGCTTC	st15
ST06V06	ST06V06	ST06	V06	CGA	CGA	C	G	A	C	G	A	_	_	_	___	black	_ _ _	0	CC, GG, AA	806F_V15	GGACTACCAGGGGATCTAAT	64.15448489	v15	GACCCTAGCTTC	st15
ST06V07	ST06V07	ST06	V07	CGA	CTC	C	G	A	C	T	C	_	M	3	_M3	orange	_ M 3'	2	CC, GT, AC	806F_V006	GGACTACCAGGGTATCTACT	64.16923764	v6	GACCCTAGCTTC	st15
ST06V08	ST06V08	ST06	V08	CGA	CTG	C	G	A	C	T	G	_	M	3	_M3	orange	_ M 3'	2	CC, GT, AG	806F_V008	GGACTACCAGGGTATCTAGT	64.18399038	v8	GACCCTAGCTTC	st15
ST06V09	ST06V09	ST06	V09	CGA	CTT	C	G	A	C	T	T	_	M	3	_M3	orange	_ M 3'	2	CC, GT, AT	806F_V007	GGACTACCAGGGTATCTATT	64.19874313	v7	GACCCTAGCTTC	st15
ST06V10	ST06V10	ST06	V10	CGA	GAA	C	G	A	G	A	A	5	M	_	5M_	green	5' M _	2	CG, GA, AA	806F_V059	GGACTAGCAGGGAATCTAAT	64.21349588	v59	GACCCTAGCTTC	st15
ST06V11	ST06V11	ST06	V11	CGA	TAA	C	G	A	T	A	A	5	M	_	5M_	green	5' M _	2	CT, GA, AA	806F_V027	GGACTATCAGGGAATCTAAT	64.22824863	v27	GACCCTAGCTTC	st15
ST06V12	ST06V12	ST06	V12	CGA	AAA	C	G	A	A	A	A	5	M	_	5M_	green	5' M _	2	CA, GA, AA	806F_V043	GGACTAACAGGGAATCTAAT	64.24300137	v43	GACCCTAGCTTC	st15
ST06V13	ST06V13	ST06	V13	CGA	GCA	C	G	A	G	C	A	5	M	_	5M_	green	5' M _	2	CG, GC, AA	806F_V051	GGACTAGCAGGGCATCTAAT	64.25775412	v51	GACCCTAGCTTC	st15
ST06V14	ST06V14	ST06	V14	CGA	TCA	C	G	A	T	C	A	5	M	_	5M_	green	5' M _	2	CT, GC, AA	806F_V019	GGACTATCAGGGCATCTAAT	64.27250687	v19	GACCCTAGCTTC	st15
ST06V15	ST06V15	ST06	V15	CGA	ACA	C	G	A	A	C	A	5	M	_	5M_	green	5' M _	2	CA, GC, AA	806F_V035	GGACTAACAGGGCATCTAAT	64.28725962	v35	GACCCTAGCTTC	st15
ST06V16	ST06V16	ST06	V16	CGA	GGA	C	G	A	G	G	A	5	_	_	5__	blue	5' _ _	1	CG, GG, AA	806F_V063	GGACTAGCAGGGGATCTAAT	64.30201236	v63	GACCCTAGCTTC	st15
ST06V17	ST06V17	ST06	V17	CGA	TGA	C	G	A	T	G	A	5	_	_	5__	blue	5' _ _	1	CT, GG, AA	806F_V031	GGACTATCAGGGGATCTAAT	64.31676511	v31	GACCCTAGCTTC	st15
ST06V18	ST06V18	ST06	V18	CGA	AGA	C	G	A	A	G	A	5	_	_	5__	blue	5' _ _	1	CA, GG, AA	806F_V047	GGACTAACAGGGGATCTAAT	64.33151786	v47	GACCCTAGCTTC	st15
ST06V19	ST06V19	ST06	V19	CGA	CAC	C	G	A	C	A	C	_	M	3	_M3	orange	_ M 3'	2	CC, GA, AC	806F_V09	GGACTACCAGGGAATCTACT	64.3462706	v9	GACCCTAGCTTC	st15
ST06V20	ST06V20	ST06	V20	CGA	CCC	C	G	A	C	C	C	_	M	3	_M3	orange	_ M 3'	2	CC, GC, AC	806F_V002	GGACTACCAGGGCATCTACT	64.36102335	v2	GACCCTAGCTTC	st15
ST06V21	ST06V21	ST06	V21	CGA	CGC	C	G	A	C	G	C	_	_	3	__3	red	_ _ 3'	1	CC, GG, AC	806F_V13	GGACTACCAGGGGATCTACT	64.3757761	v13	GACCCTAGCTTC	st15
ST06V22	ST06V22	ST06	V22	CGA	CAG	C	G	A	C	A	G	_	M	3	_M3	orange	_ M 3'	2	CC, GA, AG	806F_V12	GGACTACCAGGGAATCTAGT	64.39052885	v12	GACCCTAGCTTC	st15
ST06V23	ST06V23	ST06	V23	CGA	CCG	C	G	A	C	C	G	_	M	3	_M3	orange	_ M 3'	2	CC, GC, AG	806F_V005	GGACTACCAGGGCATCTAGT	64.40528159	v5	GACCCTAGCTTC	st15
ST06V24	ST06V24	ST06	V24	CGA	CGG	C	G	A	C	G	G	_	_	3	__3	red	_ _ 3'	1	CC, GG, AG	806F_V16	GGACTACCAGGGGATCTAGT	64.42003434	v16	GACCCTAGCTTC	st15
ST06V25	ST06V25	ST06	V25	CGA	CAT	C	G	A	C	A	T	_	M	3	_M3	orange	_ M 3'	2	CC, GA, AT	806F_V10	GGACTACCAGGGAATCTATT	64.43478709	v10	GACCCTAGCTTC	st15
ST06V26	ST06V26	ST06	V26	CGA	CCT	C	G	A	C	C	T	_	M	3	_M3	orange	_ M 3'	2	CC, GC, AT	806F_V003	GGACTACCAGGGCATCTATT	64.44953984	v3	GACCCTAGCTTC	st15
ST06V27	ST06V27	ST06	V27	CGA	CGT	C	G	A	C	G	T	_	_	3	__3	red	_ _ 3'	1	CC, GG, AT	806F_V14	GGACTACCAGGGGATCTATT	64.46429258	v14	GACCCTAGCTTC	st15
ST06V28	ST06V28	ST06	V28	CGA	GTC	C	G	A	G	T	C	5	M	3	5M3	brown	5' M 3'	3	CG, GT, AC	806F_V053	GGACTAGCAGGGTATCTACT	64.47904533	v53	GACCCTAGCTTC	st15
ST06V29	ST06V29	ST06	V29	CGA	TTC	C	G	A	T	T	C	5	M	3	5M3	brown	5' M 3'	3	CT, GT, AC	806F_V021	GGACTATCAGGGTATCTACT	64.49379808	v21	GACCCTAGCTTC	st15
ST06V30	ST06V30	ST06	V30	CGA	ATC	C	G	A	A	T	C	5	M	3	5M3	brown	5' M 3'	3	CA, GT, AC	806F_V037	GGACTAACAGGGTATCTACT	64.50855082	v37	GACCCTAGCTTC	st15
ST06V31	ST06V31	ST06	V31	CGA	GTG	C	G	A	G	T	G	5	M	3	5M3	brown	5' M 3'	3	CG, GT, AG	806F_V056	GGACTAGCAGGGTATCTAGT	64.52330357	v56	GACCCTAGCTTC	st15
ST06V32	ST06V32	ST06	V32	CGA	TTG	C	G	A	T	T	G	5	M	3	5M3	brown	5' M 3'	3	CT, GT, AG	806F_V024	GGACTATCAGGGTATCTAGT	64.53805632	v24	GACCCTAGCTTC	st15
ST06V33	ST06V33	ST06	V33	CGA	ATG	C	G	A	A	T	G	5	M	3	5M3	brown	5' M 3'	3	CA, GT, AG	806F_V040	GGACTAACAGGGTATCTAGT	64.55280907	v40	GACCCTAGCTTC	st15
ST06V34	ST06V34	ST06	V34	CGA	GTT	C	G	A	G	T	T	5	M	3	5M3	brown	5' M 3'	3	CG, GT, AT	806F_V054	GGACTAGCAGGGTATCTATT	64.56756181	v54	GACCCTAGCTTC	st15
ST06V35	ST06V35	ST06	V35	CGA	TTT	C	G	A	T	T	T	5	M	3	5M3	brown	5' M 3'	3	CT, GT, AT	806F_V022	GGACTATCAGGGTATCTATT	64.58231456	v22	GACCCTAGCTTC	st15
ST06V36	ST06V36	ST06	V36	CGA	ATT	C	G	A	A	T	T	5	M	3	5M3	brown	5' M 3'	3	CA, GT, AT	806F_V038	GGACTAACAGGGTATCTATT	64.59706731	v38	GACCCTAGCTTC	st15
ST06V37	ST06V37	ST06	V37	CGA	GAC	C	G	A	G	A	C	5	M	3	5M3	brown	5' M 3'	3	CG, GA, AC	806F_V057	GGACTAGCAGGGAATCTACT	64.61182005	v57	GACCCTAGCTTC	st15
ST06V38	ST06V38	ST06	V38	CGA	TAC	C	G	A	T	A	C	5	M	3	5M3	brown	5' M 3'	3	CT, GA, AC	806F_V025	GGACTATCAGGGAATCTACT	64.6265728	v25	GACCCTAGCTTC	st15
ST06V39	ST06V39	ST06	V39	CGA	AAC	C	G	A	A	A	C	5	M	3	5M3	brown	5' M 3'	3	CA, GA, AC	806F_V041	GGACTAACAGGGAATCTACT	64.64132555	v41	GACCCTAGCTTC	st15
ST06V40	ST06V40	ST06	V40	CGA	GCC	C	G	A	G	C	C	5	M	3	5M3	brown	5' M 3'	3	CG, GC, AC	806F_V049	GGACTAGCAGGGCATCTACT	64.6560783	v49	GACCCTAGCTTC	st15
ST06V41	ST06V41	ST06	V41	CGA	TCC	C	G	A	T	C	C	5	M	3	5M3	brown	5' M 3'	3	CT, GC, AC	806F_V017	GGACTATCAGGGCATCTACT	64.67083104	v17	GACCCTAGCTTC	st15
ST06V42	ST06V42	ST06	V42	CGA	ACC	C	G	A	A	C	C	5	M	3	5M3	brown	5' M 3'	3	CA, GC, AC	806F_V033	GGACTAACAGGGCATCTACT	64.68558379	v33	GACCCTAGCTTC	st15
ST06V43	ST06V43	ST06	V43	CGA	GGC	C	G	A	G	G	C	5	_	3	5_3	purple	5' _ 3'	2	CG, GG, AC	806F_V061	GGACTAGCAGGGGATCTACT	64.70033654	v61	GACCCTAGCTTC	st15
ST06V44	ST06V44	ST06	V44	CGA	TGC	C	G	A	T	G	C	5	_	3	5_3	purple	5' _ 3'	2	CT, GG, AC	806F_V029	GGACTATCAGGGGATCTACT	64.71508929	v29	GACCCTAGCTTC	st15
ST06V45	ST06V45	ST06	V45	CGA	AGC	C	G	A	A	G	C	5	_	3	5_3	purple	5' _ 3'	2	CA, GG, AC	806F_V045	GGACTAACAGGGGATCTACT	64.72984203	v45	GACCCTAGCTTC	st15
ST06V46	ST06V46	ST06	V46	CGA	GAG	C	G	A	G	A	G	5	M	3	5M3	brown	5' M 3'	3	CG, GA, AG	806F_V060	GGACTAGCAGGGAATCTAGT	64.74459478	v60	GACCCTAGCTTC	st15
ST06V47	ST06V47	ST06	V47	CGA	TAG	C	G	A	T	A	G	5	M	3	5M3	brown	5' M 3'	3	CT, GA, AG	806F_V028	GGACTATCAGGGAATCTAGT	64.75934753	v28	GACCCTAGCTTC	st15
ST06V48	ST06V48	ST06	V48	CGA	AAG	C	G	A	A	A	G	5	M	3	5M3	brown	5' M 3'	3	CA, GA, AG	806F_V044	GGACTAACAGGGAATCTAGT	64.77410027	v44	GACCCTAGCTTC	st15
ST06V49	ST06V49	ST06	V49	CGA	GCG	C	G	A	G	C	G	5	M	3	5M3	brown	5' M 3'	3	CG, GC, AG	806F_V052	GGACTAGCAGGGCATCTAGT	64.78885302	v52	GACCCTAGCTTC	st15
ST06V50	ST06V50	ST06	V50	CGA	TCG	C	G	A	T	C	G	5	M	3	5M3	brown	5' M 3'	3	CT, GC, AG	806F_V020	GGACTATCAGGGCATCTAGT	64.80360577	v20	GACCCTAGCTTC	st15
ST06V51	ST06V51	ST06	V51	CGA	ACG	C	G	A	A	C	G	5	M	3	5M3	brown	5' M 3'	3	CA, GC, AG	806F_V036	GGACTAACAGGGCATCTAGT	64.81835852	v36	GACCCTAGCTTC	st15
ST06V52	ST06V52	ST06	V52	CGA	GGG	C	G	A	G	G	G	5	_	3	5_3	purple	5' _ 3'	2	CG, GG, AG	806F_V064	GGACTAGCAGGGGATCTAGT	64.83311126	v64	GACCCTAGCTTC	st15
ST06V53	ST06V53	ST06	V53	CGA	TGG	C	G	A	T	G	G	5	_	3	5_3	purple	5' _ 3'	2	CT, GG, AG	806F_V032	GGACTATCAGGGGATCTAGT	64.84786401	v32	GACCCTAGCTTC	st15
ST06V54	ST06V54	ST06	V54	CGA	AGG	C	G	A	A	G	G	5	_	3	5_3	purple	5' _ 3'	2	CA, GG, AG	806F_V048	GGACTAACAGGGGATCTAGT	64.86261676	v48	GACCCTAGCTTC	st15
ST06V55	ST06V55	ST06	V55	CGA	GAT	C	G	A	G	A	T	5	M	3	5M3	brown	5' M 3'	3	CG, GA, AT	806F_V058	GGACTAGCAGGGAATCTATT	64.87736951	v58	GACCCTAGCTTC	st15
ST06V56	ST06V56	ST06	V56	CGA	TAT	C	G	A	T	A	T	5	M	3	5M3	brown	5' M 3'	3	CT, GA, AT	806F_V026	GGACTATCAGGGAATCTATT	64.89212225	v26	GACCCTAGCTTC	st15
ST06V57	ST06V57	ST06	V57	CGA	AAT	C	G	A	A	A	T	5	M	3	5M3	brown	5' M 3'	3	CA, GA, AT	806F_V042	GGACTAACAGGGAATCTATT	64.906875	v42	GACCCTAGCTTC	st15
ST06V58	ST06V58	ST06	V58	CGA	GCT	C	G	A	G	C	T	5	M	3	5M3	brown	5' M 3'	3	CG, GC, AT	806F_V050	GGACTAGCAGGGCATCTATT	64.92162775	v50	GACCCTAGCTTC	st15
ST06V59	ST06V59	ST06	V59	CGA	TCT	C	G	A	T	C	T	5	M	3	5M3	brown	5' M 3'	3	CT, GC, AT	806F_V018	GGACTATCAGGGCATCTATT	64.93638049	v18	GACCCTAGCTTC	st15
ST06V60	ST06V60	ST06	V60	CGA	ACT	C	G	A	A	C	T	5	M	3	5M3	brown	5' M 3'	3	CA, GC, AT	806F_V034	GGACTAACAGGGCATCTATT	64.95113324	v34	GACCCTAGCTTC	st15
ST06V61	ST06V61	ST06	V61	CGA	GGT	C	G	A	G	G	T	5	_	3	5_3	purple	5' _ 3'	2	CG, GG, AT	806F_V062	GGACTAGCAGGGGATCTATT	64.96588599	v62	GACCCTAGCTTC	st15
ST06V62	ST06V62	ST06	V62	CGA	TGT	C	G	A	T	G	T	5	_	3	5_3	purple	5' _ 3'	2	CT, GG, AT	806F_V030	GGACTATCAGGGGATCTATT	64.98063874	v30	GACCCTAGCTTC	st15
ST06V63	ST06V63	ST06	V63	CGA	AGT	C	G	A	A	G	T	5	_	3	5_3	purple	5' _ 3'	2	CA, GG, AT	806F_V046	GGACTAACAGGGGATCTATT	64.99539148	v46	GACCCTAGCTTC	st15
ST07V00	ST07V00	ST07	V00	CTC	CTA	C	T	C	C	T	A	_	_	3	__3	red	_ _ 3'	1	CC, TT, CA	806F_V001	GGACTACCAGGGTATCTAAT	65.01014423	v1	CTTAGCATGCCC	st6
ST07V01	ST07V01	ST07	V01	CTC	GTA	C	T	C	G	T	A	5	_	3	5_3	purple	5' _ 3'	2	CG, TT, CA	806F_V055	GGACTAGCAGGGTATCTAAT	65.02489698	v55	CTTAGCATGCCC	st6
ST07V02	ST07V02	ST07	V02	CTC	TTA	C	T	C	T	T	A	5	_	3	5_3	purple	5' _ 3'	2	CT, TT, CA	806F_V023	GGACTATCAGGGTATCTAAT	65.03964973	v23	CTTAGCATGCCC	st6
ST07V03	ST07V03	ST07	V03	CTC	ATA	C	T	C	A	T	A	5	_	3	5_3	purple	5' _ 3'	2	CA, TT, CA	806F_V039	GGACTAACAGGGTATCTAAT	65.05440247	v39	CTTAGCATGCCC	st6
ST07V04	ST07V04	ST07	V04	CTC	CAA	C	T	C	C	A	A	_	M	3	_M3	orange	_ M 3'	2	CC, TA, CA	806F_V11	GGACTACCAGGGAATCTAAT	65.06915522	v11	CTTAGCATGCCC	st6
ST07V05	ST07V05	ST07	V05	CTC	CCA	C	T	C	C	C	A	_	M	3	_M3	orange	_ M 3'	2	CC, TC, CA	806F_V004	GGACTACCAGGGCATCTAAT	65.08390797	v4	CTTAGCATGCCC	st6
ST07V06	ST07V06	ST07	V06	CTC	CGA	C	T	C	C	G	A	_	M	3	_M3	orange	_ M 3'	2	CC, TG, CA	806F_V15	GGACTACCAGGGGATCTAAT	65.09866071	v15	CTTAGCATGCCC	st6
ST07V07	ST07V07	ST07	V07	CTC	CTC	C	T	C	C	T	C	_	_	_	___	black	_ _ _	0	CC, TT, CC	806F_V006	GGACTACCAGGGTATCTACT	65.11341346	v6	CTTAGCATGCCC	st6
ST07V08	ST07V08	ST07	V08	CTC	CTG	C	T	C	C	T	G	_	_	3	__3	red	_ _ 3'	1	CC, TT, CG	806F_V008	GGACTACCAGGGTATCTAGT	65.12816621	v8	CTTAGCATGCCC	st6
ST07V09	ST07V09	ST07	V09	CTC	CTT	C	T	C	C	T	T	_	_	3	__3	red	_ _ 3'	1	CC, TT, CT	806F_V007	GGACTACCAGGGTATCTATT	65.14291896	v7	CTTAGCATGCCC	st6
ST07V10	ST07V10	ST07	V10	CTC	GAA	C	T	C	G	A	A	5	M	3	5M3	brown	5' M 3'	3	CG, TA, CA	806F_V059	GGACTAGCAGGGAATCTAAT	65.1576717	v59	CTTAGCATGCCC	st6
ST07V11	ST07V11	ST07	V11	CTC	TAA	C	T	C	T	A	A	5	M	3	5M3	brown	5' M 3'	3	CT, TA, CA	806F_V027	GGACTATCAGGGAATCTAAT	65.17242445	v27	CTTAGCATGCCC	st6
ST07V12	ST07V12	ST07	V12	CTC	AAA	C	T	C	A	A	A	5	M	3	5M3	brown	5' M 3'	3	CA, TA, CA	806F_V043	GGACTAACAGGGAATCTAAT	65.1871772	v43	CTTAGCATGCCC	st6
ST07V13	ST07V13	ST07	V13	CTC	GCA	C	T	C	G	C	A	5	M	3	5M3	brown	5' M 3'	3	CG, TC, CA	806F_V051	GGACTAGCAGGGCATCTAAT	65.20192995	v51	CTTAGCATGCCC	st6
ST07V14	ST07V14	ST07	V14	CTC	TCA	C	T	C	T	C	A	5	M	3	5M3	brown	5' M 3'	3	CT, TC, CA	806F_V019	GGACTATCAGGGCATCTAAT	65.21668269	v19	CTTAGCATGCCC	st6
ST07V15	ST07V15	ST07	V15	CTC	ACA	C	T	C	A	C	A	5	M	3	5M3	brown	5' M 3'	3	CA, TC, CA	806F_V035	GGACTAACAGGGCATCTAAT	65.23143544	v35	CTTAGCATGCCC	st6
ST07V16	ST07V16	ST07	V16	CTC	GGA	C	T	C	G	G	A	5	M	3	5M3	brown	5' M 3'	3	CG, TG, CA	806F_V063	GGACTAGCAGGGGATCTAAT	65.24618819	v63	CTTAGCATGCCC	st6
ST07V17	ST07V17	ST07	V17	CTC	TGA	C	T	C	T	G	A	5	M	3	5M3	brown	5' M 3'	3	CT, TG, CA	806F_V031	GGACTATCAGGGGATCTAAT	65.26094093	v31	CTTAGCATGCCC	st6
ST07V18	ST07V18	ST07	V18	CTC	AGA	C	T	C	A	G	A	5	M	3	5M3	brown	5' M 3'	3	CA, TG, CA	806F_V047	GGACTAACAGGGGATCTAAT	65.27569368	v47	CTTAGCATGCCC	st6
ST07V19	ST07V19	ST07	V19	CTC	CAC	C	T	C	C	A	C	_	M	_	_M_	yellow	_ M _	1	CC, TA, CC	806F_V09	GGACTACCAGGGAATCTACT	65.29044643	v9	CTTAGCATGCCC	st6
ST07V20	ST07V20	ST07	V20	CTC	CCC	C	T	C	C	C	C	_	M	_	_M_	yellow	_ M _	1	CC, TC, CC	806F_V002	GGACTACCAGGGCATCTACT	65.30519918	v2	CTTAGCATGCCC	st6
ST07V21	ST07V21	ST07	V21	CTC	CGC	C	T	C	C	G	C	_	M	_	_M_	yellow	_ M _	1	CC, TG, CC	806F_V13	GGACTACCAGGGGATCTACT	65.31995192	v13	CTTAGCATGCCC	st6
ST07V22	ST07V22	ST07	V22	CTC	CAG	C	T	C	C	A	G	_	M	3	_M3	orange	_ M 3'	2	CC, TA, CG	806F_V12	GGACTACCAGGGAATCTAGT	65.33470467	v12	CTTAGCATGCCC	st6
ST07V23	ST07V23	ST07	V23	CTC	CCG	C	T	C	C	C	G	_	M	3	_M3	orange	_ M 3'	2	CC, TC, CG	806F_V005	GGACTACCAGGGCATCTAGT	65.34945742	v5	CTTAGCATGCCC	st6
ST07V24	ST07V24	ST07	V24	CTC	CGG	C	T	C	C	G	G	_	M	3	_M3	orange	_ M 3'	2	CC, TG, CG	806F_V16	GGACTACCAGGGGATCTAGT	65.36421016	v16	CTTAGCATGCCC	st6
ST07V25	ST07V25	ST07	V25	CTC	CAT	C	T	C	C	A	T	_	M	3	_M3	orange	_ M 3'	2	CC, TA, CT	806F_V10	GGACTACCAGGGAATCTATT	65.37896291	v10	CTTAGCATGCCC	st6
ST07V26	ST07V26	ST07	V26	CTC	CCT	C	T	C	C	C	T	_	M	3	_M3	orange	_ M 3'	2	CC, TC, CT	806F_V003	GGACTACCAGGGCATCTATT	65.39371566	v3	CTTAGCATGCCC	st6
ST07V27	ST07V27	ST07	V27	CTC	CGT	C	T	C	C	G	T	_	M	3	_M3	orange	_ M 3'	2	CC, TG, CT	806F_V14	GGACTACCAGGGGATCTATT	65.40846841	v14	CTTAGCATGCCC	st6
ST07V28	ST07V28	ST07	V28	CTC	GTC	C	T	C	G	T	C	5	_	_	5__	blue	5' _ _	1	CG, TT, CC	806F_V053	GGACTAGCAGGGTATCTACT	65.42322115	v53	CTTAGCATGCCC	st6
ST07V29	ST07V29	ST07	V29	CTC	TTC	C	T	C	T	T	C	5	_	_	5__	blue	5' _ _	1	CT, TT, CC	806F_V021	GGACTATCAGGGTATCTACT	65.4379739	v21	CTTAGCATGCCC	st6
ST07V30	ST07V30	ST07	V30	CTC	ATC	C	T	C	A	T	C	5	_	_	5__	blue	5' _ _	1	CA, TT, CC	806F_V037	GGACTAACAGGGTATCTACT	65.45272665	v37	CTTAGCATGCCC	st6
ST07V31	ST07V31	ST07	V31	CTC	GTG	C	T	C	G	T	G	5	_	3	5_3	purple	5' _ 3'	2	CG, TT, CG	806F_V056	GGACTAGCAGGGTATCTAGT	65.4674794	v56	CTTAGCATGCCC	st6
ST07V32	ST07V32	ST07	V32	CTC	TTG	C	T	C	T	T	G	5	_	3	5_3	purple	5' _ 3'	2	CT, TT, CG	806F_V024	GGACTATCAGGGTATCTAGT	65.48223214	v24	CTTAGCATGCCC	st6
ST07V33	ST07V33	ST07	V33	CTC	ATG	C	T	C	A	T	G	5	_	3	5_3	purple	5' _ 3'	2	CA, TT, CG	806F_V040	GGACTAACAGGGTATCTAGT	65.49698489	v40	CTTAGCATGCCC	st6
ST07V34	ST07V34	ST07	V34	CTC	GTT	C	T	C	G	T	T	5	_	3	5_3	purple	5' _ 3'	2	CG, TT, CT	806F_V054	GGACTAGCAGGGTATCTATT	65.51173764	v54	CTTAGCATGCCC	st6
ST07V35	ST07V35	ST07	V35	CTC	TTT	C	T	C	T	T	T	5	_	3	5_3	purple	5' _ 3'	2	CT, TT, CT	806F_V022	GGACTATCAGGGTATCTATT	65.52649038	v22	CTTAGCATGCCC	st6
ST07V36	ST07V36	ST07	V36	CTC	ATT	C	T	C	A	T	T	5	_	3	5_3	purple	5' _ 3'	2	CA, TT, CT	806F_V038	GGACTAACAGGGTATCTATT	65.54124313	v38	CTTAGCATGCCC	st6
ST07V37	ST07V37	ST07	V37	CTC	GAC	C	T	C	G	A	C	5	M	_	5M_	green	5' M _	2	CG, TA, CC	806F_V057	GGACTAGCAGGGAATCTACT	65.55599588	v57	CTTAGCATGCCC	st6
ST07V38	ST07V38	ST07	V38	CTC	TAC	C	T	C	T	A	C	5	M	_	5M_	green	5' M _	2	CT, TA, CC	806F_V025	GGACTATCAGGGAATCTACT	65.57074863	v25	CTTAGCATGCCC	st6
ST07V39	ST07V39	ST07	V39	CTC	AAC	C	T	C	A	A	C	5	M	_	5M_	green	5' M _	2	CA, TA, CC	806F_V041	GGACTAACAGGGAATCTACT	65.58550137	v41	CTTAGCATGCCC	st6
ST07V40	ST07V40	ST07	V40	CTC	GCC	C	T	C	G	C	C	5	M	_	5M_	green	5' M _	2	CG, TC, CC	806F_V049	GGACTAGCAGGGCATCTACT	65.60025412	v49	CTTAGCATGCCC	st6
ST07V41	ST07V41	ST07	V41	CTC	TCC	C	T	C	T	C	C	5	M	_	5M_	green	5' M _	2	CT, TC, CC	806F_V017	GGACTATCAGGGCATCTACT	65.61500687	v17	CTTAGCATGCCC	st6
ST07V42	ST07V42	ST07	V42	CTC	ACC	C	T	C	A	C	C	5	M	_	5M_	green	5' M _	2	CA, TC, CC	806F_V033	GGACTAACAGGGCATCTACT	65.62975962	v33	CTTAGCATGCCC	st6
ST07V43	ST07V43	ST07	V43	CTC	GGC	C	T	C	G	G	C	5	M	_	5M_	green	5' M _	2	CG, TG, CC	806F_V061	GGACTAGCAGGGGATCTACT	65.64451236	v61	CTTAGCATGCCC	st6
ST07V44	ST07V44	ST07	V44	CTC	TGC	C	T	C	T	G	C	5	M	_	5M_	green	5' M _	2	CT, TG, CC	806F_V029	GGACTATCAGGGGATCTACT	65.65926511	v29	CTTAGCATGCCC	st6
ST07V45	ST07V45	ST07	V45	CTC	AGC	C	T	C	A	G	C	5	M	_	5M_	green	5' M _	2	CA, TG, CC	806F_V045	GGACTAACAGGGGATCTACT	65.67401786	v45	CTTAGCATGCCC	st6
ST07V46	ST07V46	ST07	V46	CTC	GAG	C	T	C	G	A	G	5	M	3	5M3	brown	5' M 3'	3	CG, TA, CG	806F_V060	GGACTAGCAGGGAATCTAGT	65.6887706	v60	CTTAGCATGCCC	st6
ST07V47	ST07V47	ST07	V47	CTC	TAG	C	T	C	T	A	G	5	M	3	5M3	brown	5' M 3'	3	CT, TA, CG	806F_V028	GGACTATCAGGGAATCTAGT	65.70352335	v28	CTTAGCATGCCC	st6
ST07V48	ST07V48	ST07	V48	CTC	AAG	C	T	C	A	A	G	5	M	3	5M3	brown	5' M 3'	3	CA, TA, CG	806F_V044	GGACTAACAGGGAATCTAGT	65.7182761	v44	CTTAGCATGCCC	st6
ST07V49	ST07V49	ST07	V49	CTC	GCG	C	T	C	G	C	G	5	M	3	5M3	brown	5' M 3'	3	CG, TC, CG	806F_V052	GGACTAGCAGGGCATCTAGT	65.73302885	v52	CTTAGCATGCCC	st6
ST07V50	ST07V50	ST07	V50	CTC	TCG	C	T	C	T	C	G	5	M	3	5M3	brown	5' M 3'	3	CT, TC, CG	806F_V020	GGACTATCAGGGCATCTAGT	65.74778159	v20	CTTAGCATGCCC	st6
ST07V51	ST07V51	ST07	V51	CTC	ACG	C	T	C	A	C	G	5	M	3	5M3	brown	5' M 3'	3	CA, TC, CG	806F_V036	GGACTAACAGGGCATCTAGT	65.76253434	v36	CTTAGCATGCCC	st6
ST07V52	ST07V52	ST07	V52	CTC	GGG	C	T	C	G	G	G	5	M	3	5M3	brown	5' M 3'	3	CG, TG, CG	806F_V064	GGACTAGCAGGGGATCTAGT	65.77728709	v64	CTTAGCATGCCC	st6
ST07V53	ST07V53	ST07	V53	CTC	TGG	C	T	C	T	G	G	5	M	3	5M3	brown	5' M 3'	3	CT, TG, CG	806F_V032	GGACTATCAGGGGATCTAGT	65.79203984	v32	CTTAGCATGCCC	st6
ST07V54	ST07V54	ST07	V54	CTC	AGG	C	T	C	A	G	G	5	M	3	5M3	brown	5' M 3'	3	CA, TG, CG	806F_V048	GGACTAACAGGGGATCTAGT	65.80679258	v48	CTTAGCATGCCC	st6
ST07V55	ST07V55	ST07	V55	CTC	GAT	C	T	C	G	A	T	5	M	3	5M3	brown	5' M 3'	3	CG, TA, CT	806F_V058	GGACTAGCAGGGAATCTATT	65.82154533	v58	CTTAGCATGCCC	st6
ST07V56	ST07V56	ST07	V56	CTC	TAT	C	T	C	T	A	T	5	M	3	5M3	brown	5' M 3'	3	CT, TA, CT	806F_V026	GGACTATCAGGGAATCTATT	65.83629808	v26	CTTAGCATGCCC	st6
ST07V57	ST07V57	ST07	V57	CTC	AAT	C	T	C	A	A	T	5	M	3	5M3	brown	5' M 3'	3	CA, TA, CT	806F_V042	GGACTAACAGGGAATCTATT	65.85105082	v42	CTTAGCATGCCC	st6
ST07V58	ST07V58	ST07	V58	CTC	GCT	C	T	C	G	C	T	5	M	3	5M3	brown	5' M 3'	3	CG, TC, CT	806F_V050	GGACTAGCAGGGCATCTATT	65.86580357	v50	CTTAGCATGCCC	st6
ST07V59	ST07V59	ST07	V59	CTC	TCT	C	T	C	T	C	T	5	M	3	5M3	brown	5' M 3'	3	CT, TC, CT	806F_V018	GGACTATCAGGGCATCTATT	65.88055632	v18	CTTAGCATGCCC	st6
ST07V60	ST07V60	ST07	V60	CTC	ACT	C	T	C	A	C	T	5	M	3	5M3	brown	5' M 3'	3	CA, TC, CT	806F_V034	GGACTAACAGGGCATCTATT	65.89530907	v34	CTTAGCATGCCC	st6
ST07V61	ST07V61	ST07	V61	CTC	GGT	C	T	C	G	G	T	5	M	3	5M3	brown	5' M 3'	3	CG, TG, CT	806F_V062	GGACTAGCAGGGGATCTATT	65.91006181	v62	CTTAGCATGCCC	st6
ST07V62	ST07V62	ST07	V62	CTC	TGT	C	T	C	T	G	T	5	M	3	5M3	brown	5' M 3'	3	CT, TG, CT	806F_V030	GGACTATCAGGGGATCTATT	65.92481456	v30	CTTAGCATGCCC	st6
ST07V63	ST07V63	ST07	V63	CTC	AGT	C	T	C	A	G	T	5	M	3	5M3	brown	5' M 3'	3	CA, TG, CT	806F_V046	GGACTAACAGGGGATCTATT	65.93956731	v46	CTTAGCATGCCC	st6
ST08V00	ST08V00	ST08	V00	CTG	CTA	C	T	G	C	T	A	_	_	3	__3	red	_ _ 3'	1	CC, TT, GA	806F_V001	GGACTACCAGGGTATCTAAT	65.95432005	v1	TCTACCGATGCC	st8
ST08V01	ST08V01	ST08	V01	CTG	GTA	C	T	G	G	T	A	5	_	3	5_3	purple	5' _ 3'	2	CG, TT, GA	806F_V055	GGACTAGCAGGGTATCTAAT	65.9690728	v55	TCTACCGATGCC	st8
ST08V02	ST08V02	ST08	V02	CTG	TTA	C	T	G	T	T	A	5	_	3	5_3	purple	5' _ 3'	2	CT, TT, GA	806F_V023	GGACTATCAGGGTATCTAAT	65.98382555	v23	TCTACCGATGCC	st8
ST08V03	ST08V03	ST08	V03	CTG	ATA	C	T	G	A	T	A	5	_	3	5_3	purple	5' _ 3'	2	CA, TT, GA	806F_V039	GGACTAACAGGGTATCTAAT	65.9985783	v39	TCTACCGATGCC	st8
ST08V04	ST08V04	ST08	V04	CTG	CAA	C	T	G	C	A	A	_	M	3	_M3	orange	_ M 3'	2	CC, TA, GA	806F_V11	GGACTACCAGGGAATCTAAT	66.01333104	v11	TCTACCGATGCC	st8
ST08V05	ST08V05	ST08	V05	CTG	CCA	C	T	G	C	C	A	_	M	3	_M3	orange	_ M 3'	2	CC, TC, GA	806F_V004	GGACTACCAGGGCATCTAAT	66.02808379	v4	TCTACCGATGCC	st8
ST08V06	ST08V06	ST08	V06	CTG	CGA	C	T	G	C	G	A	_	M	3	_M3	orange	_ M 3'	2	CC, TG, GA	806F_V15	GGACTACCAGGGGATCTAAT	66.04283654	v15	TCTACCGATGCC	st8
ST08V07	ST08V07	ST08	V07	CTG	CTC	C	T	G	C	T	C	_	_	3	__3	red	_ _ 3'	1	CC, TT, GC	806F_V006	GGACTACCAGGGTATCTACT	66.05758929	v6	TCTACCGATGCC	st8
ST08V08	ST08V08	ST08	V08	CTG	CTG	C	T	G	C	T	G	_	_	_	___	black	_ _ _	0	CC, TT, GG	806F_V008	GGACTACCAGGGTATCTAGT	66.07234203	v8	TCTACCGATGCC	st8
ST08V09	ST08V09	ST08	V09	CTG	CTT	C	T	G	C	T	T	_	_	3	__3	red	_ _ 3'	1	CC, TT, GT	806F_V007	GGACTACCAGGGTATCTATT	66.08709478	v7	TCTACCGATGCC	st8
ST08V10	ST08V10	ST08	V10	CTG	GAA	C	T	G	G	A	A	5	M	3	5M3	brown	5' M 3'	3	CG, TA, GA	806F_V059	GGACTAGCAGGGAATCTAAT	66.10184753	v59	TCTACCGATGCC	st8
ST08V11	ST08V11	ST08	V11	CTG	TAA	C	T	G	T	A	A	5	M	3	5M3	brown	5' M 3'	3	CT, TA, GA	806F_V027	GGACTATCAGGGAATCTAAT	66.11660027	v27	TCTACCGATGCC	st8
ST08V12	ST08V12	ST08	V12	CTG	AAA	C	T	G	A	A	A	5	M	3	5M3	brown	5' M 3'	3	CA, TA, GA	806F_V043	GGACTAACAGGGAATCTAAT	66.13135302	v43	TCTACCGATGCC	st8
ST08V13	ST08V13	ST08	V13	CTG	GCA	C	T	G	G	C	A	5	M	3	5M3	brown	5' M 3'	3	CG, TC, GA	806F_V051	GGACTAGCAGGGCATCTAAT	66.14610577	v51	TCTACCGATGCC	st8
ST08V14	ST08V14	ST08	V14	CTG	TCA	C	T	G	T	C	A	5	M	3	5M3	brown	5' M 3'	3	CT, TC, GA	806F_V019	GGACTATCAGGGCATCTAAT	66.16085852	v19	TCTACCGATGCC	st8
ST08V15	ST08V15	ST08	V15	CTG	ACA	C	T	G	A	C	A	5	M	3	5M3	brown	5' M 3'	3	CA, TC, GA	806F_V035	GGACTAACAGGGCATCTAAT	66.17561126	v35	TCTACCGATGCC	st8
ST08V16	ST08V16	ST08	V16	CTG	GGA	C	T	G	G	G	A	5	M	3	5M3	brown	5' M 3'	3	CG, TG, GA	806F_V063	GGACTAGCAGGGGATCTAAT	66.19036401	v63	TCTACCGATGCC	st8
ST08V17	ST08V17	ST08	V17	CTG	TGA	C	T	G	T	G	A	5	M	3	5M3	brown	5' M 3'	3	CT, TG, GA	806F_V031	GGACTATCAGGGGATCTAAT	66.20511676	v31	TCTACCGATGCC	st8
ST08V18	ST08V18	ST08	V18	CTG	AGA	C	T	G	A	G	A	5	M	3	5M3	brown	5' M 3'	3	CA, TG, GA	806F_V047	GGACTAACAGGGGATCTAAT	66.21986951	v47	TCTACCGATGCC	st8
ST08V19	ST08V19	ST08	V19	CTG	CAC	C	T	G	C	A	C	_	M	3	_M3	orange	_ M 3'	2	CC, TA, GC	806F_V09	GGACTACCAGGGAATCTACT	66.23462225	v9	TCTACCGATGCC	st8
ST08V20	ST08V20	ST08	V20	CTG	CCC	C	T	G	C	C	C	_	M	3	_M3	orange	_ M 3'	2	CC, TC, GC	806F_V002	GGACTACCAGGGCATCTACT	66.249375	v2	TCTACCGATGCC	st8
ST08V21	ST08V21	ST08	V21	CTG	CGC	C	T	G	C	G	C	_	M	3	_M3	orange	_ M 3'	2	CC, TG, GC	806F_V13	GGACTACCAGGGGATCTACT	66.26412775	v13	TCTACCGATGCC	st8
ST08V22	ST08V22	ST08	V22	CTG	CAG	C	T	G	C	A	G	_	M	_	_M_	yellow	_ M _	1	CC, TA, GG	806F_V12	GGACTACCAGGGAATCTAGT	66.27888049	v12	TCTACCGATGCC	st8
ST08V23	ST08V23	ST08	V23	CTG	CCG	C	T	G	C	C	G	_	M	_	_M_	yellow	_ M _	1	CC, TC, GG	806F_V005	GGACTACCAGGGCATCTAGT	66.29363324	v5	TCTACCGATGCC	st8
ST08V24	ST08V24	ST08	V24	CTG	CGG	C	T	G	C	G	G	_	M	_	_M_	yellow	_ M _	1	CC, TG, GG	806F_V16	GGACTACCAGGGGATCTAGT	66.30838599	v16	TCTACCGATGCC	st8
ST08V25	ST08V25	ST08	V25	CTG	CAT	C	T	G	C	A	T	_	M	3	_M3	orange	_ M 3'	2	CC, TA, GT	806F_V10	GGACTACCAGGGAATCTATT	66.32313874	v10	TCTACCGATGCC	st8
ST08V26	ST08V26	ST08	V26	CTG	CCT	C	T	G	C	C	T	_	M	3	_M3	orange	_ M 3'	2	CC, TC, GT	806F_V003	GGACTACCAGGGCATCTATT	66.33789148	v3	TCTACCGATGCC	st8
ST08V27	ST08V27	ST08	V27	CTG	CGT	C	T	G	C	G	T	_	M	3	_M3	orange	_ M 3'	2	CC, TG, GT	806F_V14	GGACTACCAGGGGATCTATT	66.35264423	v14	TCTACCGATGCC	st8
ST08V28	ST08V28	ST08	V28	CTG	GTC	C	T	G	G	T	C	5	_	3	5_3	purple	5' _ 3'	2	CG, TT, GC	806F_V053	GGACTAGCAGGGTATCTACT	66.36739698	v53	TCTACCGATGCC	st8
ST08V29	ST08V29	ST08	V29	CTG	TTC	C	T	G	T	T	C	5	_	3	5_3	purple	5' _ 3'	2	CT, TT, GC	806F_V021	GGACTATCAGGGTATCTACT	66.38214973	v21	TCTACCGATGCC	st8
ST08V30	ST08V30	ST08	V30	CTG	ATC	C	T	G	A	T	C	5	_	3	5_3	purple	5' _ 3'	2	CA, TT, GC	806F_V037	GGACTAACAGGGTATCTACT	66.39690247	v37	TCTACCGATGCC	st8
ST08V31	ST08V31	ST08	V31	CTG	GTG	C	T	G	G	T	G	5	_	_	5__	blue	5' _ _	1	CG, TT, GG	806F_V056	GGACTAGCAGGGTATCTAGT	66.41165522	v56	TCTACCGATGCC	st8
ST08V32	ST08V32	ST08	V32	CTG	TTG	C	T	G	T	T	G	5	_	_	5__	blue	5' _ _	1	CT, TT, GG	806F_V024	GGACTATCAGGGTATCTAGT	66.42640797	v24	TCTACCGATGCC	st8
ST08V33	ST08V33	ST08	V33	CTG	ATG	C	T	G	A	T	G	5	_	_	5__	blue	5' _ _	1	CA, TT, GG	806F_V040	GGACTAACAGGGTATCTAGT	66.44116071	v40	TCTACCGATGCC	st8
ST08V34	ST08V34	ST08	V34	CTG	GTT	C	T	G	G	T	T	5	_	3	5_3	purple	5' _ 3'	2	CG, TT, GT	806F_V054	GGACTAGCAGGGTATCTATT	66.45591346	v54	TCTACCGATGCC	st8
ST08V35	ST08V35	ST08	V35	CTG	TTT	C	T	G	T	T	T	5	_	3	5_3	purple	5' _ 3'	2	CT, TT, GT	806F_V022	GGACTATCAGGGTATCTATT	66.47066621	v22	TCTACCGATGCC	st8
ST08V36	ST08V36	ST08	V36	CTG	ATT	C	T	G	A	T	T	5	_	3	5_3	purple	5' _ 3'	2	CA, TT, GT	806F_V038	GGACTAACAGGGTATCTATT	66.48541896	v38	TCTACCGATGCC	st8
ST08V37	ST08V37	ST08	V37	CTG	GAC	C	T	G	G	A	C	5	M	3	5M3	brown	5' M 3'	3	CG, TA, GC	806F_V057	GGACTAGCAGGGAATCTACT	66.5001717	v57	TCTACCGATGCC	st8
ST08V38	ST08V38	ST08	V38	CTG	TAC	C	T	G	T	A	C	5	M	3	5M3	brown	5' M 3'	3	CT, TA, GC	806F_V025	GGACTATCAGGGAATCTACT	66.51492445	v25	TCTACCGATGCC	st8
ST08V39	ST08V39	ST08	V39	CTG	AAC	C	T	G	A	A	C	5	M	3	5M3	brown	5' M 3'	3	CA, TA, GC	806F_V041	GGACTAACAGGGAATCTACT	66.5296772	v41	TCTACCGATGCC	st8
ST08V40	ST08V40	ST08	V40	CTG	GCC	C	T	G	G	C	C	5	M	3	5M3	brown	5' M 3'	3	CG, TC, GC	806F_V049	GGACTAGCAGGGCATCTACT	66.54442995	v49	TCTACCGATGCC	st8
ST08V41	ST08V41	ST08	V41	CTG	TCC	C	T	G	T	C	C	5	M	3	5M3	brown	5' M 3'	3	CT, TC, GC	806F_V017	GGACTATCAGGGCATCTACT	66.55918269	v17	TCTACCGATGCC	st8
ST08V42	ST08V42	ST08	V42	CTG	ACC	C	T	G	A	C	C	5	M	3	5M3	brown	5' M 3'	3	CA, TC, GC	806F_V033	GGACTAACAGGGCATCTACT	66.57393544	v33	TCTACCGATGCC	st8
ST08V43	ST08V43	ST08	V43	CTG	GGC	C	T	G	G	G	C	5	M	3	5M3	brown	5' M 3'	3	CG, TG, GC	806F_V061	GGACTAGCAGGGGATCTACT	66.58868819	v61	TCTACCGATGCC	st8
ST08V44	ST08V44	ST08	V44	CTG	TGC	C	T	G	T	G	C	5	M	3	5M3	brown	5' M 3'	3	CT, TG, GC	806F_V029	GGACTATCAGGGGATCTACT	66.60344093	v29	TCTACCGATGCC	st8
ST08V45	ST08V45	ST08	V45	CTG	AGC	C	T	G	A	G	C	5	M	3	5M3	brown	5' M 3'	3	CA, TG, GC	806F_V045	GGACTAACAGGGGATCTACT	66.61819368	v45	TCTACCGATGCC	st8
ST08V46	ST08V46	ST08	V46	CTG	GAG	C	T	G	G	A	G	5	M	_	5M_	green	5' M _	2	CG, TA, GG	806F_V060	GGACTAGCAGGGAATCTAGT	66.63294643	v60	TCTACCGATGCC	st8
ST08V47	ST08V47	ST08	V47	CTG	TAG	C	T	G	T	A	G	5	M	_	5M_	green	5' M _	2	CT, TA, GG	806F_V028	GGACTATCAGGGAATCTAGT	66.64769918	v28	TCTACCGATGCC	st8
ST08V48	ST08V48	ST08	V48	CTG	AAG	C	T	G	A	A	G	5	M	_	5M_	green	5' M _	2	CA, TA, GG	806F_V044	GGACTAACAGGGAATCTAGT	66.66245192	v44	TCTACCGATGCC	st8
ST08V49	ST08V49	ST08	V49	CTG	GCG	C	T	G	G	C	G	5	M	_	5M_	green	5' M _	2	CG, TC, GG	806F_V052	GGACTAGCAGGGCATCTAGT	66.67720467	v52	TCTACCGATGCC	st8
ST08V50	ST08V50	ST08	V50	CTG	TCG	C	T	G	T	C	G	5	M	_	5M_	green	5' M _	2	CT, TC, GG	806F_V020	GGACTATCAGGGCATCTAGT	66.69195742	v20	TCTACCGATGCC	st8
ST08V51	ST08V51	ST08	V51	CTG	ACG	C	T	G	A	C	G	5	M	_	5M_	green	5' M _	2	CA, TC, GG	806F_V036	GGACTAACAGGGCATCTAGT	66.70671016	v36	TCTACCGATGCC	st8
ST08V52	ST08V52	ST08	V52	CTG	GGG	C	T	G	G	G	G	5	M	_	5M_	green	5' M _	2	CG, TG, GG	806F_V064	GGACTAGCAGGGGATCTAGT	66.72146291	v64	TCTACCGATGCC	st8
ST08V53	ST08V53	ST08	V53	CTG	TGG	C	T	G	T	G	G	5	M	_	5M_	green	5' M _	2	CT, TG, GG	806F_V032	GGACTATCAGGGGATCTAGT	66.73621566	v32	TCTACCGATGCC	st8
ST08V54	ST08V54	ST08	V54	CTG	AGG	C	T	G	A	G	G	5	M	_	5M_	green	5' M _	2	CA, TG, GG	806F_V048	GGACTAACAGGGGATCTAGT	66.75096841	v48	TCTACCGATGCC	st8
ST08V55	ST08V55	ST08	V55	CTG	GAT	C	T	G	G	A	T	5	M	3	5M3	brown	5' M 3'	3	CG, TA, GT	806F_V058	GGACTAGCAGGGAATCTATT	66.76572115	v58	TCTACCGATGCC	st8
ST08V56	ST08V56	ST08	V56	CTG	TAT	C	T	G	T	A	T	5	M	3	5M3	brown	5' M 3'	3	CT, TA, GT	806F_V026	GGACTATCAGGGAATCTATT	66.7804739	v26	TCTACCGATGCC	st8
ST08V57	ST08V57	ST08	V57	CTG	AAT	C	T	G	A	A	T	5	M	3	5M3	brown	5' M 3'	3	CA, TA, GT	806F_V042	GGACTAACAGGGAATCTATT	66.79522665	v42	TCTACCGATGCC	st8
ST08V58	ST08V58	ST08	V58	CTG	GCT	C	T	G	G	C	T	5	M	3	5M3	brown	5' M 3'	3	CG, TC, GT	806F_V050	GGACTAGCAGGGCATCTATT	66.8099794	v50	TCTACCGATGCC	st8
ST08V59	ST08V59	ST08	V59	CTG	TCT	C	T	G	T	C	T	5	M	3	5M3	brown	5' M 3'	3	CT, TC, GT	806F_V018	GGACTATCAGGGCATCTATT	66.82473214	v18	TCTACCGATGCC	st8
ST08V60	ST08V60	ST08	V60	CTG	ACT	C	T	G	A	C	T	5	M	3	5M3	brown	5' M 3'	3	CA, TC, GT	806F_V034	GGACTAACAGGGCATCTATT	66.83948489	v34	TCTACCGATGCC	st8
ST08V61	ST08V61	ST08	V61	CTG	GGT	C	T	G	G	G	T	5	M	3	5M3	brown	5' M 3'	3	CG, TG, GT	806F_V062	GGACTAGCAGGGGATCTATT	66.85423764	v62	TCTACCGATGCC	st8
ST08V62	ST08V62	ST08	V62	CTG	TGT	C	T	G	T	G	T	5	M	3	5M3	brown	5' M 3'	3	CT, TG, GT	806F_V030	GGACTATCAGGGGATCTATT	66.86899038	v30	TCTACCGATGCC	st8
ST08V63	ST08V63	ST08	V63	CTG	AGT	C	T	G	A	G	T	5	M	3	5M3	brown	5' M 3'	3	CA, TG, GT	806F_V046	GGACTAACAGGGGATCTATT	66.88374313	v46	TCTACCGATGCC	st8
ST09V00	ST09V00	ST09	V00	CTT	CTA	C	T	T	C	T	A	_	_	3	__3	red	_ _ 3'	1	CC, TT, TA	806F_V001	GGACTACCAGGGTATCTAAT	66.89849588	v1	CGTCCATCTACG	st7
ST09V01	ST09V01	ST09	V01	CTT	GTA	C	T	T	G	T	A	5	_	3	5_3	purple	5' _ 3'	2	CG, TT, TA	806F_V055	GGACTAGCAGGGTATCTAAT	66.91324863	v55	CGTCCATCTACG	st7
ST09V02	ST09V02	ST09	V02	CTT	TTA	C	T	T	T	T	A	5	_	3	5_3	purple	5' _ 3'	2	CT, TT, TA	806F_V023	GGACTATCAGGGTATCTAAT	66.92800137	v23	CGTCCATCTACG	st7
ST09V03	ST09V03	ST09	V03	CTT	ATA	C	T	T	A	T	A	5	_	3	5_3	purple	5' _ 3'	2	CA, TT, TA	806F_V039	GGACTAACAGGGTATCTAAT	66.94275412	v39	CGTCCATCTACG	st7
ST09V04	ST09V04	ST09	V04	CTT	CAA	C	T	T	C	A	A	_	M	3	_M3	orange	_ M 3'	2	CC, TA, TA	806F_V11	GGACTACCAGGGAATCTAAT	66.95750687	v11	CGTCCATCTACG	st7
ST09V05	ST09V05	ST09	V05	CTT	CCA	C	T	T	C	C	A	_	M	3	_M3	orange	_ M 3'	2	CC, TC, TA	806F_V004	GGACTACCAGGGCATCTAAT	66.97225962	v4	CGTCCATCTACG	st7
ST09V06	ST09V06	ST09	V06	CTT	CGA	C	T	T	C	G	A	_	M	3	_M3	orange	_ M 3'	2	CC, TG, TA	806F_V15	GGACTACCAGGGGATCTAAT	66.98701236	v15	CGTCCATCTACG	st7
ST09V07	ST09V07	ST09	V07	CTT	CTC	C	T	T	C	T	C	_	_	3	__3	red	_ _ 3'	1	CC, TT, TC	806F_V006	GGACTACCAGGGTATCTACT	67.00176511	v6	CGTCCATCTACG	st7
ST09V08	ST09V08	ST09	V08	CTT	CTG	C	T	T	C	T	G	_	_	3	__3	red	_ _ 3'	1	CC, TT, TG	806F_V008	GGACTACCAGGGTATCTAGT	67.01651786	v8	CGTCCATCTACG	st7
ST09V09	ST09V09	ST09	V09	CTT	CTT	C	T	T	C	T	T	_	_	_	___	black	_ _ _	0	CC, TT, TT	806F_V007	GGACTACCAGGGTATCTATT	67.0312706	v7	CGTCCATCTACG	st7
ST09V10	ST09V10	ST09	V10	CTT	GAA	C	T	T	G	A	A	5	M	3	5M3	brown	5' M 3'	3	CG, TA, TA	806F_V059	GGACTAGCAGGGAATCTAAT	67.04602335	v59	CGTCCATCTACG	st7
ST09V11	ST09V11	ST09	V11	CTT	TAA	C	T	T	T	A	A	5	M	3	5M3	brown	5' M 3'	3	CT, TA, TA	806F_V027	GGACTATCAGGGAATCTAAT	67.0607761	v27	CGTCCATCTACG	st7
ST09V12	ST09V12	ST09	V12	CTT	AAA	C	T	T	A	A	A	5	M	3	5M3	brown	5' M 3'	3	CA, TA, TA	806F_V043	GGACTAACAGGGAATCTAAT	67.07552885	v43	CGTCCATCTACG	st7
ST09V13	ST09V13	ST09	V13	CTT	GCA	C	T	T	G	C	A	5	M	3	5M3	brown	5' M 3'	3	CG, TC, TA	806F_V051	GGACTAGCAGGGCATCTAAT	67.09028159	v51	CGTCCATCTACG	st7
ST09V14	ST09V14	ST09	V14	CTT	TCA	C	T	T	T	C	A	5	M	3	5M3	brown	5' M 3'	3	CT, TC, TA	806F_V019	GGACTATCAGGGCATCTAAT	67.10503434	v19	CGTCCATCTACG	st7
ST09V15	ST09V15	ST09	V15	CTT	ACA	C	T	T	A	C	A	5	M	3	5M3	brown	5' M 3'	3	CA, TC, TA	806F_V035	GGACTAACAGGGCATCTAAT	67.11978709	v35	CGTCCATCTACG	st7
ST09V16	ST09V16	ST09	V16	CTT	GGA	C	T	T	G	G	A	5	M	3	5M3	brown	5' M 3'	3	CG, TG, TA	806F_V063	GGACTAGCAGGGGATCTAAT	67.13453984	v63	CGTCCATCTACG	st7
ST09V17	ST09V17	ST09	V17	CTT	TGA	C	T	T	T	G	A	5	M	3	5M3	brown	5' M 3'	3	CT, TG, TA	806F_V031	GGACTATCAGGGGATCTAAT	67.14929258	v31	CGTCCATCTACG	st7
ST09V18	ST09V18	ST09	V18	CTT	AGA	C	T	T	A	G	A	5	M	3	5M3	brown	5' M 3'	3	CA, TG, TA	806F_V047	GGACTAACAGGGGATCTAAT	67.16404533	v47	CGTCCATCTACG	st7
ST09V19	ST09V19	ST09	V19	CTT	CAC	C	T	T	C	A	C	_	M	3	_M3	orange	_ M 3'	2	CC, TA, TC	806F_V09	GGACTACCAGGGAATCTACT	67.17879808	v9	CGTCCATCTACG	st7
ST09V20	ST09V20	ST09	V20	CTT	CCC	C	T	T	C	C	C	_	M	3	_M3	orange	_ M 3'	2	CC, TC, TC	806F_V002	GGACTACCAGGGCATCTACT	67.19355082	v2	CGTCCATCTACG	st7
ST09V21	ST09V21	ST09	V21	CTT	CGC	C	T	T	C	G	C	_	M	3	_M3	orange	_ M 3'	2	CC, TG, TC	806F_V13	GGACTACCAGGGGATCTACT	67.20830357	v13	CGTCCATCTACG	st7
ST09V22	ST09V22	ST09	V22	CTT	CAG	C	T	T	C	A	G	_	M	3	_M3	orange	_ M 3'	2	CC, TA, TG	806F_V12	GGACTACCAGGGAATCTAGT	67.22305632	v12	CGTCCATCTACG	st7
ST09V23	ST09V23	ST09	V23	CTT	CCG	C	T	T	C	C	G	_	M	3	_M3	orange	_ M 3'	2	CC, TC, TG	806F_V005	GGACTACCAGGGCATCTAGT	67.23780907	v5	CGTCCATCTACG	st7
ST09V24	ST09V24	ST09	V24	CTT	CGG	C	T	T	C	G	G	_	M	3	_M3	orange	_ M 3'	2	CC, TG, TG	806F_V16	GGACTACCAGGGGATCTAGT	67.25256181	v16	CGTCCATCTACG	st7
ST09V25	ST09V25	ST09	V25	CTT	CAT	C	T	T	C	A	T	_	M	_	_M_	yellow	_ M _	1	CC, TA, TT	806F_V10	GGACTACCAGGGAATCTATT	67.26731456	v10	CGTCCATCTACG	st7
ST09V26	ST09V26	ST09	V26	CTT	CCT	C	T	T	C	C	T	_	M	_	_M_	yellow	_ M _	1	CC, TC, TT	806F_V003	GGACTACCAGGGCATCTATT	67.28206731	v3	CGTCCATCTACG	st7
ST09V27	ST09V27	ST09	V27	CTT	CGT	C	T	T	C	G	T	_	M	_	_M_	yellow	_ M _	1	CC, TG, TT	806F_V14	GGACTACCAGGGGATCTATT	67.29682005	v14	CGTCCATCTACG	st7
ST09V28	ST09V28	ST09	V28	CTT	GTC	C	T	T	G	T	C	5	_	3	5_3	purple	5' _ 3'	2	CG, TT, TC	806F_V053	GGACTAGCAGGGTATCTACT	67.3115728	v53	CGTCCATCTACG	st7
ST09V29	ST09V29	ST09	V29	CTT	TTC	C	T	T	T	T	C	5	_	3	5_3	purple	5' _ 3'	2	CT, TT, TC	806F_V021	GGACTATCAGGGTATCTACT	67.32632555	v21	CGTCCATCTACG	st7
ST09V30	ST09V30	ST09	V30	CTT	ATC	C	T	T	A	T	C	5	_	3	5_3	purple	5' _ 3'	2	CA, TT, TC	806F_V037	GGACTAACAGGGTATCTACT	67.3410783	v37	CGTCCATCTACG	st7
ST09V31	ST09V31	ST09	V31	CTT	GTG	C	T	T	G	T	G	5	_	3	5_3	purple	5' _ 3'	2	CG, TT, TG	806F_V056	GGACTAGCAGGGTATCTAGT	67.35583104	v56	CGTCCATCTACG	st7
ST09V32	ST09V32	ST09	V32	CTT	TTG	C	T	T	T	T	G	5	_	3	5_3	purple	5' _ 3'	2	CT, TT, TG	806F_V024	GGACTATCAGGGTATCTAGT	67.37058379	v24	CGTCCATCTACG	st7
ST09V33	ST09V33	ST09	V33	CTT	ATG	C	T	T	A	T	G	5	_	3	5_3	purple	5' _ 3'	2	CA, TT, TG	806F_V040	GGACTAACAGGGTATCTAGT	67.38533654	v40	CGTCCATCTACG	st7
ST09V34	ST09V34	ST09	V34	CTT	GTT	C	T	T	G	T	T	5	_	_	5__	blue	5' _ _	1	CG, TT, TT	806F_V054	GGACTAGCAGGGTATCTATT	67.40008929	v54	CGTCCATCTACG	st7
ST09V35	ST09V35	ST09	V35	CTT	TTT	C	T	T	T	T	T	5	_	_	5__	blue	5' _ _	1	CT, TT, TT	806F_V022	GGACTATCAGGGTATCTATT	67.41484203	v22	CGTCCATCTACG	st7
ST09V36	ST09V36	ST09	V36	CTT	ATT	C	T	T	A	T	T	5	_	_	5__	blue	5' _ _	1	CA, TT, TT	806F_V038	GGACTAACAGGGTATCTATT	67.42959478	v38	CGTCCATCTACG	st7
ST09V37	ST09V37	ST09	V37	CTT	GAC	C	T	T	G	A	C	5	M	3	5M3	brown	5' M 3'	3	CG, TA, TC	806F_V057	GGACTAGCAGGGAATCTACT	67.44434753	v57	CGTCCATCTACG	st7
ST09V38	ST09V38	ST09	V38	CTT	TAC	C	T	T	T	A	C	5	M	3	5M3	brown	5' M 3'	3	CT, TA, TC	806F_V025	GGACTATCAGGGAATCTACT	67.45910027	v25	CGTCCATCTACG	st7
ST09V39	ST09V39	ST09	V39	CTT	AAC	C	T	T	A	A	C	5	M	3	5M3	brown	5' M 3'	3	CA, TA, TC	806F_V041	GGACTAACAGGGAATCTACT	67.47385302	v41	CGTCCATCTACG	st7
ST09V40	ST09V40	ST09	V40	CTT	GCC	C	T	T	G	C	C	5	M	3	5M3	brown	5' M 3'	3	CG, TC, TC	806F_V049	GGACTAGCAGGGCATCTACT	67.48860577	v49	CGTCCATCTACG	st7
ST09V41	ST09V41	ST09	V41	CTT	TCC	C	T	T	T	C	C	5	M	3	5M3	brown	5' M 3'	3	CT, TC, TC	806F_V017	GGACTATCAGGGCATCTACT	67.50335852	v17	CGTCCATCTACG	st7
ST09V42	ST09V42	ST09	V42	CTT	ACC	C	T	T	A	C	C	5	M	3	5M3	brown	5' M 3'	3	CA, TC, TC	806F_V033	GGACTAACAGGGCATCTACT	67.51811126	v33	CGTCCATCTACG	st7
ST09V43	ST09V43	ST09	V43	CTT	GGC	C	T	T	G	G	C	5	M	3	5M3	brown	5' M 3'	3	CG, TG, TC	806F_V061	GGACTAGCAGGGGATCTACT	67.53286401	v61	CGTCCATCTACG	st7
ST09V44	ST09V44	ST09	V44	CTT	TGC	C	T	T	T	G	C	5	M	3	5M3	brown	5' M 3'	3	CT, TG, TC	806F_V029	GGACTATCAGGGGATCTACT	67.54761676	v29	CGTCCATCTACG	st7
ST09V45	ST09V45	ST09	V45	CTT	AGC	C	T	T	A	G	C	5	M	3	5M3	brown	5' M 3'	3	CA, TG, TC	806F_V045	GGACTAACAGGGGATCTACT	67.56236951	v45	CGTCCATCTACG	st7
ST09V46	ST09V46	ST09	V46	CTT	GAG	C	T	T	G	A	G	5	M	3	5M3	brown	5' M 3'	3	CG, TA, TG	806F_V060	GGACTAGCAGGGAATCTAGT	67.57712225	v60	CGTCCATCTACG	st7
ST09V47	ST09V47	ST09	V47	CTT	TAG	C	T	T	T	A	G	5	M	3	5M3	brown	5' M 3'	3	CT, TA, TG	806F_V028	GGACTATCAGGGAATCTAGT	67.591875	v28	CGTCCATCTACG	st7
ST09V48	ST09V48	ST09	V48	CTT	AAG	C	T	T	A	A	G	5	M	3	5M3	brown	5' M 3'	3	CA, TA, TG	806F_V044	GGACTAACAGGGAATCTAGT	67.60662775	v44	CGTCCATCTACG	st7
ST09V49	ST09V49	ST09	V49	CTT	GCG	C	T	T	G	C	G	5	M	3	5M3	brown	5' M 3'	3	CG, TC, TG	806F_V052	GGACTAGCAGGGCATCTAGT	67.62138049	v52	CGTCCATCTACG	st7
ST09V50	ST09V50	ST09	V50	CTT	TCG	C	T	T	T	C	G	5	M	3	5M3	brown	5' M 3'	3	CT, TC, TG	806F_V020	GGACTATCAGGGCATCTAGT	67.63613324	v20	CGTCCATCTACG	st7
ST09V51	ST09V51	ST09	V51	CTT	ACG	C	T	T	A	C	G	5	M	3	5M3	brown	5' M 3'	3	CA, TC, TG	806F_V036	GGACTAACAGGGCATCTAGT	67.65088599	v36	CGTCCATCTACG	st7
ST09V52	ST09V52	ST09	V52	CTT	GGG	C	T	T	G	G	G	5	M	3	5M3	brown	5' M 3'	3	CG, TG, TG	806F_V064	GGACTAGCAGGGGATCTAGT	67.66563874	v64	CGTCCATCTACG	st7
ST09V53	ST09V53	ST09	V53	CTT	TGG	C	T	T	T	G	G	5	M	3	5M3	brown	5' M 3'	3	CT, TG, TG	806F_V032	GGACTATCAGGGGATCTAGT	67.68039148	v32	CGTCCATCTACG	st7
ST09V54	ST09V54	ST09	V54	CTT	AGG	C	T	T	A	G	G	5	M	3	5M3	brown	5' M 3'	3	CA, TG, TG	806F_V048	GGACTAACAGGGGATCTAGT	67.69514423	v48	CGTCCATCTACG	st7
ST09V55	ST09V55	ST09	V55	CTT	GAT	C	T	T	G	A	T	5	M	_	5M_	green	5' M _	2	CG, TA, TT	806F_V058	GGACTAGCAGGGAATCTATT	67.70989698	v58	CGTCCATCTACG	st7
ST09V56	ST09V56	ST09	V56	CTT	TAT	C	T	T	T	A	T	5	M	_	5M_	green	5' M _	2	CT, TA, TT	806F_V026	GGACTATCAGGGAATCTATT	67.72464973	v26	CGTCCATCTACG	st7
ST09V57	ST09V57	ST09	V57	CTT	AAT	C	T	T	A	A	T	5	M	_	5M_	green	5' M _	2	CA, TA, TT	806F_V042	GGACTAACAGGGAATCTATT	67.73940247	v42	CGTCCATCTACG	st7
ST09V58	ST09V58	ST09	V58	CTT	GCT	C	T	T	G	C	T	5	M	_	5M_	green	5' M _	2	CG, TC, TT	806F_V050	GGACTAGCAGGGCATCTATT	67.75415522	v50	CGTCCATCTACG	st7
ST09V59	ST09V59	ST09	V59	CTT	TCT	C	T	T	T	C	T	5	M	_	5M_	green	5' M _	2	CT, TC, TT	806F_V018	GGACTATCAGGGCATCTATT	67.76890797	v18	CGTCCATCTACG	st7
ST09V60	ST09V60	ST09	V60	CTT	ACT	C	T	T	A	C	T	5	M	_	5M_	green	5' M _	2	CA, TC, TT	806F_V034	GGACTAACAGGGCATCTATT	67.78366071	v34	CGTCCATCTACG	st7
ST09V61	ST09V61	ST09	V61	CTT	GGT	C	T	T	G	G	T	5	M	_	5M_	green	5' M _	2	CG, TG, TT	806F_V062	GGACTAGCAGGGGATCTATT	67.79841346	v62	CGTCCATCTACG	st7
ST09V62	ST09V62	ST09	V62	CTT	TGT	C	T	T	T	G	T	5	M	_	5M_	green	5' M _	2	CT, TG, TT	806F_V030	GGACTATCAGGGGATCTATT	67.81316621	v30	CGTCCATCTACG	st7
ST09V63	ST09V63	ST09	V63	CTT	AGT	C	T	T	A	G	T	5	M	_	5M_	green	5' M _	2	CA, TG, TT	806F_V046	GGACTAACAGGGGATCTATT	67.82791896	v46	CGTCCATCTACG	st7
