# Supplementary material for: Quantitating primer-template interactions using deconstructed PCR
Source: PeerJ. 2024 Aug 8;12:e17787. doi: 10.7717/peerj.17787 (PMC11317036; doi:10.7717/peerj.17787)
Supplement: Supplemental Information 11 [file peerj-12-17787-s011.zip › Supplemental_Material_3/stuff/file_names.csv]

file_name	Exp	PCR	Enz	Temp	group	Rpl	ext	cName	sample_name
A01_DePCR_MT_45C_A_1.fastq	A01	DePCR	MT	45C	A	1	.fastq	A01_DePCR_MT_45C	A01_DePCR_MT_45C_1
A01_DePCR_MT_45C_A_2.fastq	A01	DePCR	MT	45C	A	2	.fastq	A01_DePCR_MT_45C	A01_DePCR_MT_45C_2
A01_DePCR_MT_45C_A_3.fastq	A01	DePCR	MT	45C	A	3	.fastq	A01_DePCR_MT_45C	A01_DePCR_MT_45C_3
A01_DePCR_MT_45C_A_4.fastq	A01	DePCR	MT	45C	A	4	.fastq	A01_DePCR_MT_45C	A01_DePCR_MT_45C_4
A01_DePCR_MT_45C_A_5.fastq	A01	DePCR	MT	45C	A	5	.fastq	A01_DePCR_MT_45C	A01_DePCR_MT_45C_5
A01_DePCR_MT_45C_A_6.fastq	A01	DePCR	MT	45C	A	6	.fastq	A01_DePCR_MT_45C	A01_DePCR_MT_45C_6
A01_DePCR_MT_45C_A_7.fastq	A01	DePCR	MT	45C	A	7	.fastq	A01_DePCR_MT_45C	A01_DePCR_MT_45C_7
A01_DePCR_MT_45C_A_8.fastq	A01	DePCR	MT	45C	A	8	.fastq	A01_DePCR_MT_45C	A01_DePCR_MT_45C_8
A01_DePCR_MT_55C_A_1.fastq	A01	DePCR	MT	55C	A	1	.fastq	A01_DePCR_MT_55C	A01_DePCR_MT_55C_1
A01_DePCR_MT_55C_A_2.fastq	A01	DePCR	MT	55C	A	2	.fastq	A01_DePCR_MT_55C	A01_DePCR_MT_55C_2
A01_DePCR_MT_55C_A_3.fastq	A01	DePCR	MT	55C	A	3	.fastq	A01_DePCR_MT_55C	A01_DePCR_MT_55C_3
A01_DePCR_MT_55C_A_4.fastq	A01	DePCR	MT	55C	A	4	.fastq	A01_DePCR_MT_55C	A01_DePCR_MT_55C_4
A01_DePCR_MT_55C_A_5.fastq	A01	DePCR	MT	55C	A	5	.fastq	A01_DePCR_MT_55C	A01_DePCR_MT_55C_5
A01_DePCR_MT_55C_A_6.fastq	A01	DePCR	MT	55C	A	6	.fastq	A01_DePCR_MT_55C	A01_DePCR_MT_55C_6
A01_DePCR_MT_55C_A_7.fastq	A01	DePCR	MT	55C	A	7	.fastq	A01_DePCR_MT_55C	A01_DePCR_MT_55C_7
A01_DePCR_MT_55C_A_8.fastq	A01	DePCR	MT	55C	A	8	.fastq	A01_DePCR_MT_55C	A01_DePCR_MT_55C_8
A10_DePCR_MT_45C_A_1.fastq	A10	DePCR	MT	45C	A	1	.fastq	A10_DePCR_MT_45C	A10_DePCR_MT_45C_1
A10_DePCR_MT_45C_A_2.fastq	A10	DePCR	MT	45C	A	2	.fastq	A10_DePCR_MT_45C	A10_DePCR_MT_45C_2
A10_DePCR_MT_45C_A_3.fastq	A10	DePCR	MT	45C	A	3	.fastq	A10_DePCR_MT_45C	A10_DePCR_MT_45C_3
A10_DePCR_MT_45C_A_4.fastq	A10	DePCR	MT	45C	A	4	.fastq	A10_DePCR_MT_45C	A10_DePCR_MT_45C_4
A10_DePCR_MT_45C_A_5.fastq	A10	DePCR	MT	45C	A	5	.fastq	A10_DePCR_MT_45C	A10_DePCR_MT_45C_5
A10_DePCR_MT_45C_A_6.fastq	A10	DePCR	MT	45C	A	6	.fastq	A10_DePCR_MT_45C	A10_DePCR_MT_45C_6
A10_DePCR_MT_45C_A_7.fastq	A10	DePCR	MT	45C	A	7	.fastq	A10_DePCR_MT_45C	A10_DePCR_MT_45C_7
A10_DePCR_MT_45C_A_8.fastq	A10	DePCR	MT	45C	A	8	.fastq	A10_DePCR_MT_45C	A10_DePCR_MT_45C_8
A10_DePCR_MT_55C_A_1.fastq	A10	DePCR	MT	55C	A	1	.fastq	A10_DePCR_MT_55C	A10_DePCR_MT_55C_1
A10_DePCR_MT_55C_A_2.fastq	A10	DePCR	MT	55C	A	2	.fastq	A10_DePCR_MT_55C	A10_DePCR_MT_55C_2
A10_DePCR_MT_55C_A_3.fastq	A10	DePCR	MT	55C	A	3	.fastq	A10_DePCR_MT_55C	A10_DePCR_MT_55C_3
A10_DePCR_MT_55C_A_4.fastq	A10	DePCR	MT	55C	A	4	.fastq	A10_DePCR_MT_55C	A10_DePCR_MT_55C_4
A10_DePCR_MT_55C_A_5.fastq	A10	DePCR	MT	55C	A	5	.fastq	A10_DePCR_MT_55C	A10_DePCR_MT_55C_5
A10_DePCR_MT_55C_A_6.fastq	A10	DePCR	MT	55C	A	6	.fastq	A10_DePCR_MT_55C	A10_DePCR_MT_55C_6
A10_DePCR_MT_55C_A_7.fastq	A10	DePCR	MT	55C	A	7	.fastq	A10_DePCR_MT_55C	A10_DePCR_MT_55C_7
A10_DePCR_MT_55C_A_8.fastq	A10	DePCR	MT	55C	A	8	.fastq	A10_DePCR_MT_55C	A10_DePCR_MT_55C_8
A09_DePCR_MT_45C_A_1.fastq	A09	DePCR	MT	45C	A	1	.fastq	A09_DePCR_MT_45C	A09_DePCR_MT_45C_1
A09_DePCR_MT_45C_A_2.fastq	A09	DePCR	MT	45C	A	2	.fastq	A09_DePCR_MT_45C	A09_DePCR_MT_45C_2
A09_DePCR_MT_45C_A_3.fastq	A09	DePCR	MT	45C	A	3	.fastq	A09_DePCR_MT_45C	A09_DePCR_MT_45C_3
A09_DePCR_MT_45C_A_4.fastq	A09	DePCR	MT	45C	A	4	.fastq	A09_DePCR_MT_45C	A09_DePCR_MT_45C_4
A09_DePCR_MT_45C_A_5.fastq	A09	DePCR	MT	45C	A	5	.fastq	A09_DePCR_MT_45C	A09_DePCR_MT_45C_5
A09_DePCR_MT_45C_A_6.fastq	A09	DePCR	MT	45C	A	6	.fastq	A09_DePCR_MT_45C	A09_DePCR_MT_45C_6
A09_DePCR_MT_45C_A_7.fastq	A09	DePCR	MT	45C	A	7	.fastq	A09_DePCR_MT_45C	A09_DePCR_MT_45C_7
A09_DePCR_MT_45C_A_8.fastq	A09	DePCR	MT	45C	A	8	.fastq	A09_DePCR_MT_45C	A09_DePCR_MT_45C_8
A09_DePCR_MT_55C_A_1.fastq	A09	DePCR	MT	55C	A	1	.fastq	A09_DePCR_MT_55C	A09_DePCR_MT_55C_1
A09_DePCR_MT_55C_A_2.fastq	A09	DePCR	MT	55C	A	2	.fastq	A09_DePCR_MT_55C	A09_DePCR_MT_55C_2
A09_DePCR_MT_55C_A_3.fastq	A09	DePCR	MT	55C	A	3	.fastq	A09_DePCR_MT_55C	A09_DePCR_MT_55C_3
A09_DePCR_MT_55C_A_4.fastq	A09	DePCR	MT	55C	A	4	.fastq	A09_DePCR_MT_55C	A09_DePCR_MT_55C_4
A09_DePCR_MT_55C_A_5.fastq	A09	DePCR	MT	55C	A	5	.fastq	A09_DePCR_MT_55C	A09_DePCR_MT_55C_5
A09_DePCR_MT_55C_A_6.fastq	A09	DePCR	MT	55C	A	6	.fastq	A09_DePCR_MT_55C	A09_DePCR_MT_55C_6
A09_DePCR_MT_55C_A_7.fastq	A09	DePCR	MT	55C	A	7	.fastq	A09_DePCR_MT_55C	A09_DePCR_MT_55C_7
A09_DePCR_MT_55C_A_8.fastq	A09	DePCR	MT	55C	A	8	.fastq	A09_DePCR_MT_55C	A09_DePCR_MT_55C_8
A27_DePCR_MT_45C_A_1.fastq	A27	DePCR	MT	45C	A	1	.fastq	A27_DePCR_MT_45C	A27_DePCR_MT_45C_1
A27_DePCR_MT_45C_A_2.fastq	A27	DePCR	MT	45C	A	2	.fastq	A27_DePCR_MT_45C	A27_DePCR_MT_45C_2
A27_DePCR_MT_45C_A_3.fastq	A27	DePCR	MT	45C	A	3	.fastq	A27_DePCR_MT_45C	A27_DePCR_MT_45C_3
A27_DePCR_MT_45C_A_4.fastq	A27	DePCR	MT	45C	A	4	.fastq	A27_DePCR_MT_45C	A27_DePCR_MT_45C_4
A27_DePCR_MT_45C_A_5.fastq	A27	DePCR	MT	45C	A	5	.fastq	A27_DePCR_MT_45C	A27_DePCR_MT_45C_5
A27_DePCR_MT_45C_A_6.fastq	A27	DePCR	MT	45C	A	6	.fastq	A27_DePCR_MT_45C	A27_DePCR_MT_45C_6
A27_DePCR_MT_45C_A_7.fastq	A27	DePCR	MT	45C	A	7	.fastq	A27_DePCR_MT_45C	A27_DePCR_MT_45C_7
A27_DePCR_MT_45C_A_8.fastq	A27	DePCR	MT	45C	A	8	.fastq	A27_DePCR_MT_45C	A27_DePCR_MT_45C_8
A27_DePCR_MT_55C_A_1.fastq	A27	DePCR	MT	55C	A	1	.fastq	A27_DePCR_MT_55C	A27_DePCR_MT_55C_1
A27_DePCR_MT_55C_A_2.fastq	A27	DePCR	MT	55C	A	2	.fastq	A27_DePCR_MT_55C	A27_DePCR_MT_55C_2
A27_DePCR_MT_55C_A_3.fastq	A27	DePCR	MT	55C	A	3	.fastq	A27_DePCR_MT_55C	A27_DePCR_MT_55C_3
A27_DePCR_MT_55C_A_4.fastq	A27	DePCR	MT	55C	A	4	.fastq	A27_DePCR_MT_55C	A27_DePCR_MT_55C_4
A27_DePCR_MT_55C_A_5.fastq	A27	DePCR	MT	55C	A	5	.fastq	A27_DePCR_MT_55C	A27_DePCR_MT_55C_5
A27_DePCR_MT_55C_A_6.fastq	A27	DePCR	MT	55C	A	6	.fastq	A27_DePCR_MT_55C	A27_DePCR_MT_55C_6
A27_DePCR_MT_55C_A_7.fastq	A27	DePCR	MT	55C	A	7	.fastq	A27_DePCR_MT_55C	A27_DePCR_MT_55C_7
A27_DePCR_MT_55C_A_8.fastq	A27	DePCR	MT	55C	A	8	.fastq	A27_DePCR_MT_55C	A27_DePCR_MT_55C_8
A64_DePCR_MT_45C_A_1.fastq	A64	DePCR	MT	45C	A	1	.fastq	A64_DePCR_MT_45C	A64_DePCR_MT_45C_1
A64_DePCR_MT_45C_A_2.fastq	A64	DePCR	MT	45C	A	2	.fastq	A64_DePCR_MT_45C	A64_DePCR_MT_45C_2
A64_DePCR_MT_45C_A_3.fastq	A64	DePCR	MT	45C	A	3	.fastq	A64_DePCR_MT_45C	A64_DePCR_MT_45C_3
A64_DePCR_MT_45C_A_4.fastq	A64	DePCR	MT	45C	A	4	.fastq	A64_DePCR_MT_45C	A64_DePCR_MT_45C_4
A64_DePCR_MT_45C_A_5.fastq	A64	DePCR	MT	45C	A	5	.fastq	A64_DePCR_MT_45C	A64_DePCR_MT_45C_5
A64_DePCR_MT_45C_A_6.fastq	A64	DePCR	MT	45C	A	6	.fastq	A64_DePCR_MT_45C	A64_DePCR_MT_45C_6
A64_DePCR_MT_45C_A_7.fastq	A64	DePCR	MT	45C	A	7	.fastq	A64_DePCR_MT_45C	A64_DePCR_MT_45C_7
A64_DePCR_MT_45C_A_8.fastq	A64	DePCR	MT	45C	A	8	.fastq	A64_DePCR_MT_45C	A64_DePCR_MT_45C_8
A64_DePCR_MT_55C_A_1.fastq	A64	DePCR	MT	55C	A	1	.fastq	A64_DePCR_MT_55C	A64_DePCR_MT_55C_1
A64_DePCR_MT_55C_A_2.fastq	A64	DePCR	MT	55C	A	2	.fastq	A64_DePCR_MT_55C	A64_DePCR_MT_55C_2
A64_DePCR_MT_55C_A_3.fastq	A64	DePCR	MT	55C	A	3	.fastq	A64_DePCR_MT_55C	A64_DePCR_MT_55C_3
A64_DePCR_MT_55C_A_4.fastq	A64	DePCR	MT	55C	A	4	.fastq	A64_DePCR_MT_55C	A64_DePCR_MT_55C_4
A64_DePCR_MT_55C_A_5.fastq	A64	DePCR	MT	55C	A	5	.fastq	A64_DePCR_MT_55C	A64_DePCR_MT_55C_5
A64_DePCR_MT_55C_A_6.fastq	A64	DePCR	MT	55C	A	6	.fastq	A64_DePCR_MT_55C	A64_DePCR_MT_55C_6
A64_DePCR_MT_55C_A_7.fastq	A64	DePCR	MT	55C	A	7	.fastq	A64_DePCR_MT_55C	A64_DePCR_MT_55C_7
A64_DePCR_MT_55C_A_8.fastq	A64	DePCR	MT	55C	A	8	.fastq	A64_DePCR_MT_55C	A64_DePCR_MT_55C_8
B01_DePCR_MT_45C_B_1.fastq	B01	DePCR	MT	45C	B	1	.fastq	B01_DePCR_MT_45C	B01_DePCR_MT_45C_1
B01_DePCR_MT_45C_B_2.fastq	B01	DePCR	MT	45C	B	2	.fastq	B01_DePCR_MT_45C	B01_DePCR_MT_45C_2
B01_DePCR_MT_45C_B_3.fastq	B01	DePCR	MT	45C	B	3	.fastq	B01_DePCR_MT_45C	B01_DePCR_MT_45C_3
B01_DePCR_MT_45C_B_4.fastq	B01	DePCR	MT	45C	B	4	.fastq	B01_DePCR_MT_45C	B01_DePCR_MT_45C_4
B01_DePCR_MT_45C_B_5.fastq	B01	DePCR	MT	45C	B	5	.fastq	B01_DePCR_MT_45C	B01_DePCR_MT_45C_5
B01_DePCR_MT_45C_B_6.fastq	B01	DePCR	MT	45C	B	6	.fastq	B01_DePCR_MT_45C	B01_DePCR_MT_45C_6
B01_DePCR_MT_45C_B_7.fastq	B01	DePCR	MT	45C	B	7	.fastq	B01_DePCR_MT_45C	B01_DePCR_MT_45C_7
B01_DePCR_MT_45C_B_8.fastq	B01	DePCR	MT	45C	B	8	.fastq	B01_DePCR_MT_45C	B01_DePCR_MT_45C_8
B01_DePCR_MT_55C_B_1.fastq	B01	DePCR	MT	55C	B	1	.fastq	B01_DePCR_MT_55C	B01_DePCR_MT_55C_1
B01_DePCR_MT_55C_B_2.fastq	B01	DePCR	MT	55C	B	2	.fastq	B01_DePCR_MT_55C	B01_DePCR_MT_55C_2
B01_DePCR_MT_55C_B_3.fastq	B01	DePCR	MT	55C	B	3	.fastq	B01_DePCR_MT_55C	B01_DePCR_MT_55C_3
B01_DePCR_MT_55C_B_4.fastq	B01	DePCR	MT	55C	B	4	.fastq	B01_DePCR_MT_55C	B01_DePCR_MT_55C_4
B01_DePCR_MT_55C_B_5.fastq	B01	DePCR	MT	55C	B	5	.fastq	B01_DePCR_MT_55C	B01_DePCR_MT_55C_5
B01_DePCR_MT_55C_B_6.fastq	B01	DePCR	MT	55C	B	6	.fastq	B01_DePCR_MT_55C	B01_DePCR_MT_55C_6
B01_DePCR_MT_55C_B_7.fastq	B01	DePCR	MT	55C	B	7	.fastq	B01_DePCR_MT_55C	B01_DePCR_MT_55C_7
B01_DePCR_MT_55C_B_8.fastq	B01	DePCR	MT	55C	B	8	.fastq	B01_DePCR_MT_55C	B01_DePCR_MT_55C_8
B10_DePCR_MT_45C_B_1.fastq	B10	DePCR	MT	45C	B	1	.fastq	B10_DePCR_MT_45C	B10_DePCR_MT_45C_1
B10_DePCR_MT_45C_B_2.fastq	B10	DePCR	MT	45C	B	2	.fastq	B10_DePCR_MT_45C	B10_DePCR_MT_45C_2
B10_DePCR_MT_45C_B_3.fastq	B10	DePCR	MT	45C	B	3	.fastq	B10_DePCR_MT_45C	B10_DePCR_MT_45C_3
B10_DePCR_MT_45C_B_4.fastq	B10	DePCR	MT	45C	B	4	.fastq	B10_DePCR_MT_45C	B10_DePCR_MT_45C_4
B10_DePCR_MT_45C_B_5.fastq	B10	DePCR	MT	45C	B	5	.fastq	B10_DePCR_MT_45C	B10_DePCR_MT_45C_5
B10_DePCR_MT_45C_B_6.fastq	B10	DePCR	MT	45C	B	6	.fastq	B10_DePCR_MT_45C	B10_DePCR_MT_45C_6
B10_DePCR_MT_45C_B_7.fastq	B10	DePCR	MT	45C	B	7	.fastq	B10_DePCR_MT_45C	B10_DePCR_MT_45C_7
B10_DePCR_MT_45C_B_8.fastq	B10	DePCR	MT	45C	B	8	.fastq	B10_DePCR_MT_45C	B10_DePCR_MT_45C_8
B10_DePCR_MT_55C_B_1.fastq	B10	DePCR	MT	55C	B	1	.fastq	B10_DePCR_MT_55C	B10_DePCR_MT_55C_1
B10_DePCR_MT_55C_B_2.fastq	B10	DePCR	MT	55C	B	2	.fastq	B10_DePCR_MT_55C	B10_DePCR_MT_55C_2
B10_DePCR_MT_55C_B_3.fastq	B10	DePCR	MT	55C	B	3	.fastq	B10_DePCR_MT_55C	B10_DePCR_MT_55C_3
B10_DePCR_MT_55C_B_4.fastq	B10	DePCR	MT	55C	B	4	.fastq	B10_DePCR_MT_55C	B10_DePCR_MT_55C_4
B10_DePCR_MT_55C_B_5.fastq	B10	DePCR	MT	55C	B	5	.fastq	B10_DePCR_MT_55C	B10_DePCR_MT_55C_5
B10_DePCR_MT_55C_B_6.fastq	B10	DePCR	MT	55C	B	6	.fastq	B10_DePCR_MT_55C	B10_DePCR_MT_55C_6
B10_DePCR_MT_55C_B_7.fastq	B10	DePCR	MT	55C	B	7	.fastq	B10_DePCR_MT_55C	B10_DePCR_MT_55C_7
B10_DePCR_MT_55C_B_8.fastq	B10	DePCR	MT	55C	B	8	.fastq	B10_DePCR_MT_55C	B10_DePCR_MT_55C_8
B09_DePCR_MT_45C_B_1.fastq	B09	DePCR	MT	45C	B	1	.fastq	B09_DePCR_MT_45C	B09_DePCR_MT_45C_1
B09_DePCR_MT_45C_B_2.fastq	B09	DePCR	MT	45C	B	2	.fastq	B09_DePCR_MT_45C	B09_DePCR_MT_45C_2
B09_DePCR_MT_45C_B_3.fastq	B09	DePCR	MT	45C	B	3	.fastq	B09_DePCR_MT_45C	B09_DePCR_MT_45C_3
B09_DePCR_MT_45C_B_4.fastq	B09	DePCR	MT	45C	B	4	.fastq	B09_DePCR_MT_45C	B09_DePCR_MT_45C_4
B09_DePCR_MT_45C_B_5.fastq	B09	DePCR	MT	45C	B	5	.fastq	B09_DePCR_MT_45C	B09_DePCR_MT_45C_5
B09_DePCR_MT_45C_B_6.fastq	B09	DePCR	MT	45C	B	6	.fastq	B09_DePCR_MT_45C	B09_DePCR_MT_45C_6
B09_DePCR_MT_45C_B_7.fastq	B09	DePCR	MT	45C	B	7	.fastq	B09_DePCR_MT_45C	B09_DePCR_MT_45C_7
B09_DePCR_MT_45C_B_8.fastq	B09	DePCR	MT	45C	B	8	.fastq	B09_DePCR_MT_45C	B09_DePCR_MT_45C_8
B09_DePCR_MT_55C_B_1.fastq	B09	DePCR	MT	55C	B	1	.fastq	B09_DePCR_MT_55C	B09_DePCR_MT_55C_1
B09_DePCR_MT_55C_B_2.fastq	B09	DePCR	MT	55C	B	2	.fastq	B09_DePCR_MT_55C	B09_DePCR_MT_55C_2
B09_DePCR_MT_55C_B_3.fastq	B09	DePCR	MT	55C	B	3	.fastq	B09_DePCR_MT_55C	B09_DePCR_MT_55C_3
B09_DePCR_MT_55C_B_4.fastq	B09	DePCR	MT	55C	B	4	.fastq	B09_DePCR_MT_55C	B09_DePCR_MT_55C_4
B09_DePCR_MT_55C_B_5.fastq	B09	DePCR	MT	55C	B	5	.fastq	B09_DePCR_MT_55C	B09_DePCR_MT_55C_5
B09_DePCR_MT_55C_B_6.fastq	B09	DePCR	MT	55C	B	6	.fastq	B09_DePCR_MT_55C	B09_DePCR_MT_55C_6
B09_DePCR_MT_55C_B_7.fastq	B09	DePCR	MT	55C	B	7	.fastq	B09_DePCR_MT_55C	B09_DePCR_MT_55C_7
B09_DePCR_MT_55C_B_8.fastq	B09	DePCR	MT	55C	B	8	.fastq	B09_DePCR_MT_55C	B09_DePCR_MT_55C_8
B27_DePCR_MT_45C_B_1.fastq	B27	DePCR	MT	45C	B	1	.fastq	B27_DePCR_MT_45C	B27_DePCR_MT_45C_1
B27_DePCR_MT_45C_B_2.fastq	B27	DePCR	MT	45C	B	2	.fastq	B27_DePCR_MT_45C	B27_DePCR_MT_45C_2
B27_DePCR_MT_45C_B_3.fastq	B27	DePCR	MT	45C	B	3	.fastq	B27_DePCR_MT_45C	B27_DePCR_MT_45C_3
B27_DePCR_MT_45C_B_4.fastq	B27	DePCR	MT	45C	B	4	.fastq	B27_DePCR_MT_45C	B27_DePCR_MT_45C_4
B27_DePCR_MT_45C_B_5.fastq	B27	DePCR	MT	45C	B	5	.fastq	B27_DePCR_MT_45C	B27_DePCR_MT_45C_5
B27_DePCR_MT_45C_B_6.fastq	B27	DePCR	MT	45C	B	6	.fastq	B27_DePCR_MT_45C	B27_DePCR_MT_45C_6
B27_DePCR_MT_45C_B_7.fastq	B27	DePCR	MT	45C	B	7	.fastq	B27_DePCR_MT_45C	B27_DePCR_MT_45C_7
B27_DePCR_MT_45C_B_8.fastq	B27	DePCR	MT	45C	B	8	.fastq	B27_DePCR_MT_45C	B27_DePCR_MT_45C_8
B27_DePCR_MT_55C_B_1.fastq	B27	DePCR	MT	55C	B	1	.fastq	B27_DePCR_MT_55C	B27_DePCR_MT_55C_1
B27_DePCR_MT_55C_B_2.fastq	B27	DePCR	MT	55C	B	2	.fastq	B27_DePCR_MT_55C	B27_DePCR_MT_55C_2
B27_DePCR_MT_55C_B_3.fastq	B27	DePCR	MT	55C	B	3	.fastq	B27_DePCR_MT_55C	B27_DePCR_MT_55C_3
B27_DePCR_MT_55C_B_4.fastq	B27	DePCR	MT	55C	B	4	.fastq	B27_DePCR_MT_55C	B27_DePCR_MT_55C_4
B27_DePCR_MT_55C_B_5.fastq	B27	DePCR	MT	55C	B	5	.fastq	B27_DePCR_MT_55C	B27_DePCR_MT_55C_5
B27_DePCR_MT_55C_B_6.fastq	B27	DePCR	MT	55C	B	6	.fastq	B27_DePCR_MT_55C	B27_DePCR_MT_55C_6
B27_DePCR_MT_55C_B_7.fastq	B27	DePCR	MT	55C	B	7	.fastq	B27_DePCR_MT_55C	B27_DePCR_MT_55C_7
B27_DePCR_MT_55C_B_8.fastq	B27	DePCR	MT	55C	B	8	.fastq	B27_DePCR_MT_55C	B27_DePCR_MT_55C_8
C01_DePCR_MT_45C_C_1.fastq	C01	DePCR	MT	45C	C	1	.fastq	C01_DePCR_MT_45C	C01_DePCR_MT_45C_1
C01_DePCR_MT_45C_C_2.fastq	C01	DePCR	MT	45C	C	2	.fastq	C01_DePCR_MT_45C	C01_DePCR_MT_45C_2
C01_DePCR_MT_45C_C_3.fastq	C01	DePCR	MT	45C	C	3	.fastq	C01_DePCR_MT_45C	C01_DePCR_MT_45C_3
C01_DePCR_MT_45C_C_4.fastq	C01	DePCR	MT	45C	C	4	.fastq	C01_DePCR_MT_45C	C01_DePCR_MT_45C_4
C01_DePCR_MT_45C_C_5.fastq	C01	DePCR	MT	45C	C	5	.fastq	C01_DePCR_MT_45C	C01_DePCR_MT_45C_5
C01_DePCR_MT_45C_C_6.fastq	C01	DePCR	MT	45C	C	6	.fastq	C01_DePCR_MT_45C	C01_DePCR_MT_45C_6
C01_DePCR_MT_45C_C_7.fastq	C01	DePCR	MT	45C	C	7	.fastq	C01_DePCR_MT_45C	C01_DePCR_MT_45C_7
C01_DePCR_MT_45C_C_8.fastq	C01	DePCR	MT	45C	C	8	.fastq	C01_DePCR_MT_45C	C01_DePCR_MT_45C_8
C01_DePCR_MT_55C_C_1.fastq	C01	DePCR	MT	55C	C	1	.fastq	C01_DePCR_MT_55C	C01_DePCR_MT_55C_1
C01_DePCR_MT_55C_C_2.fastq	C01	DePCR	MT	55C	C	2	.fastq	C01_DePCR_MT_55C	C01_DePCR_MT_55C_2
C01_DePCR_MT_55C_C_3.fastq	C01	DePCR	MT	55C	C	3	.fastq	C01_DePCR_MT_55C	C01_DePCR_MT_55C_3
C01_DePCR_MT_55C_C_4.fastq	C01	DePCR	MT	55C	C	4	.fastq	C01_DePCR_MT_55C	C01_DePCR_MT_55C_4
C01_DePCR_MT_55C_C_5.fastq	C01	DePCR	MT	55C	C	5	.fastq	C01_DePCR_MT_55C	C01_DePCR_MT_55C_5
C01_DePCR_MT_55C_C_6.fastq	C01	DePCR	MT	55C	C	6	.fastq	C01_DePCR_MT_55C	C01_DePCR_MT_55C_6
C01_DePCR_MT_55C_C_7.fastq	C01	DePCR	MT	55C	C	7	.fastq	C01_DePCR_MT_55C	C01_DePCR_MT_55C_7
C01_DePCR_MT_55C_C_8.fastq	C01	DePCR	MT	55C	C	8	.fastq	C01_DePCR_MT_55C	C01_DePCR_MT_55C_8
C10_DePCR_MT_45C_C_1.fastq	C10	DePCR	MT	45C	C	1	.fastq	C10_DePCR_MT_45C	C10_DePCR_MT_45C_1
C10_DePCR_MT_45C_C_2.fastq	C10	DePCR	MT	45C	C	2	.fastq	C10_DePCR_MT_45C	C10_DePCR_MT_45C_2
C10_DePCR_MT_45C_C_3.fastq	C10	DePCR	MT	45C	C	3	.fastq	C10_DePCR_MT_45C	C10_DePCR_MT_45C_3
C10_DePCR_MT_45C_C_4.fastq	C10	DePCR	MT	45C	C	4	.fastq	C10_DePCR_MT_45C	C10_DePCR_MT_45C_4
C10_DePCR_MT_45C_C_5.fastq	C10	DePCR	MT	45C	C	5	.fastq	C10_DePCR_MT_45C	C10_DePCR_MT_45C_5
C10_DePCR_MT_45C_C_6.fastq	C10	DePCR	MT	45C	C	6	.fastq	C10_DePCR_MT_45C	C10_DePCR_MT_45C_6
C10_DePCR_MT_45C_C_7.fastq	C10	DePCR	MT	45C	C	7	.fastq	C10_DePCR_MT_45C	C10_DePCR_MT_45C_7
C10_DePCR_MT_45C_C_8.fastq	C10	DePCR	MT	45C	C	8	.fastq	C10_DePCR_MT_45C	C10_DePCR_MT_45C_8
C10_DePCR_MT_55C_C_1.fastq	C10	DePCR	MT	55C	C	1	.fastq	C10_DePCR_MT_55C	C10_DePCR_MT_55C_1
C10_DePCR_MT_55C_C_2.fastq	C10	DePCR	MT	55C	C	2	.fastq	C10_DePCR_MT_55C	C10_DePCR_MT_55C_2
C10_DePCR_MT_55C_C_3.fastq	C10	DePCR	MT	55C	C	3	.fastq	C10_DePCR_MT_55C	C10_DePCR_MT_55C_3
C10_DePCR_MT_55C_C_4.fastq	C10	DePCR	MT	55C	C	4	.fastq	C10_DePCR_MT_55C	C10_DePCR_MT_55C_4
C10_DePCR_MT_55C_C_5.fastq	C10	DePCR	MT	55C	C	5	.fastq	C10_DePCR_MT_55C	C10_DePCR_MT_55C_5
C10_DePCR_MT_55C_C_6.fastq	C10	DePCR	MT	55C	C	6	.fastq	C10_DePCR_MT_55C	C10_DePCR_MT_55C_6
C10_DePCR_MT_55C_C_7.fastq	C10	DePCR	MT	55C	C	7	.fastq	C10_DePCR_MT_55C	C10_DePCR_MT_55C_7
C10_DePCR_MT_55C_C_8.fastq	C10	DePCR	MT	55C	C	8	.fastq	C10_DePCR_MT_55C	C10_DePCR_MT_55C_8
C09_DePCR_MT_45C_C_1.fastq	C09	DePCR	MT	45C	C	1	.fastq	C09_DePCR_MT_45C	C09_DePCR_MT_45C_1
C09_DePCR_MT_45C_C_2.fastq	C09	DePCR	MT	45C	C	2	.fastq	C09_DePCR_MT_45C	C09_DePCR_MT_45C_2
C09_DePCR_MT_45C_C_3.fastq	C09	DePCR	MT	45C	C	3	.fastq	C09_DePCR_MT_45C	C09_DePCR_MT_45C_3
C09_DePCR_MT_45C_C_4.fastq	C09	DePCR	MT	45C	C	4	.fastq	C09_DePCR_MT_45C	C09_DePCR_MT_45C_4
C09_DePCR_MT_45C_C_5.fastq	C09	DePCR	MT	45C	C	5	.fastq	C09_DePCR_MT_45C	C09_DePCR_MT_45C_5
C09_DePCR_MT_45C_C_6.fastq	C09	DePCR	MT	45C	C	6	.fastq	C09_DePCR_MT_45C	C09_DePCR_MT_45C_6
C09_DePCR_MT_45C_C_7.fastq	C09	DePCR	MT	45C	C	7	.fastq	C09_DePCR_MT_45C	C09_DePCR_MT_45C_7
C09_DePCR_MT_45C_C_8.fastq	C09	DePCR	MT	45C	C	8	.fastq	C09_DePCR_MT_45C	C09_DePCR_MT_45C_8
C09_DePCR_MT_55C_C_1.fastq	C09	DePCR	MT	55C	C	1	.fastq	C09_DePCR_MT_55C	C09_DePCR_MT_55C_1
C09_DePCR_MT_55C_C_2.fastq	C09	DePCR	MT	55C	C	2	.fastq	C09_DePCR_MT_55C	C09_DePCR_MT_55C_2
C09_DePCR_MT_55C_C_3.fastq	C09	DePCR	MT	55C	C	3	.fastq	C09_DePCR_MT_55C	C09_DePCR_MT_55C_3
C09_DePCR_MT_55C_C_4.fastq	C09	DePCR	MT	55C	C	4	.fastq	C09_DePCR_MT_55C	C09_DePCR_MT_55C_4
C09_DePCR_MT_55C_C_5.fastq	C09	DePCR	MT	55C	C	5	.fastq	C09_DePCR_MT_55C	C09_DePCR_MT_55C_5
C09_DePCR_MT_55C_C_6.fastq	C09	DePCR	MT	55C	C	6	.fastq	C09_DePCR_MT_55C	C09_DePCR_MT_55C_6
C09_DePCR_MT_55C_C_7.fastq	C09	DePCR	MT	55C	C	7	.fastq	C09_DePCR_MT_55C	C09_DePCR_MT_55C_7
C09_DePCR_MT_55C_C_8.fastq	C09	DePCR	MT	55C	C	8	.fastq	C09_DePCR_MT_55C	C09_DePCR_MT_55C_8
D01_DePCR_MT_45C_D_1.fastq	D01	DePCR	MT	45C	D	1	.fastq	D01_DePCR_MT_45C	D01_DePCR_MT_45C_1
D01_DePCR_MT_45C_D_2.fastq	D01	DePCR	MT	45C	D	2	.fastq	D01_DePCR_MT_45C	D01_DePCR_MT_45C_2
D01_DePCR_MT_45C_D_3.fastq	D01	DePCR	MT	45C	D	3	.fastq	D01_DePCR_MT_45C	D01_DePCR_MT_45C_3
D01_DePCR_MT_45C_D_4.fastq	D01	DePCR	MT	45C	D	4	.fastq	D01_DePCR_MT_45C	D01_DePCR_MT_45C_4
D01_DePCR_MT_45C_D_5.fastq	D01	DePCR	MT	45C	D	5	.fastq	D01_DePCR_MT_45C	D01_DePCR_MT_45C_5
D01_DePCR_MT_45C_D_6.fastq	D01	DePCR	MT	45C	D	6	.fastq	D01_DePCR_MT_45C	D01_DePCR_MT_45C_6
D01_DePCR_MT_45C_D_7.fastq	D01	DePCR	MT	45C	D	7	.fastq	D01_DePCR_MT_45C	D01_DePCR_MT_45C_7
D01_DePCR_MT_45C_D_8.fastq	D01	DePCR	MT	45C	D	8	.fastq	D01_DePCR_MT_45C	D01_DePCR_MT_45C_8
D01_DePCR_MT_55C_D_1.fastq	D01	DePCR	MT	55C	D	1	.fastq	D01_DePCR_MT_55C	D01_DePCR_MT_55C_1
D01_DePCR_MT_55C_D_2.fastq	D01	DePCR	MT	55C	D	2	.fastq	D01_DePCR_MT_55C	D01_DePCR_MT_55C_2
D01_DePCR_MT_55C_D_3.fastq	D01	DePCR	MT	55C	D	3	.fastq	D01_DePCR_MT_55C	D01_DePCR_MT_55C_3
D01_DePCR_MT_55C_D_4.fastq	D01	DePCR	MT	55C	D	4	.fastq	D01_DePCR_MT_55C	D01_DePCR_MT_55C_4
D01_DePCR_MT_55C_D_5.fastq	D01	DePCR	MT	55C	D	5	.fastq	D01_DePCR_MT_55C	D01_DePCR_MT_55C_5
D01_DePCR_MT_55C_D_6.fastq	D01	DePCR	MT	55C	D	6	.fastq	D01_DePCR_MT_55C	D01_DePCR_MT_55C_6
D01_DePCR_MT_55C_D_7.fastq	D01	DePCR	MT	55C	D	7	.fastq	D01_DePCR_MT_55C	D01_DePCR_MT_55C_7
D01_DePCR_MT_55C_D_8.fastq	D01	DePCR	MT	55C	D	8	.fastq	D01_DePCR_MT_55C	D01_DePCR_MT_55C_8
D10_DePCR_MT_45C_D_1.fastq	D10	DePCR	MT	45C	D	1	.fastq	D10_DePCR_MT_45C	D10_DePCR_MT_45C_1
D10_DePCR_MT_45C_D_2.fastq	D10	DePCR	MT	45C	D	2	.fastq	D10_DePCR_MT_45C	D10_DePCR_MT_45C_2
D10_DePCR_MT_45C_D_3.fastq	D10	DePCR	MT	45C	D	3	.fastq	D10_DePCR_MT_45C	D10_DePCR_MT_45C_3
D10_DePCR_MT_45C_D_4.fastq	D10	DePCR	MT	45C	D	4	.fastq	D10_DePCR_MT_45C	D10_DePCR_MT_45C_4
D10_DePCR_MT_45C_D_5.fastq	D10	DePCR	MT	45C	D	5	.fastq	D10_DePCR_MT_45C	D10_DePCR_MT_45C_5
D10_DePCR_MT_45C_D_6.fastq	D10	DePCR	MT	45C	D	6	.fastq	D10_DePCR_MT_45C	D10_DePCR_MT_45C_6
D10_DePCR_MT_45C_D_7.fastq	D10	DePCR	MT	45C	D	7	.fastq	D10_DePCR_MT_45C	D10_DePCR_MT_45C_7
D10_DePCR_MT_45C_D_8.fastq	D10	DePCR	MT	45C	D	8	.fastq	D10_DePCR_MT_45C	D10_DePCR_MT_45C_8
D10_DePCR_MT_55C_D_1.fastq	D10	DePCR	MT	55C	D	1	.fastq	D10_DePCR_MT_55C	D10_DePCR_MT_55C_1
D10_DePCR_MT_55C_D_2.fastq	D10	DePCR	MT	55C	D	2	.fastq	D10_DePCR_MT_55C	D10_DePCR_MT_55C_2
D10_DePCR_MT_55C_D_3.fastq	D10	DePCR	MT	55C	D	3	.fastq	D10_DePCR_MT_55C	D10_DePCR_MT_55C_3
D10_DePCR_MT_55C_D_4.fastq	D10	DePCR	MT	55C	D	4	.fastq	D10_DePCR_MT_55C	D10_DePCR_MT_55C_4
D10_DePCR_MT_55C_D_5.fastq	D10	DePCR	MT	55C	D	5	.fastq	D10_DePCR_MT_55C	D10_DePCR_MT_55C_5
D10_DePCR_MT_55C_D_6.fastq	D10	DePCR	MT	55C	D	6	.fastq	D10_DePCR_MT_55C	D10_DePCR_MT_55C_6
D10_DePCR_MT_55C_D_7.fastq	D10	DePCR	MT	55C	D	7	.fastq	D10_DePCR_MT_55C	D10_DePCR_MT_55C_7
D10_DePCR_MT_55C_D_8.fastq	D10	DePCR	MT	55C	D	8	.fastq	D10_DePCR_MT_55C	D10_DePCR_MT_55C_8
E01_DePCR_MT_45C_E_1.fastq	E01	DePCR	MT	45C	E	1	.fastq	E01_DePCR_MT_45C	E01_DePCR_MT_45C_1
E01_DePCR_MT_45C_E_2.fastq	E01	DePCR	MT	45C	E	2	.fastq	E01_DePCR_MT_45C	E01_DePCR_MT_45C_2
E01_DePCR_MT_45C_E_3.fastq	E01	DePCR	MT	45C	E	3	.fastq	E01_DePCR_MT_45C	E01_DePCR_MT_45C_3
E01_DePCR_MT_45C_E_4.fastq	E01	DePCR	MT	45C	E	4	.fastq	E01_DePCR_MT_45C	E01_DePCR_MT_45C_4
E01_DePCR_MT_45C_E_5.fastq	E01	DePCR	MT	45C	E	5	.fastq	E01_DePCR_MT_45C	E01_DePCR_MT_45C_5
E01_DePCR_MT_45C_E_6.fastq	E01	DePCR	MT	45C	E	6	.fastq	E01_DePCR_MT_45C	E01_DePCR_MT_45C_6
E01_DePCR_MT_45C_E_7.fastq	E01	DePCR	MT	45C	E	7	.fastq	E01_DePCR_MT_45C	E01_DePCR_MT_45C_7
E01_DePCR_MT_45C_E_8.fastq	E01	DePCR	MT	45C	E	8	.fastq	E01_DePCR_MT_45C	E01_DePCR_MT_45C_8
E01_DePCR_MT_55C_E_1.fastq	E01	DePCR	MT	55C	E	1	.fastq	E01_DePCR_MT_55C	E01_DePCR_MT_55C_1
E01_DePCR_MT_55C_E_2.fastq	E01	DePCR	MT	55C	E	2	.fastq	E01_DePCR_MT_55C	E01_DePCR_MT_55C_2
E01_DePCR_MT_55C_E_3.fastq	E01	DePCR	MT	55C	E	3	.fastq	E01_DePCR_MT_55C	E01_DePCR_MT_55C_3
E01_DePCR_MT_55C_E_4.fastq	E01	DePCR	MT	55C	E	4	.fastq	E01_DePCR_MT_55C	E01_DePCR_MT_55C_4
E01_DePCR_MT_55C_E_5.fastq	E01	DePCR	MT	55C	E	5	.fastq	E01_DePCR_MT_55C	E01_DePCR_MT_55C_5
E01_DePCR_MT_55C_E_6.fastq	E01	DePCR	MT	55C	E	6	.fastq	E01_DePCR_MT_55C	E01_DePCR_MT_55C_6
E01_DePCR_MT_55C_E_7.fastq	E01	DePCR	MT	55C	E	7	.fastq	E01_DePCR_MT_55C	E01_DePCR_MT_55C_7
E01_DePCR_MT_55C_E_8.fastq	E01	DePCR	MT	55C	E	8	.fastq	E01_DePCR_MT_55C	E01_DePCR_MT_55C_8
E10_DePCR_MT_45C_E_1.fastq	E10	DePCR	MT	45C	E	1	.fastq	E10_DePCR_MT_45C	E10_DePCR_MT_45C_1
E10_DePCR_MT_45C_E_2.fastq	E10	DePCR	MT	45C	E	2	.fastq	E10_DePCR_MT_45C	E10_DePCR_MT_45C_2
E10_DePCR_MT_45C_E_3.fastq	E10	DePCR	MT	45C	E	3	.fastq	E10_DePCR_MT_45C	E10_DePCR_MT_45C_3
E10_DePCR_MT_45C_E_4.fastq	E10	DePCR	MT	45C	E	4	.fastq	E10_DePCR_MT_45C	E10_DePCR_MT_45C_4
E10_DePCR_MT_45C_E_5.fastq	E10	DePCR	MT	45C	E	5	.fastq	E10_DePCR_MT_45C	E10_DePCR_MT_45C_5
E10_DePCR_MT_45C_E_6.fastq	E10	DePCR	MT	45C	E	6	.fastq	E10_DePCR_MT_45C	E10_DePCR_MT_45C_6
E10_DePCR_MT_45C_E_7.fastq	E10	DePCR	MT	45C	E	7	.fastq	E10_DePCR_MT_45C	E10_DePCR_MT_45C_7
E10_DePCR_MT_45C_E_8.fastq	E10	DePCR	MT	45C	E	8	.fastq	E10_DePCR_MT_45C	E10_DePCR_MT_45C_8
E10_DePCR_MT_55C_E_1.fastq	E10	DePCR	MT	55C	E	1	.fastq	E10_DePCR_MT_55C	E10_DePCR_MT_55C_1
E10_DePCR_MT_55C_E_2.fastq	E10	DePCR	MT	55C	E	2	.fastq	E10_DePCR_MT_55C	E10_DePCR_MT_55C_2
E10_DePCR_MT_55C_E_3.fastq	E10	DePCR	MT	55C	E	3	.fastq	E10_DePCR_MT_55C	E10_DePCR_MT_55C_3
E10_DePCR_MT_55C_E_4.fastq	E10	DePCR	MT	55C	E	4	.fastq	E10_DePCR_MT_55C	E10_DePCR_MT_55C_4
E10_DePCR_MT_55C_E_5.fastq	E10	DePCR	MT	55C	E	5	.fastq	E10_DePCR_MT_55C	E10_DePCR_MT_55C_5
E10_DePCR_MT_55C_E_6.fastq	E10	DePCR	MT	55C	E	6	.fastq	E10_DePCR_MT_55C	E10_DePCR_MT_55C_6
E10_DePCR_MT_55C_E_7.fastq	E10	DePCR	MT	55C	E	7	.fastq	E10_DePCR_MT_55C	E10_DePCR_MT_55C_7
E10_DePCR_MT_55C_E_8.fastq	E10	DePCR	MT	55C	E	8	.fastq	E10_DePCR_MT_55C	E10_DePCR_MT_55C_8
A01_PCR_MT_45C_A_1.fastq	A01	PCR	MT	45C	A	1	.fastq	A01_PCR_MT_45C	A01_PCR_MT_45C_1
A01_PCR_MT_45C_A_2.fastq	A01	PCR	MT	45C	A	2	.fastq	A01_PCR_MT_45C	A01_PCR_MT_45C_2
A01_PCR_MT_45C_A_3.fastq	A01	PCR	MT	45C	A	3	.fastq	A01_PCR_MT_45C	A01_PCR_MT_45C_3
A01_PCR_MT_45C_A_4.fastq	A01	PCR	MT	45C	A	4	.fastq	A01_PCR_MT_45C	A01_PCR_MT_45C_4
A01_PCR_MT_45C_A_5.fastq	A01	PCR	MT	45C	A	5	.fastq	A01_PCR_MT_45C	A01_PCR_MT_45C_5
A01_PCR_MT_45C_A_6.fastq	A01	PCR	MT	45C	A	6	.fastq	A01_PCR_MT_45C	A01_PCR_MT_45C_6
A01_PCR_MT_45C_A_7.fastq	A01	PCR	MT	45C	A	7	.fastq	A01_PCR_MT_45C	A01_PCR_MT_45C_7
A01_PCR_MT_45C_A_8.fastq	A01	PCR	MT	45C	A	8	.fastq	A01_PCR_MT_45C	A01_PCR_MT_45C_8
A01_PCR_MT_55C_A_1.fastq	A01	PCR	MT	55C	A	1	.fastq	A01_PCR_MT_55C	A01_PCR_MT_55C_1
A01_PCR_MT_55C_A_2.fastq	A01	PCR	MT	55C	A	2	.fastq	A01_PCR_MT_55C	A01_PCR_MT_55C_2
A01_PCR_MT_55C_A_3.fastq	A01	PCR	MT	55C	A	3	.fastq	A01_PCR_MT_55C	A01_PCR_MT_55C_3
A01_PCR_MT_55C_A_4.fastq	A01	PCR	MT	55C	A	4	.fastq	A01_PCR_MT_55C	A01_PCR_MT_55C_4
A01_PCR_MT_55C_A_5.fastq	A01	PCR	MT	55C	A	5	.fastq	A01_PCR_MT_55C	A01_PCR_MT_55C_5
A01_PCR_MT_55C_A_6.fastq	A01	PCR	MT	55C	A	6	.fastq	A01_PCR_MT_55C	A01_PCR_MT_55C_6
A01_PCR_MT_55C_A_7.fastq	A01	PCR	MT	55C	A	7	.fastq	A01_PCR_MT_55C	A01_PCR_MT_55C_7
A01_PCR_MT_55C_A_8.fastq	A01	PCR	MT	55C	A	8	.fastq	A01_PCR_MT_55C	A01_PCR_MT_55C_8
A10_PCR_MT_45C_A_1.fastq	A10	PCR	MT	45C	A	1	.fastq	A10_PCR_MT_45C	A10_PCR_MT_45C_1
A10_PCR_MT_45C_A_2.fastq	A10	PCR	MT	45C	A	2	.fastq	A10_PCR_MT_45C	A10_PCR_MT_45C_2
A10_PCR_MT_45C_A_3.fastq	A10	PCR	MT	45C	A	3	.fastq	A10_PCR_MT_45C	A10_PCR_MT_45C_3
A10_PCR_MT_45C_A_4.fastq	A10	PCR	MT	45C	A	4	.fastq	A10_PCR_MT_45C	A10_PCR_MT_45C_4
A10_PCR_MT_45C_A_5.fastq	A10	PCR	MT	45C	A	5	.fastq	A10_PCR_MT_45C	A10_PCR_MT_45C_5
A10_PCR_MT_45C_A_6.fastq	A10	PCR	MT	45C	A	6	.fastq	A10_PCR_MT_45C	A10_PCR_MT_45C_6
A10_PCR_MT_45C_A_7.fastq	A10	PCR	MT	45C	A	7	.fastq	A10_PCR_MT_45C	A10_PCR_MT_45C_7
A10_PCR_MT_45C_A_8.fastq	A10	PCR	MT	45C	A	8	.fastq	A10_PCR_MT_45C	A10_PCR_MT_45C_8
A10_PCR_MT_55C_A_1.fastq	A10	PCR	MT	55C	A	1	.fastq	A10_PCR_MT_55C	A10_PCR_MT_55C_1
A10_PCR_MT_55C_A_2.fastq	A10	PCR	MT	55C	A	2	.fastq	A10_PCR_MT_55C	A10_PCR_MT_55C_2
A10_PCR_MT_55C_A_3.fastq	A10	PCR	MT	55C	A	3	.fastq	A10_PCR_MT_55C	A10_PCR_MT_55C_3
A10_PCR_MT_55C_A_4.fastq	A10	PCR	MT	55C	A	4	.fastq	A10_PCR_MT_55C	A10_PCR_MT_55C_4
A10_PCR_MT_55C_A_5.fastq	A10	PCR	MT	55C	A	5	.fastq	A10_PCR_MT_55C	A10_PCR_MT_55C_5
A10_PCR_MT_55C_A_6.fastq	A10	PCR	MT	55C	A	6	.fastq	A10_PCR_MT_55C	A10_PCR_MT_55C_6
A10_PCR_MT_55C_A_7.fastq	A10	PCR	MT	55C	A	7	.fastq	A10_PCR_MT_55C	A10_PCR_MT_55C_7
A10_PCR_MT_55C_A_8.fastq	A10	PCR	MT	55C	A	8	.fastq	A10_PCR_MT_55C	A10_PCR_MT_55C_8
A09_PCR_MT_45C_A_1.fastq	A09	PCR	MT	45C	A	1	.fastq	A09_PCR_MT_45C	A09_PCR_MT_45C_1
A09_PCR_MT_45C_A_2.fastq	A09	PCR	MT	45C	A	2	.fastq	A09_PCR_MT_45C	A09_PCR_MT_45C_2
A09_PCR_MT_45C_A_3.fastq	A09	PCR	MT	45C	A	3	.fastq	A09_PCR_MT_45C	A09_PCR_MT_45C_3
A09_PCR_MT_45C_A_4.fastq	A09	PCR	MT	45C	A	4	.fastq	A09_PCR_MT_45C	A09_PCR_MT_45C_4
A09_PCR_MT_45C_A_5.fastq	A09	PCR	MT	45C	A	5	.fastq	A09_PCR_MT_45C	A09_PCR_MT_45C_5
A09_PCR_MT_45C_A_6.fastq	A09	PCR	MT	45C	A	6	.fastq	A09_PCR_MT_45C	A09_PCR_MT_45C_6
A09_PCR_MT_45C_A_7.fastq	A09	PCR	MT	45C	A	7	.fastq	A09_PCR_MT_45C	A09_PCR_MT_45C_7
A09_PCR_MT_45C_A_8.fastq	A09	PCR	MT	45C	A	8	.fastq	A09_PCR_MT_45C	A09_PCR_MT_45C_8
A09_PCR_MT_55C_A_1.fastq	A09	PCR	MT	55C	A	1	.fastq	A09_PCR_MT_55C	A09_PCR_MT_55C_1
A09_PCR_MT_55C_A_2.fastq	A09	PCR	MT	55C	A	2	.fastq	A09_PCR_MT_55C	A09_PCR_MT_55C_2
A09_PCR_MT_55C_A_3.fastq	A09	PCR	MT	55C	A	3	.fastq	A09_PCR_MT_55C	A09_PCR_MT_55C_3
A09_PCR_MT_55C_A_4.fastq	A09	PCR	MT	55C	A	4	.fastq	A09_PCR_MT_55C	A09_PCR_MT_55C_4
A09_PCR_MT_55C_A_5.fastq	A09	PCR	MT	55C	A	5	.fastq	A09_PCR_MT_55C	A09_PCR_MT_55C_5
A09_PCR_MT_55C_A_6.fastq	A09	PCR	MT	55C	A	6	.fastq	A09_PCR_MT_55C	A09_PCR_MT_55C_6
A09_PCR_MT_55C_A_7.fastq	A09	PCR	MT	55C	A	7	.fastq	A09_PCR_MT_55C	A09_PCR_MT_55C_7
A09_PCR_MT_55C_A_8.fastq	A09	PCR	MT	55C	A	8	.fastq	A09_PCR_MT_55C	A09_PCR_MT_55C_8
A27_PCR_MT_45C_A_1.fastq	A27	PCR	MT	45C	A	1	.fastq	A27_PCR_MT_45C	A27_PCR_MT_45C_1
A27_PCR_MT_45C_A_2.fastq	A27	PCR	MT	45C	A	2	.fastq	A27_PCR_MT_45C	A27_PCR_MT_45C_2
A27_PCR_MT_45C_A_3.fastq	A27	PCR	MT	45C	A	3	.fastq	A27_PCR_MT_45C	A27_PCR_MT_45C_3
A27_PCR_MT_45C_A_4.fastq	A27	PCR	MT	45C	A	4	.fastq	A27_PCR_MT_45C	A27_PCR_MT_45C_4
A27_PCR_MT_45C_A_5.fastq	A27	PCR	MT	45C	A	5	.fastq	A27_PCR_MT_45C	A27_PCR_MT_45C_5
A27_PCR_MT_45C_A_6.fastq	A27	PCR	MT	45C	A	6	.fastq	A27_PCR_MT_45C	A27_PCR_MT_45C_6
A27_PCR_MT_45C_A_7.fastq	A27	PCR	MT	45C	A	7	.fastq	A27_PCR_MT_45C	A27_PCR_MT_45C_7
A27_PCR_MT_45C_A_8.fastq	A27	PCR	MT	45C	A	8	.fastq	A27_PCR_MT_45C	A27_PCR_MT_45C_8
A27_PCR_MT_55C_A_1.fastq	A27	PCR	MT	55C	A	1	.fastq	A27_PCR_MT_55C	A27_PCR_MT_55C_1
A27_PCR_MT_55C_A_2.fastq	A27	PCR	MT	55C	A	2	.fastq	A27_PCR_MT_55C	A27_PCR_MT_55C_2
A27_PCR_MT_55C_A_3.fastq	A27	PCR	MT	55C	A	3	.fastq	A27_PCR_MT_55C	A27_PCR_MT_55C_3
A27_PCR_MT_55C_A_4.fastq	A27	PCR	MT	55C	A	4	.fastq	A27_PCR_MT_55C	A27_PCR_MT_55C_4
A27_PCR_MT_55C_A_5.fastq	A27	PCR	MT	55C	A	5	.fastq	A27_PCR_MT_55C	A27_PCR_MT_55C_5
A27_PCR_MT_55C_A_6.fastq	A27	PCR	MT	55C	A	6	.fastq	A27_PCR_MT_55C	A27_PCR_MT_55C_6
A27_PCR_MT_55C_A_7.fastq	A27	PCR	MT	55C	A	7	.fastq	A27_PCR_MT_55C	A27_PCR_MT_55C_7
A27_PCR_MT_55C_A_8.fastq	A27	PCR	MT	55C	A	8	.fastq	A27_PCR_MT_55C	A27_PCR_MT_55C_8
A64_PCR_MT_45C_A_1.fastq	A64	PCR	MT	45C	A	1	.fastq	A64_PCR_MT_45C	A64_PCR_MT_45C_1
A64_PCR_MT_45C_A_2.fastq	A64	PCR	MT	45C	A	2	.fastq	A64_PCR_MT_45C	A64_PCR_MT_45C_2
A64_PCR_MT_45C_A_3.fastq	A64	PCR	MT	45C	A	3	.fastq	A64_PCR_MT_45C	A64_PCR_MT_45C_3
A64_PCR_MT_45C_A_4.fastq	A64	PCR	MT	45C	A	4	.fastq	A64_PCR_MT_45C	A64_PCR_MT_45C_4
A64_PCR_MT_45C_A_5.fastq	A64	PCR	MT	45C	A	5	.fastq	A64_PCR_MT_45C	A64_PCR_MT_45C_5
A64_PCR_MT_45C_A_6.fastq	A64	PCR	MT	45C	A	6	.fastq	A64_PCR_MT_45C	A64_PCR_MT_45C_6
A64_PCR_MT_45C_A_7.fastq	A64	PCR	MT	45C	A	7	.fastq	A64_PCR_MT_45C	A64_PCR_MT_45C_7
A64_PCR_MT_45C_A_8.fastq	A64	PCR	MT	45C	A	8	.fastq	A64_PCR_MT_45C	A64_PCR_MT_45C_8
A64_PCR_MT_55C_A_1.fastq	A64	PCR	MT	55C	A	1	.fastq	A64_PCR_MT_55C	A64_PCR_MT_55C_1
A64_PCR_MT_55C_A_2.fastq	A64	PCR	MT	55C	A	2	.fastq	A64_PCR_MT_55C	A64_PCR_MT_55C_2
A64_PCR_MT_55C_A_3.fastq	A64	PCR	MT	55C	A	3	.fastq	A64_PCR_MT_55C	A64_PCR_MT_55C_3
A64_PCR_MT_55C_A_4.fastq	A64	PCR	MT	55C	A	4	.fastq	A64_PCR_MT_55C	A64_PCR_MT_55C_4
A64_PCR_MT_55C_A_5.fastq	A64	PCR	MT	55C	A	5	.fastq	A64_PCR_MT_55C	A64_PCR_MT_55C_5
A64_PCR_MT_55C_A_6.fastq	A64	PCR	MT	55C	A	6	.fastq	A64_PCR_MT_55C	A64_PCR_MT_55C_6
A64_PCR_MT_55C_A_7.fastq	A64	PCR	MT	55C	A	7	.fastq	A64_PCR_MT_55C	A64_PCR_MT_55C_7
A64_PCR_MT_55C_A_8.fastq	A64	PCR	MT	55C	A	8	.fastq	A64_PCR_MT_55C	A64_PCR_MT_55C_8
B01_PCR_MT_45C_B_1.fastq	B01	PCR	MT	45C	B	1	.fastq	B01_PCR_MT_45C	B01_PCR_MT_45C_1
B01_PCR_MT_45C_B_2.fastq	B01	PCR	MT	45C	B	2	.fastq	B01_PCR_MT_45C	B01_PCR_MT_45C_2
B01_PCR_MT_45C_B_3.fastq	B01	PCR	MT	45C	B	3	.fastq	B01_PCR_MT_45C	B01_PCR_MT_45C_3
B01_PCR_MT_45C_B_4.fastq	B01	PCR	MT	45C	B	4	.fastq	B01_PCR_MT_45C	B01_PCR_MT_45C_4
B01_PCR_MT_45C_B_5.fastq	B01	PCR	MT	45C	B	5	.fastq	B01_PCR_MT_45C	B01_PCR_MT_45C_5
B01_PCR_MT_45C_B_6.fastq	B01	PCR	MT	45C	B	6	.fastq	B01_PCR_MT_45C	B01_PCR_MT_45C_6
B01_PCR_MT_45C_B_7.fastq	B01	PCR	MT	45C	B	7	.fastq	B01_PCR_MT_45C	B01_PCR_MT_45C_7
B01_PCR_MT_45C_B_8.fastq	B01	PCR	MT	45C	B	8	.fastq	B01_PCR_MT_45C	B01_PCR_MT_45C_8
B01_PCR_MT_55C_B_1.fastq	B01	PCR	MT	55C	B	1	.fastq	B01_PCR_MT_55C	B01_PCR_MT_55C_1
B01_PCR_MT_55C_B_2.fastq	B01	PCR	MT	55C	B	2	.fastq	B01_PCR_MT_55C	B01_PCR_MT_55C_2
B01_PCR_MT_55C_B_3.fastq	B01	PCR	MT	55C	B	3	.fastq	B01_PCR_MT_55C	B01_PCR_MT_55C_3
B01_PCR_MT_55C_B_4.fastq	B01	PCR	MT	55C	B	4	.fastq	B01_PCR_MT_55C	B01_PCR_MT_55C_4
B01_PCR_MT_55C_B_5.fastq	B01	PCR	MT	55C	B	5	.fastq	B01_PCR_MT_55C	B01_PCR_MT_55C_5
B01_PCR_MT_55C_B_6.fastq	B01	PCR	MT	55C	B	6	.fastq	B01_PCR_MT_55C	B01_PCR_MT_55C_6
B01_PCR_MT_55C_B_7.fastq	B01	PCR	MT	55C	B	7	.fastq	B01_PCR_MT_55C	B01_PCR_MT_55C_7
B01_PCR_MT_55C_B_8.fastq	B01	PCR	MT	55C	B	8	.fastq	B01_PCR_MT_55C	B01_PCR_MT_55C_8
B10_PCR_MT_45C_B_1.fastq	B10	PCR	MT	45C	B	1	.fastq	B10_PCR_MT_45C	B10_PCR_MT_45C_1
B10_PCR_MT_45C_B_2.fastq	B10	PCR	MT	45C	B	2	.fastq	B10_PCR_MT_45C	B10_PCR_MT_45C_2
B10_PCR_MT_45C_B_3.fastq	B10	PCR	MT	45C	B	3	.fastq	B10_PCR_MT_45C	B10_PCR_MT_45C_3
B10_PCR_MT_45C_B_4.fastq	B10	PCR	MT	45C	B	4	.fastq	B10_PCR_MT_45C	B10_PCR_MT_45C_4
B10_PCR_MT_45C_B_5.fastq	B10	PCR	MT	45C	B	5	.fastq	B10_PCR_MT_45C	B10_PCR_MT_45C_5
B10_PCR_MT_45C_B_6.fastq	B10	PCR	MT	45C	B	6	.fastq	B10_PCR_MT_45C	B10_PCR_MT_45C_6
B10_PCR_MT_45C_B_7.fastq	B10	PCR	MT	45C	B	7	.fastq	B10_PCR_MT_45C	B10_PCR_MT_45C_7
B10_PCR_MT_45C_B_8.fastq	B10	PCR	MT	45C	B	8	.fastq	B10_PCR_MT_45C	B10_PCR_MT_45C_8
B10_PCR_MT_55C_B_1.fastq	B10	PCR	MT	55C	B	1	.fastq	B10_PCR_MT_55C	B10_PCR_MT_55C_1
B10_PCR_MT_55C_B_2.fastq	B10	PCR	MT	55C	B	2	.fastq	B10_PCR_MT_55C	B10_PCR_MT_55C_2
B10_PCR_MT_55C_B_3.fastq	B10	PCR	MT	55C	B	3	.fastq	B10_PCR_MT_55C	B10_PCR_MT_55C_3
B10_PCR_MT_55C_B_4.fastq	B10	PCR	MT	55C	B	4	.fastq	B10_PCR_MT_55C	B10_PCR_MT_55C_4
B10_PCR_MT_55C_B_5.fastq	B10	PCR	MT	55C	B	5	.fastq	B10_PCR_MT_55C	B10_PCR_MT_55C_5
B10_PCR_MT_55C_B_6.fastq	B10	PCR	MT	55C	B	6	.fastq	B10_PCR_MT_55C	B10_PCR_MT_55C_6
B10_PCR_MT_55C_B_7.fastq	B10	PCR	MT	55C	B	7	.fastq	B10_PCR_MT_55C	B10_PCR_MT_55C_7
B10_PCR_MT_55C_B_8.fastq	B10	PCR	MT	55C	B	8	.fastq	B10_PCR_MT_55C	B10_PCR_MT_55C_8
B09_PCR_MT_45C_B_1.fastq	B09	PCR	MT	45C	B	1	.fastq	B09_PCR_MT_45C	B09_PCR_MT_45C_1
B09_PCR_MT_45C_B_2.fastq	B09	PCR	MT	45C	B	2	.fastq	B09_PCR_MT_45C	B09_PCR_MT_45C_2
B09_PCR_MT_45C_B_3.fastq	B09	PCR	MT	45C	B	3	.fastq	B09_PCR_MT_45C	B09_PCR_MT_45C_3
B09_PCR_MT_45C_B_4.fastq	B09	PCR	MT	45C	B	4	.fastq	B09_PCR_MT_45C	B09_PCR_MT_45C_4
B09_PCR_MT_45C_B_5.fastq	B09	PCR	MT	45C	B	5	.fastq	B09_PCR_MT_45C	B09_PCR_MT_45C_5
B09_PCR_MT_45C_B_6.fastq	B09	PCR	MT	45C	B	6	.fastq	B09_PCR_MT_45C	B09_PCR_MT_45C_6
B09_PCR_MT_45C_B_7.fastq	B09	PCR	MT	45C	B	7	.fastq	B09_PCR_MT_45C	B09_PCR_MT_45C_7
B09_PCR_MT_45C_B_8.fastq	B09	PCR	MT	45C	B	8	.fastq	B09_PCR_MT_45C	B09_PCR_MT_45C_8
B09_PCR_MT_55C_B_1.fastq	B09	PCR	MT	55C	B	1	.fastq	B09_PCR_MT_55C	B09_PCR_MT_55C_1
B09_PCR_MT_55C_B_2.fastq	B09	PCR	MT	55C	B	2	.fastq	B09_PCR_MT_55C	B09_PCR_MT_55C_2
B09_PCR_MT_55C_B_3.fastq	B09	PCR	MT	55C	B	3	.fastq	B09_PCR_MT_55C	B09_PCR_MT_55C_3
B09_PCR_MT_55C_B_4.fastq	B09	PCR	MT	55C	B	4	.fastq	B09_PCR_MT_55C	B09_PCR_MT_55C_4
B09_PCR_MT_55C_B_5.fastq	B09	PCR	MT	55C	B	5	.fastq	B09_PCR_MT_55C	B09_PCR_MT_55C_5
B09_PCR_MT_55C_B_6.fastq	B09	PCR	MT	55C	B	6	.fastq	B09_PCR_MT_55C	B09_PCR_MT_55C_6
B09_PCR_MT_55C_B_7.fastq	B09	PCR	MT	55C	B	7	.fastq	B09_PCR_MT_55C	B09_PCR_MT_55C_7
B09_PCR_MT_55C_B_8.fastq	B09	PCR	MT	55C	B	8	.fastq	B09_PCR_MT_55C	B09_PCR_MT_55C_8
B27_PCR_MT_45C_B_1.fastq	B27	PCR	MT	45C	B	1	.fastq	B27_PCR_MT_45C	B27_PCR_MT_45C_1
B27_PCR_MT_45C_B_2.fastq	B27	PCR	MT	45C	B	2	.fastq	B27_PCR_MT_45C	B27_PCR_MT_45C_2
B27_PCR_MT_45C_B_3.fastq	B27	PCR	MT	45C	B	3	.fastq	B27_PCR_MT_45C	B27_PCR_MT_45C_3
B27_PCR_MT_45C_B_4.fastq	B27	PCR	MT	45C	B	4	.fastq	B27_PCR_MT_45C	B27_PCR_MT_45C_4
B27_PCR_MT_45C_B_5.fastq	B27	PCR	MT	45C	B	5	.fastq	B27_PCR_MT_45C	B27_PCR_MT_45C_5
B27_PCR_MT_45C_B_6.fastq	B27	PCR	MT	45C	B	6	.fastq	B27_PCR_MT_45C	B27_PCR_MT_45C_6
B27_PCR_MT_45C_B_7.fastq	B27	PCR	MT	45C	B	7	.fastq	B27_PCR_MT_45C	B27_PCR_MT_45C_7
B27_PCR_MT_45C_B_8.fastq	B27	PCR	MT	45C	B	8	.fastq	B27_PCR_MT_45C	B27_PCR_MT_45C_8
B27_PCR_MT_55C_B_1.fastq	B27	PCR	MT	55C	B	1	.fastq	B27_PCR_MT_55C	B27_PCR_MT_55C_1
B27_PCR_MT_55C_B_2.fastq	B27	PCR	MT	55C	B	2	.fastq	B27_PCR_MT_55C	B27_PCR_MT_55C_2
B27_PCR_MT_55C_B_3.fastq	B27	PCR	MT	55C	B	3	.fastq	B27_PCR_MT_55C	B27_PCR_MT_55C_3
B27_PCR_MT_55C_B_4.fastq	B27	PCR	MT	55C	B	4	.fastq	B27_PCR_MT_55C	B27_PCR_MT_55C_4
B27_PCR_MT_55C_B_5.fastq	B27	PCR	MT	55C	B	5	.fastq	B27_PCR_MT_55C	B27_PCR_MT_55C_5
B27_PCR_MT_55C_B_6.fastq	B27	PCR	MT	55C	B	6	.fastq	B27_PCR_MT_55C	B27_PCR_MT_55C_6
B27_PCR_MT_55C_B_7.fastq	B27	PCR	MT	55C	B	7	.fastq	B27_PCR_MT_55C	B27_PCR_MT_55C_7
B27_PCR_MT_55C_B_8.fastq	B27	PCR	MT	55C	B	8	.fastq	B27_PCR_MT_55C	B27_PCR_MT_55C_8
C01_PCR_MT_45C_C_1.fastq	C01	PCR	MT	45C	C	1	.fastq	C01_PCR_MT_45C	C01_PCR_MT_45C_1
C01_PCR_MT_45C_C_2.fastq	C01	PCR	MT	45C	C	2	.fastq	C01_PCR_MT_45C	C01_PCR_MT_45C_2
C01_PCR_MT_45C_C_3.fastq	C01	PCR	MT	45C	C	3	.fastq	C01_PCR_MT_45C	C01_PCR_MT_45C_3
C01_PCR_MT_45C_C_4.fastq	C01	PCR	MT	45C	C	4	.fastq	C01_PCR_MT_45C	C01_PCR_MT_45C_4
C01_PCR_MT_45C_C_5.fastq	C01	PCR	MT	45C	C	5	.fastq	C01_PCR_MT_45C	C01_PCR_MT_45C_5
C01_PCR_MT_45C_C_6.fastq	C01	PCR	MT	45C	C	6	.fastq	C01_PCR_MT_45C	C01_PCR_MT_45C_6
C01_PCR_MT_45C_C_7.fastq	C01	PCR	MT	45C	C	7	.fastq	C01_PCR_MT_45C	C01_PCR_MT_45C_7
C01_PCR_MT_45C_C_8.fastq	C01	PCR	MT	45C	C	8	.fastq	C01_PCR_MT_45C	C01_PCR_MT_45C_8
C01_PCR_MT_55C_C_1.fastq	C01	PCR	MT	55C	C	1	.fastq	C01_PCR_MT_55C	C01_PCR_MT_55C_1
C01_PCR_MT_55C_C_2.fastq	C01	PCR	MT	55C	C	2	.fastq	C01_PCR_MT_55C	C01_PCR_MT_55C_2
C01_PCR_MT_55C_C_3.fastq	C01	PCR	MT	55C	C	3	.fastq	C01_PCR_MT_55C	C01_PCR_MT_55C_3
C01_PCR_MT_55C_C_4.fastq	C01	PCR	MT	55C	C	4	.fastq	C01_PCR_MT_55C	C01_PCR_MT_55C_4
C01_PCR_MT_55C_C_5.fastq	C01	PCR	MT	55C	C	5	.fastq	C01_PCR_MT_55C	C01_PCR_MT_55C_5
C01_PCR_MT_55C_C_6.fastq	C01	PCR	MT	55C	C	6	.fastq	C01_PCR_MT_55C	C01_PCR_MT_55C_6
C01_PCR_MT_55C_C_7.fastq	C01	PCR	MT	55C	C	7	.fastq	C01_PCR_MT_55C	C01_PCR_MT_55C_7
C01_PCR_MT_55C_C_8.fastq	C01	PCR	MT	55C	C	8	.fastq	C01_PCR_MT_55C	C01_PCR_MT_55C_8
C10_PCR_MT_45C_C_1.fastq	C10	PCR	MT	45C	C	1	.fastq	C10_PCR_MT_45C	C10_PCR_MT_45C_1
C10_PCR_MT_45C_C_2.fastq	C10	PCR	MT	45C	C	2	.fastq	C10_PCR_MT_45C	C10_PCR_MT_45C_2
C10_PCR_MT_45C_C_3.fastq	C10	PCR	MT	45C	C	3	.fastq	C10_PCR_MT_45C	C10_PCR_MT_45C_3
C10_PCR_MT_45C_C_4.fastq	C10	PCR	MT	45C	C	4	.fastq	C10_PCR_MT_45C	C10_PCR_MT_45C_4
C10_PCR_MT_45C_C_5.fastq	C10	PCR	MT	45C	C	5	.fastq	C10_PCR_MT_45C	C10_PCR_MT_45C_5
C10_PCR_MT_45C_C_6.fastq	C10	PCR	MT	45C	C	6	.fastq	C10_PCR_MT_45C	C10_PCR_MT_45C_6
C10_PCR_MT_45C_C_7.fastq	C10	PCR	MT	45C	C	7	.fastq	C10_PCR_MT_45C	C10_PCR_MT_45C_7
C10_PCR_MT_45C_C_8.fastq	C10	PCR	MT	45C	C	8	.fastq	C10_PCR_MT_45C	C10_PCR_MT_45C_8
C10_PCR_MT_55C_C_1.fastq	C10	PCR	MT	55C	C	1	.fastq	C10_PCR_MT_55C	C10_PCR_MT_55C_1
C10_PCR_MT_55C_C_2.fastq	C10	PCR	MT	55C	C	2	.fastq	C10_PCR_MT_55C	C10_PCR_MT_55C_2
C10_PCR_MT_55C_C_3.fastq	C10	PCR	MT	55C	C	3	.fastq	C10_PCR_MT_55C	C10_PCR_MT_55C_3
C10_PCR_MT_55C_C_4.fastq	C10	PCR	MT	55C	C	4	.fastq	C10_PCR_MT_55C	C10_PCR_MT_55C_4
C10_PCR_MT_55C_C_5.fastq	C10	PCR	MT	55C	C	5	.fastq	C10_PCR_MT_55C	C10_PCR_MT_55C_5
C10_PCR_MT_55C_C_6.fastq	C10	PCR	MT	55C	C	6	.fastq	C10_PCR_MT_55C	C10_PCR_MT_55C_6
C10_PCR_MT_55C_C_7.fastq	C10	PCR	MT	55C	C	7	.fastq	C10_PCR_MT_55C	C10_PCR_MT_55C_7
C10_PCR_MT_55C_C_8.fastq	C10	PCR	MT	55C	C	8	.fastq	C10_PCR_MT_55C	C10_PCR_MT_55C_8
C09_PCR_MT_45C_C_1.fastq	C09	PCR	MT	45C	C	1	.fastq	C09_PCR_MT_45C	C09_PCR_MT_45C_1
C09_PCR_MT_45C_C_2.fastq	C09	PCR	MT	45C	C	2	.fastq	C09_PCR_MT_45C	C09_PCR_MT_45C_2
C09_PCR_MT_45C_C_3.fastq	C09	PCR	MT	45C	C	3	.fastq	C09_PCR_MT_45C	C09_PCR_MT_45C_3
C09_PCR_MT_45C_C_4.fastq	C09	PCR	MT	45C	C	4	.fastq	C09_PCR_MT_45C	C09_PCR_MT_45C_4
C09_PCR_MT_45C_C_5.fastq	C09	PCR	MT	45C	C	5	.fastq	C09_PCR_MT_45C	C09_PCR_MT_45C_5
C09_PCR_MT_45C_C_6.fastq	C09	PCR	MT	45C	C	6	.fastq	C09_PCR_MT_45C	C09_PCR_MT_45C_6
C09_PCR_MT_45C_C_7.fastq	C09	PCR	MT	45C	C	7	.fastq	C09_PCR_MT_45C	C09_PCR_MT_45C_7
C09_PCR_MT_45C_C_8.fastq	C09	PCR	MT	45C	C	8	.fastq	C09_PCR_MT_45C	C09_PCR_MT_45C_8
C09_PCR_MT_55C_C_1.fastq	C09	PCR	MT	55C	C	1	.fastq	C09_PCR_MT_55C	C09_PCR_MT_55C_1
C09_PCR_MT_55C_C_2.fastq	C09	PCR	MT	55C	C	2	.fastq	C09_PCR_MT_55C	C09_PCR_MT_55C_2
C09_PCR_MT_55C_C_3.fastq	C09	PCR	MT	55C	C	3	.fastq	C09_PCR_MT_55C	C09_PCR_MT_55C_3
C09_PCR_MT_55C_C_4.fastq	C09	PCR	MT	55C	C	4	.fastq	C09_PCR_MT_55C	C09_PCR_MT_55C_4
C09_PCR_MT_55C_C_5.fastq	C09	PCR	MT	55C	C	5	.fastq	C09_PCR_MT_55C	C09_PCR_MT_55C_5
C09_PCR_MT_55C_C_6.fastq	C09	PCR	MT	55C	C	6	.fastq	C09_PCR_MT_55C	C09_PCR_MT_55C_6
C09_PCR_MT_55C_C_7.fastq	C09	PCR	MT	55C	C	7	.fastq	C09_PCR_MT_55C	C09_PCR_MT_55C_7
C09_PCR_MT_55C_C_8.fastq	C09	PCR	MT	55C	C	8	.fastq	C09_PCR_MT_55C	C09_PCR_MT_55C_8
D01_PCR_MT_45C_D_1.fastq	D01	PCR	MT	45C	D	1	.fastq	D01_PCR_MT_45C	D01_PCR_MT_45C_1
D01_PCR_MT_45C_D_2.fastq	D01	PCR	MT	45C	D	2	.fastq	D01_PCR_MT_45C	D01_PCR_MT_45C_2
D01_PCR_MT_45C_D_3.fastq	D01	PCR	MT	45C	D	3	.fastq	D01_PCR_MT_45C	D01_PCR_MT_45C_3
D01_PCR_MT_45C_D_4.fastq	D01	PCR	MT	45C	D	4	.fastq	D01_PCR_MT_45C	D01_PCR_MT_45C_4
D01_PCR_MT_45C_D_5.fastq	D01	PCR	MT	45C	D	5	.fastq	D01_PCR_MT_45C	D01_PCR_MT_45C_5
D01_PCR_MT_45C_D_6.fastq	D01	PCR	MT	45C	D	6	.fastq	D01_PCR_MT_45C	D01_PCR_MT_45C_6
D01_PCR_MT_45C_D_7.fastq	D01	PCR	MT	45C	D	7	.fastq	D01_PCR_MT_45C	D01_PCR_MT_45C_7
D01_PCR_MT_45C_D_8.fastq	D01	PCR	MT	45C	D	8	.fastq	D01_PCR_MT_45C	D01_PCR_MT_45C_8
D01_PCR_MT_55C_D_1.fastq	D01	PCR	MT	55C	D	1	.fastq	D01_PCR_MT_55C	D01_PCR_MT_55C_1
D01_PCR_MT_55C_D_2.fastq	D01	PCR	MT	55C	D	2	.fastq	D01_PCR_MT_55C	D01_PCR_MT_55C_2
D01_PCR_MT_55C_D_3.fastq	D01	PCR	MT	55C	D	3	.fastq	D01_PCR_MT_55C	D01_PCR_MT_55C_3
D01_PCR_MT_55C_D_4.fastq	D01	PCR	MT	55C	D	4	.fastq	D01_PCR_MT_55C	D01_PCR_MT_55C_4
D01_PCR_MT_55C_D_5.fastq	D01	PCR	MT	55C	D	5	.fastq	D01_PCR_MT_55C	D01_PCR_MT_55C_5
D01_PCR_MT_55C_D_6.fastq	D01	PCR	MT	55C	D	6	.fastq	D01_PCR_MT_55C	D01_PCR_MT_55C_6
D01_PCR_MT_55C_D_7.fastq	D01	PCR	MT	55C	D	7	.fastq	D01_PCR_MT_55C	D01_PCR_MT_55C_7
D01_PCR_MT_55C_D_8.fastq	D01	PCR	MT	55C	D	8	.fastq	D01_PCR_MT_55C	D01_PCR_MT_55C_8
D10_PCR_MT_45C_D_1.fastq	D10	PCR	MT	45C	D	1	.fastq	D10_PCR_MT_45C	D10_PCR_MT_45C_1
D10_PCR_MT_45C_D_2.fastq	D10	PCR	MT	45C	D	2	.fastq	D10_PCR_MT_45C	D10_PCR_MT_45C_2
D10_PCR_MT_45C_D_3.fastq	D10	PCR	MT	45C	D	3	.fastq	D10_PCR_MT_45C	D10_PCR_MT_45C_3
D10_PCR_MT_45C_D_4.fastq	D10	PCR	MT	45C	D	4	.fastq	D10_PCR_MT_45C	D10_PCR_MT_45C_4
D10_PCR_MT_45C_D_5.fastq	D10	PCR	MT	45C	D	5	.fastq	D10_PCR_MT_45C	D10_PCR_MT_45C_5
D10_PCR_MT_45C_D_6.fastq	D10	PCR	MT	45C	D	6	.fastq	D10_PCR_MT_45C	D10_PCR_MT_45C_6
D10_PCR_MT_45C_D_7.fastq	D10	PCR	MT	45C	D	7	.fastq	D10_PCR_MT_45C	D10_PCR_MT_45C_7
D10_PCR_MT_45C_D_8.fastq	D10	PCR	MT	45C	D	8	.fastq	D10_PCR_MT_45C	D10_PCR_MT_45C_8
D10_PCR_MT_55C_D_1.fastq	D10	PCR	MT	55C	D	1	.fastq	D10_PCR_MT_55C	D10_PCR_MT_55C_1
D10_PCR_MT_55C_D_2.fastq	D10	PCR	MT	55C	D	2	.fastq	D10_PCR_MT_55C	D10_PCR_MT_55C_2
D10_PCR_MT_55C_D_3.fastq	D10	PCR	MT	55C	D	3	.fastq	D10_PCR_MT_55C	D10_PCR_MT_55C_3
D10_PCR_MT_55C_D_4.fastq	D10	PCR	MT	55C	D	4	.fastq	D10_PCR_MT_55C	D10_PCR_MT_55C_4
D10_PCR_MT_55C_D_5.fastq	D10	PCR	MT	55C	D	5	.fastq	D10_PCR_MT_55C	D10_PCR_MT_55C_5
D10_PCR_MT_55C_D_6.fastq	D10	PCR	MT	55C	D	6	.fastq	D10_PCR_MT_55C	D10_PCR_MT_55C_6
D10_PCR_MT_55C_D_7.fastq	D10	PCR	MT	55C	D	7	.fastq	D10_PCR_MT_55C	D10_PCR_MT_55C_7
D10_PCR_MT_55C_D_8.fastq	D10	PCR	MT	55C	D	8	.fastq	D10_PCR_MT_55C	D10_PCR_MT_55C_8
E01_PCR_MT_45C_E_1.fastq	E01	PCR	MT	45C	E	1	.fastq	E01_PCR_MT_45C	E01_PCR_MT_45C_1
E01_PCR_MT_45C_E_2.fastq	E01	PCR	MT	45C	E	2	.fastq	E01_PCR_MT_45C	E01_PCR_MT_45C_2
E01_PCR_MT_45C_E_3.fastq	E01	PCR	MT	45C	E	3	.fastq	E01_PCR_MT_45C	E01_PCR_MT_45C_3
E01_PCR_MT_45C_E_4.fastq	E01	PCR	MT	45C	E	4	.fastq	E01_PCR_MT_45C	E01_PCR_MT_45C_4
E01_PCR_MT_45C_E_5.fastq	E01	PCR	MT	45C	E	5	.fastq	E01_PCR_MT_45C	E01_PCR_MT_45C_5
E01_PCR_MT_45C_E_6.fastq	E01	PCR	MT	45C	E	6	.fastq	E01_PCR_MT_45C	E01_PCR_MT_45C_6
E01_PCR_MT_45C_E_7.fastq	E01	PCR	MT	45C	E	7	.fastq	E01_PCR_MT_45C	E01_PCR_MT_45C_7
E01_PCR_MT_45C_E_8.fastq	E01	PCR	MT	45C	E	8	.fastq	E01_PCR_MT_45C	E01_PCR_MT_45C_8
E01_PCR_MT_55C_E_1.fastq	E01	PCR	MT	55C	E	1	.fastq	E01_PCR_MT_55C	E01_PCR_MT_55C_1
E01_PCR_MT_55C_E_2.fastq	E01	PCR	MT	55C	E	2	.fastq	E01_PCR_MT_55C	E01_PCR_MT_55C_2
E01_PCR_MT_55C_E_3.fastq	E01	PCR	MT	55C	E	3	.fastq	E01_PCR_MT_55C	E01_PCR_MT_55C_3
E01_PCR_MT_55C_E_4.fastq	E01	PCR	MT	55C	E	4	.fastq	E01_PCR_MT_55C	E01_PCR_MT_55C_4
E01_PCR_MT_55C_E_5.fastq	E01	PCR	MT	55C	E	5	.fastq	E01_PCR_MT_55C	E01_PCR_MT_55C_5
E01_PCR_MT_55C_E_6.fastq	E01	PCR	MT	55C	E	6	.fastq	E01_PCR_MT_55C	E01_PCR_MT_55C_6
E01_PCR_MT_55C_E_7.fastq	E01	PCR	MT	55C	E	7	.fastq	E01_PCR_MT_55C	E01_PCR_MT_55C_7
E01_PCR_MT_55C_E_8.fastq	E01	PCR	MT	55C	E	8	.fastq	E01_PCR_MT_55C	E01_PCR_MT_55C_8
E10_PCR_MT_45C_E_1.fastq	E10	PCR	MT	45C	E	1	.fastq	E10_PCR_MT_45C	E10_PCR_MT_45C_1
E10_PCR_MT_45C_E_2.fastq	E10	PCR	MT	45C	E	2	.fastq	E10_PCR_MT_45C	E10_PCR_MT_45C_2
E10_PCR_MT_45C_E_3.fastq	E10	PCR	MT	45C	E	3	.fastq	E10_PCR_MT_45C	E10_PCR_MT_45C_3
E10_PCR_MT_45C_E_4.fastq	E10	PCR	MT	45C	E	4	.fastq	E10_PCR_MT_45C	E10_PCR_MT_45C_4
E10_PCR_MT_45C_E_5.fastq	E10	PCR	MT	45C	E	5	.fastq	E10_PCR_MT_45C	E10_PCR_MT_45C_5
E10_PCR_MT_45C_E_6.fastq	E10	PCR	MT	45C	E	6	.fastq	E10_PCR_MT_45C	E10_PCR_MT_45C_6
E10_PCR_MT_45C_E_7.fastq	E10	PCR	MT	45C	E	7	.fastq	E10_PCR_MT_45C	E10_PCR_MT_45C_7
E10_PCR_MT_45C_E_8.fastq	E10	PCR	MT	45C	E	8	.fastq	E10_PCR_MT_45C	E10_PCR_MT_45C_8
E10_PCR_MT_55C_E_1.fastq	E10	PCR	MT	55C	E	1	.fastq	E10_PCR_MT_55C	E10_PCR_MT_55C_1
E10_PCR_MT_55C_E_2.fastq	E10	PCR	MT	55C	E	2	.fastq	E10_PCR_MT_55C	E10_PCR_MT_55C_2
E10_PCR_MT_55C_E_3.fastq	E10	PCR	MT	55C	E	3	.fastq	E10_PCR_MT_55C	E10_PCR_MT_55C_3
E10_PCR_MT_55C_E_4.fastq	E10	PCR	MT	55C	E	4	.fastq	E10_PCR_MT_55C	E10_PCR_MT_55C_4
E10_PCR_MT_55C_E_5.fastq	E10	PCR	MT	55C	E	5	.fastq	E10_PCR_MT_55C	E10_PCR_MT_55C_5
E10_PCR_MT_55C_E_6.fastq	E10	PCR	MT	55C	E	6	.fastq	E10_PCR_MT_55C	E10_PCR_MT_55C_6
E10_PCR_MT_55C_E_7.fastq	E10	PCR	MT	55C	E	7	.fastq	E10_PCR_MT_55C	E10_PCR_MT_55C_7
E10_PCR_MT_55C_E_8.fastq	E10	PCR	MT	55C	E	8	.fastq	E10_PCR_MT_55C	E10_PCR_MT_55C_8
A01_DePCR_DT_45C_A_1.fastq	A01	DePCR	DT	45C	A	1	.fastq.gz	A01_DePCR_DT_45C	A01_DePCR_DT_45C_1
A01_DePCR_DT_45C_A_2.fastq	A01	DePCR	DT	45C	A	2	.fastq.gz	A01_DePCR_DT_45C	A01_DePCR_DT_45C_2
A01_DePCR_DT_45C_A_3.fastq	A01	DePCR	DT	45C	A	3	.fastq.gz	A01_DePCR_DT_45C	A01_DePCR_DT_45C_3
A01_DePCR_DT_45C_A_4.fastq	A01	DePCR	DT	45C	A	4	.fastq.gz	A01_DePCR_DT_45C	A01_DePCR_DT_45C_4
A01_DePCR_DT_45C_A_5.fastq	A01	DePCR	DT	45C	A	5	.fastq.gz	A01_DePCR_DT_45C	A01_DePCR_DT_45C_5
A01_DePCR_DT_45C_A_6.fastq	A01	DePCR	DT	45C	A	6	.fastq.gz	A01_DePCR_DT_45C	A01_DePCR_DT_45C_6
A01_DePCR_DT_45C_A_7.fastq	A01	DePCR	DT	45C	A	7	.fastq.gz	A01_DePCR_DT_45C	A01_DePCR_DT_45C_7
A01_DePCR_DT_45C_A_8.fastq	A01	DePCR	DT	45C	A	8	.fastq.gz	A01_DePCR_DT_45C	A01_DePCR_DT_45C_8
A01_DePCR_DT_55C_A_1.fastq	A01	DePCR	DT	55C	A	1	.fastq.gz	A01_DePCR_DT_55C	A01_DePCR_DT_55C_1
A01_DePCR_DT_55C_A_2.fastq	A01	DePCR	DT	55C	A	2	.fastq.gz	A01_DePCR_DT_55C	A01_DePCR_DT_55C_2
A01_DePCR_DT_55C_A_3.fastq	A01	DePCR	DT	55C	A	3	.fastq.gz	A01_DePCR_DT_55C	A01_DePCR_DT_55C_3
A01_DePCR_DT_55C_A_4.fastq	A01	DePCR	DT	55C	A	4	.fastq.gz	A01_DePCR_DT_55C	A01_DePCR_DT_55C_4
A01_DePCR_DT_55C_A_5.fastq	A01	DePCR	DT	55C	A	5	.fastq.gz	A01_DePCR_DT_55C	A01_DePCR_DT_55C_5
A01_DePCR_DT_55C_A_6.fastq	A01	DePCR	DT	55C	A	6	.fastq.gz	A01_DePCR_DT_55C	A01_DePCR_DT_55C_6
A01_DePCR_DT_55C_A_7.fastq	A01	DePCR	DT	55C	A	7	.fastq.gz	A01_DePCR_DT_55C	A01_DePCR_DT_55C_7
A01_DePCR_DT_55C_A_8.fastq	A01	DePCR	DT	55C	A	8	.fastq.gz	A01_DePCR_DT_55C	A01_DePCR_DT_55C_8
A01_PCR_DT_45C_A_1.fastq	A01	PCR	DT	45C	A	1	.fastq.gz	A01_PCR_DT_45C	A01_PCR_DT_45C_1
A01_PCR_DT_45C_A_2.fastq	A01	PCR	DT	45C	A	2	.fastq.gz	A01_PCR_DT_45C	A01_PCR_DT_45C_2
A01_PCR_DT_45C_A_3.fastq	A01	PCR	DT	45C	A	3	.fastq.gz	A01_PCR_DT_45C	A01_PCR_DT_45C_3
A01_PCR_DT_45C_A_4.fastq	A01	PCR	DT	45C	A	4	.fastq.gz	A01_PCR_DT_45C	A01_PCR_DT_45C_4
A01_PCR_DT_45C_A_5.fastq	A01	PCR	DT	45C	A	5	.fastq.gz	A01_PCR_DT_45C	A01_PCR_DT_45C_5
A01_PCR_DT_45C_A_6.fastq	A01	PCR	DT	45C	A	6	.fastq.gz	A01_PCR_DT_45C	A01_PCR_DT_45C_6
A01_PCR_DT_45C_A_7.fastq	A01	PCR	DT	45C	A	7	.fastq.gz	A01_PCR_DT_45C	A01_PCR_DT_45C_7
A01_PCR_DT_45C_A_8.fastq	A01	PCR	DT	45C	A	8	.fastq.gz	A01_PCR_DT_45C	A01_PCR_DT_45C_8
A01_PCR_DT_55C_A_1.fastq	A01	PCR	DT	55C	A	1	.fastq.gz	A01_PCR_DT_55C	A01_PCR_DT_55C_1
A01_PCR_DT_55C_A_2.fastq	A01	PCR	DT	55C	A	2	.fastq.gz	A01_PCR_DT_55C	A01_PCR_DT_55C_2
A01_PCR_DT_55C_A_3.fastq	A01	PCR	DT	55C	A	3	.fastq.gz	A01_PCR_DT_55C	A01_PCR_DT_55C_3
A01_PCR_DT_55C_A_4.fastq	A01	PCR	DT	55C	A	4	.fastq.gz	A01_PCR_DT_55C	A01_PCR_DT_55C_4
A01_PCR_DT_55C_A_5.fastq	A01	PCR	DT	55C	A	5	.fastq.gz	A01_PCR_DT_55C	A01_PCR_DT_55C_5
A01_PCR_DT_55C_A_6.fastq	A01	PCR	DT	55C	A	6	.fastq.gz	A01_PCR_DT_55C	A01_PCR_DT_55C_6
A01_PCR_DT_55C_A_7.fastq	A01	PCR	DT	55C	A	7	.fastq.gz	A01_PCR_DT_55C	A01_PCR_DT_55C_7
A01_PCR_DT_55C_A_8.fastq	A01	PCR	DT	55C	A	8	.fastq.gz	A01_PCR_DT_55C	A01_PCR_DT_55C_8
A01_DePCR_QB_45C_A_1.fastq	A01	DePCR	QB	45C	A	1	.fastq.gz	A01_DePCR_QB_45C	A01_DePCR_QB_45C_1
A01_DePCR_QB_45C_A_2.fastq	A01	DePCR	QB	45C	A	2	.fastq.gz	A01_DePCR_QB_45C	A01_DePCR_QB_45C_2
A01_DePCR_QB_45C_A_3.fastq	A01	DePCR	QB	45C	A	3	.fastq.gz	A01_DePCR_QB_45C	A01_DePCR_QB_45C_3
A01_DePCR_QB_45C_A_4.fastq	A01	DePCR	QB	45C	A	4	.fastq.gz	A01_DePCR_QB_45C	A01_DePCR_QB_45C_4
A01_DePCR_QB_45C_A_5.fastq	A01	DePCR	QB	45C	A	5	.fastq.gz	A01_DePCR_QB_45C	A01_DePCR_QB_45C_5
A01_DePCR_QB_45C_A_6.fastq	A01	DePCR	QB	45C	A	6	.fastq.gz	A01_DePCR_QB_45C	A01_DePCR_QB_45C_6
A01_DePCR_QB_45C_A_7.fastq	A01	DePCR	QB	45C	A	7	.fastq.gz	A01_DePCR_QB_45C	A01_DePCR_QB_45C_7
A01_DePCR_QB_45C_A_8.fastq	A01	DePCR	QB	45C	A	8	.fastq.gz	A01_DePCR_QB_45C	A01_DePCR_QB_45C_8
A01_DePCR_QB_55C_A_1.fastq	A01	DePCR	QB	55C	A	1	.fastq.gz	A01_DePCR_QB_55C	A01_DePCR_QB_55C_1
A01_DePCR_QB_55C_A_2.fastq	A01	DePCR	QB	55C	A	2	.fastq.gz	A01_DePCR_QB_55C	A01_DePCR_QB_55C_2
A01_DePCR_QB_55C_A_3.fastq	A01	DePCR	QB	55C	A	3	.fastq.gz	A01_DePCR_QB_55C	A01_DePCR_QB_55C_3
A01_DePCR_QB_55C_A_4.fastq	A01	DePCR	QB	55C	A	4	.fastq.gz	A01_DePCR_QB_55C	A01_DePCR_QB_55C_4
A01_DePCR_QB_55C_A_5.fastq	A01	DePCR	QB	55C	A	5	.fastq.gz	A01_DePCR_QB_55C	A01_DePCR_QB_55C_5
A01_DePCR_QB_55C_A_6.fastq	A01	DePCR	QB	55C	A	6	.fastq.gz	A01_DePCR_QB_55C	A01_DePCR_QB_55C_6
A01_DePCR_QB_55C_A_7.fastq	A01	DePCR	QB	55C	A	7	.fastq.gz	A01_DePCR_QB_55C	A01_DePCR_QB_55C_7
A01_DePCR_QB_55C_A_8.fastq	A01	DePCR	QB	55C	A	8	.fastq.gz	A01_DePCR_QB_55C	A01_DePCR_QB_55C_8
A01_PCR_QB_45C_A_1.fastq	A01	PCR	QB	45C	A	1	.fastq.gz	A01_PCR_QB_45C	A01_PCR_QB_45C_1
A01_PCR_QB_45C_A_2.fastq	A01	PCR	QB	45C	A	2	.fastq.gz	A01_PCR_QB_45C	A01_PCR_QB_45C_2
A01_PCR_QB_45C_A_3.fastq	A01	PCR	QB	45C	A	3	.fastq.gz	A01_PCR_QB_45C	A01_PCR_QB_45C_3
A01_PCR_QB_45C_A_4.fastq	A01	PCR	QB	45C	A	4	.fastq.gz	A01_PCR_QB_45C	A01_PCR_QB_45C_4
A01_PCR_QB_45C_A_5.fastq	A01	PCR	QB	45C	A	5	.fastq.gz	A01_PCR_QB_45C	A01_PCR_QB_45C_5
A01_PCR_QB_45C_A_6.fastq	A01	PCR	QB	45C	A	6	.fastq.gz	A01_PCR_QB_45C	A01_PCR_QB_45C_6
A01_PCR_QB_45C_A_7.fastq	A01	PCR	QB	45C	A	7	.fastq.gz	A01_PCR_QB_45C	A01_PCR_QB_45C_7
A01_PCR_QB_45C_A_8.fastq	A01	PCR	QB	45C	A	8	.fastq.gz	A01_PCR_QB_45C	A01_PCR_QB_45C_8
A01_PCR_QB_55C_A_1.fastq	A01	PCR	QB	55C	A	1	.fastq.gz	A01_PCR_QB_55C	A01_PCR_QB_55C_1
A01_PCR_QB_55C_A_2.fastq	A01	PCR	QB	55C	A	2	.fastq.gz	A01_PCR_QB_55C	A01_PCR_QB_55C_2
A01_PCR_QB_55C_A_3.fastq	A01	PCR	QB	55C	A	3	.fastq.gz	A01_PCR_QB_55C	A01_PCR_QB_55C_3
A01_PCR_QB_55C_A_4.fastq	A01	PCR	QB	55C	A	4	.fastq.gz	A01_PCR_QB_55C	A01_PCR_QB_55C_4
A01_PCR_QB_55C_A_5.fastq	A01	PCR	QB	55C	A	5	.fastq.gz	A01_PCR_QB_55C	A01_PCR_QB_55C_5
A01_PCR_QB_55C_A_6.fastq	A01	PCR	QB	55C	A	6	.fastq.gz	A01_PCR_QB_55C	A01_PCR_QB_55C_6
A01_PCR_QB_55C_A_7.fastq	A01	PCR	QB	55C	A	7	.fastq.gz	A01_PCR_QB_55C	A01_PCR_QB_55C_7
A01_PCR_QB_55C_A_8.fastq	A01	PCR	QB	55C	A	8	.fastq.gz	A01_PCR_QB_55C	A01_PCR_QB_55C_8
VW_DePCR_QB_45C_AP_1.fastq	VW	DePCR	QB	45C	AP	1	.fastq.gz	VW_DePCR_QB_45C	VW_DePCR_QB_45C_1
VW_DePCR_QB_45C_AP_2.fastq	VW	DePCR	QB	45C	AP	2	.fastq.gz	VW_DePCR_QB_45C	VW_DePCR_QB_45C_2
VW_DePCR_QB_45C_AP_3.fastq	VW	DePCR	QB	45C	AP	3	.fastq.gz	VW_DePCR_QB_45C	VW_DePCR_QB_45C_3
VW_DePCR_QB_45C_AP_4.fastq	VW	DePCR	QB	45C	AP	4	.fastq.gz	VW_DePCR_QB_45C	VW_DePCR_QB_45C_4
VW_DePCR_QB_55C_AP_1.fastq	VW	DePCR	QB	55C	AP	1	.fastq.gz	VW_DePCR_QB_55C	VW_DePCR_QB_55C_1
VW_DePCR_QB_55C_AP_2.fastq	VW	DePCR	QB	55C	AP	2	.fastq.gz	VW_DePCR_QB_55C	VW_DePCR_QB_55C_2
VW_DePCR_QB_55C_AP_3.fastq	VW	DePCR	QB	55C	AP	3	.fastq.gz	VW_DePCR_QB_55C	VW_DePCR_QB_55C_3
VW_DePCR_QB_55C_AP_4.fastq	VW	DePCR	QB	55C	AP	4	.fastq.gz	VW_DePCR_QB_55C	VW_DePCR_QB_55C_4
V0_DePCR_QB_45C_AP_1.fastq	V0	DePCR	QB	45C	AP	1	.fastq.gz	V0_DePCR_QB_45C	V0_DePCR_QB_45C_1
V0_DePCR_QB_45C_AP_2.fastq	V0	DePCR	QB	45C	AP	2	.fastq.gz	V0_DePCR_QB_45C	V0_DePCR_QB_45C_2
V0_DePCR_QB_45C_AP_3.fastq	V0	DePCR	QB	45C	AP	3	.fastq.gz	V0_DePCR_QB_45C	V0_DePCR_QB_45C_3
V0_DePCR_QB_45C_AP_4.fastq	V0	DePCR	QB	45C	AP	4	.fastq.gz	V0_DePCR_QB_45C	V0_DePCR_QB_45C_4
V0_DePCR_QB_55C_AP_1.fastq	V0	DePCR	QB	55C	AP	1	.fastq.gz	V0_DePCR_QB_55C	V0_DePCR_QB_55C_1
V0_DePCR_QB_55C_AP_2.fastq	V0	DePCR	QB	55C	AP	2	.fastq.gz	V0_DePCR_QB_55C	V0_DePCR_QB_55C_2
V0_DePCR_QB_55C_AP_3.fastq	V0	DePCR	QB	55C	AP	3	.fastq.gz	V0_DePCR_QB_55C	V0_DePCR_QB_55C_3
V0_DePCR_QB_55C_AP_4.fastq	V0	DePCR	QB	55C	AP	4	.fastq.gz	V0_DePCR_QB_55C	V0_DePCR_QB_55C_4
V4_DePCR_QB_45C_AP_1.fastq	V4	DePCR	QB	45C	AP	1	.fastq.gz	V4_DePCR_QB_45C	V4_DePCR_QB_45C_1
V4_DePCR_QB_45C_AP_2.fastq	V4	DePCR	QB	45C	AP	2	.fastq.gz	V4_DePCR_QB_45C	V4_DePCR_QB_45C_2
V4_DePCR_QB_45C_AP_3.fastq	V4	DePCR	QB	45C	AP	3	.fastq.gz	V4_DePCR_QB_45C	V4_DePCR_QB_45C_3
V4_DePCR_QB_45C_AP_4.fastq	V4	DePCR	QB	45C	AP	4	.fastq.gz	V4_DePCR_QB_45C	V4_DePCR_QB_45C_4
V4_DePCR_QB_55C_AP_1.fastq	V4	DePCR	QB	55C	AP	1	.fastq.gz	V4_DePCR_QB_55C	V4_DePCR_QB_55C_1
V4_DePCR_QB_55C_AP_2.fastq	V4	DePCR	QB	55C	AP	2	.fastq.gz	V4_DePCR_QB_55C	V4_DePCR_QB_55C_2
V4_DePCR_QB_55C_AP_3.fastq	V4	DePCR	QB	55C	AP	3	.fastq.gz	V4_DePCR_QB_55C	V4_DePCR_QB_55C_3
V4_DePCR_QB_55C_AP_4.fastq	V4	DePCR	QB	55C	AP	4	.fastq.gz	V4_DePCR_QB_55C	V4_DePCR_QB_55C_4
V6_DePCR_QB_45C_AP_1.fastq	V6	DePCR	QB	45C	AP	1	.fastq.gz	V6_DePCR_QB_45C	V6_DePCR_QB_45C_1
V6_DePCR_QB_45C_AP_2.fastq	V6	DePCR	QB	45C	AP	2	.fastq.gz	V6_DePCR_QB_45C	V6_DePCR_QB_45C_2
V6_DePCR_QB_45C_AP_3.fastq	V6	DePCR	QB	45C	AP	3	.fastq.gz	V6_DePCR_QB_45C	V6_DePCR_QB_45C_3
V6_DePCR_QB_45C_AP_4.fastq	V6	DePCR	QB	45C	AP	4	.fastq.gz	V6_DePCR_QB_45C	V6_DePCR_QB_45C_4
V6_DePCR_QB_55C_AP_1.fastq	V6	DePCR	QB	55C	AP	1	.fastq.gz	V6_DePCR_QB_55C	V6_DePCR_QB_55C_1
V6_DePCR_QB_55C_AP_2.fastq	V6	DePCR	QB	55C	AP	2	.fastq.gz	V6_DePCR_QB_55C	V6_DePCR_QB_55C_2
V6_DePCR_QB_55C_AP_3.fastq	V6	DePCR	QB	55C	AP	3	.fastq.gz	V6_DePCR_QB_55C	V6_DePCR_QB_55C_3
V6_DePCR_QB_55C_AP_4.fastq	V6	DePCR	QB	55C	AP	4	.fastq.gz	V6_DePCR_QB_55C	V6_DePCR_QB_55C_4
V2_DePCR_QB_45C_AP_1.fastq	V2	DePCR	QB	45C	AP	1	.fastq.gz	V2_DePCR_QB_45C	V2_DePCR_QB_45C_1
V2_DePCR_QB_45C_AP_2.fastq	V2	DePCR	QB	45C	AP	2	.fastq.gz	V2_DePCR_QB_45C	V2_DePCR_QB_45C_2
V2_DePCR_QB_45C_AP_3.fastq	V2	DePCR	QB	45C	AP	3	.fastq.gz	V2_DePCR_QB_45C	V2_DePCR_QB_45C_3
V2_DePCR_QB_45C_AP_4.fastq	V2	DePCR	QB	45C	AP	4	.fastq.gz	V2_DePCR_QB_45C	V2_DePCR_QB_45C_4
V2_DePCR_QB_55C_AP_1.fastq	V2	DePCR	QB	55C	AP	1	.fastq.gz	V2_DePCR_QB_55C	V2_DePCR_QB_55C_1
V2_DePCR_QB_55C_AP_2.fastq	V2	DePCR	QB	55C	AP	2	.fastq.gz	V2_DePCR_QB_55C	V2_DePCR_QB_55C_2
V2_DePCR_QB_55C_AP_3.fastq	V2	DePCR	QB	55C	AP	3	.fastq.gz	V2_DePCR_QB_55C	V2_DePCR_QB_55C_3
V2_DePCR_QB_55C_AP_4.fastq	V2	DePCR	QB	55C	AP	4	.fastq.gz	V2_DePCR_QB_55C	V2_DePCR_QB_55C_4
V3_DePCR_QB_45C_AP_1.fastq	V3	DePCR	QB	45C	AP	1	.fastq.gz	V3_DePCR_QB_45C	V3_DePCR_QB_45C_1
V3_DePCR_QB_45C_AP_2.fastq	V3	DePCR	QB	45C	AP	2	.fastq.gz	V3_DePCR_QB_45C	V3_DePCR_QB_45C_2
V3_DePCR_QB_45C_AP_3.fastq	V3	DePCR	QB	45C	AP	3	.fastq.gz	V3_DePCR_QB_45C	V3_DePCR_QB_45C_3
V3_DePCR_QB_45C_AP_4.fastq	V3	DePCR	QB	45C	AP	4	.fastq.gz	V3_DePCR_QB_45C	V3_DePCR_QB_45C_4
V3_DePCR_QB_55C_AP_1.fastq	V3	DePCR	QB	55C	AP	1	.fastq.gz	V3_DePCR_QB_55C	V3_DePCR_QB_55C_1
V3_DePCR_QB_55C_AP_2.fastq	V3	DePCR	QB	55C	AP	2	.fastq.gz	V3_DePCR_QB_55C	V3_DePCR_QB_55C_2
V3_DePCR_QB_55C_AP_3.fastq	V3	DePCR	QB	55C	AP	3	.fastq.gz	V3_DePCR_QB_55C	V3_DePCR_QB_55C_3
V3_DePCR_QB_55C_AP_4.fastq	V3	DePCR	QB	55C	AP	4	.fastq.gz	V3_DePCR_QB_55C	V3_DePCR_QB_55C_4
V5_DePCR_QB_45C_AP_1.fastq	V5	DePCR	QB	45C	AP	1	.fastq.gz	V5_DePCR_QB_45C	V5_DePCR_QB_45C_1
V5_DePCR_QB_45C_AP_2.fastq	V5	DePCR	QB	45C	AP	2	.fastq.gz	V5_DePCR_QB_45C	V5_DePCR_QB_45C_2
V5_DePCR_QB_45C_AP_3.fastq	V5	DePCR	QB	45C	AP	3	.fastq.gz	V5_DePCR_QB_45C	V5_DePCR_QB_45C_3
V5_DePCR_QB_45C_AP_4.fastq	V5	DePCR	QB	45C	AP	4	.fastq.gz	V5_DePCR_QB_45C	V5_DePCR_QB_45C_4
V5_DePCR_QB_55C_AP_1.fastq	V5	DePCR	QB	55C	AP	1	.fastq.gz	V5_DePCR_QB_55C	V5_DePCR_QB_55C_1
V5_DePCR_QB_55C_AP_2.fastq	V5	DePCR	QB	55C	AP	2	.fastq.gz	V5_DePCR_QB_55C	V5_DePCR_QB_55C_2
V5_DePCR_QB_55C_AP_3.fastq	V5	DePCR	QB	55C	AP	3	.fastq.gz	V5_DePCR_QB_55C	V5_DePCR_QB_55C_3
V5_DePCR_QB_55C_AP_4.fastq	V5	DePCR	QB	55C	AP	4	.fastq.gz	V5_DePCR_QB_55C	V5_DePCR_QB_55C_4
V1_DePCR_QB_45C_AP_1.fastq	V1	DePCR	QB	45C	AP	1	.fastq.gz	V1_DePCR_QB_45C	V1_DePCR_QB_45C_1
V1_DePCR_QB_45C_AP_2.fastq	V1	DePCR	QB	45C	AP	2	.fastq.gz	V1_DePCR_QB_45C	V1_DePCR_QB_45C_2
V1_DePCR_QB_45C_AP_3.fastq	V1	DePCR	QB	45C	AP	3	.fastq.gz	V1_DePCR_QB_45C	V1_DePCR_QB_45C_3
V1_DePCR_QB_45C_AP_4.fastq	V1	DePCR	QB	45C	AP	4	.fastq.gz	V1_DePCR_QB_45C	V1_DePCR_QB_45C_4
V1_DePCR_QB_55C_AP_1.fastq	V1	DePCR	QB	55C	AP	1	.fastq.gz	V1_DePCR_QB_55C	V1_DePCR_QB_55C_1
V1_DePCR_QB_55C_AP_2.fastq	V1	DePCR	QB	55C	AP	2	.fastq.gz	V1_DePCR_QB_55C	V1_DePCR_QB_55C_2
V1_DePCR_QB_55C_AP_3.fastq	V1	DePCR	QB	55C	AP	3	.fastq.gz	V1_DePCR_QB_55C	V1_DePCR_QB_55C_3
V1_DePCR_QB_55C_AP_4.fastq	V1	DePCR	QB	55C	AP	4	.fastq.gz	V1_DePCR_QB_55C	V1_DePCR_QB_55C_4
V7_DePCR_QB_45C_AP_1.fastq	V7	DePCR	QB	45C	AP	1	.fastq.gz	V7_DePCR_QB_45C	V7_DePCR_QB_45C_1
V7_DePCR_QB_45C_AP_2.fastq	V7	DePCR	QB	45C	AP	2	.fastq.gz	V7_DePCR_QB_45C	V7_DePCR_QB_45C_2
V7_DePCR_QB_45C_AP_3.fastq	V7	DePCR	QB	45C	AP	3	.fastq.gz	V7_DePCR_QB_45C	V7_DePCR_QB_45C_3
V7_DePCR_QB_45C_AP_4.fastq	V7	DePCR	QB	45C	AP	4	.fastq.gz	V7_DePCR_QB_45C	V7_DePCR_QB_45C_4
V7_DePCR_QB_55C_AP_1.fastq	V7	DePCR	QB	55C	AP	1	.fastq.gz	V7_DePCR_QB_55C	V7_DePCR_QB_55C_1
V7_DePCR_QB_55C_AP_2.fastq	V7	DePCR	QB	55C	AP	2	.fastq.gz	V7_DePCR_QB_55C	V7_DePCR_QB_55C_2
V7_DePCR_QB_55C_AP_3.fastq	V7	DePCR	QB	55C	AP	3	.fastq.gz	V7_DePCR_QB_55C	V7_DePCR_QB_55C_3
V7_DePCR_QB_55C_AP_4.fastq	V7	DePCR	QB	55C	AP	4	.fastq.gz	V7_DePCR_QB_55C	V7_DePCR_QB_55C_4
V9_DePCR_QB_45C_AP_1.fastq	V9	DePCR	QB	45C	AP	1	.fastq.gz	V9_DePCR_QB_45C	V9_DePCR_QB_45C_1
V9_DePCR_QB_45C_AP_2.fastq	V9	DePCR	QB	45C	AP	2	.fastq.gz	V9_DePCR_QB_45C	V9_DePCR_QB_45C_2
V9_DePCR_QB_45C_AP_3.fastq	V9	DePCR	QB	45C	AP	3	.fastq.gz	V9_DePCR_QB_45C	V9_DePCR_QB_45C_3
V9_DePCR_QB_45C_AP_4.fastq	V9	DePCR	QB	45C	AP	4	.fastq.gz	V9_DePCR_QB_45C	V9_DePCR_QB_45C_4
V9_DePCR_QB_55C_AP_1.fastq	V9	DePCR	QB	55C	AP	1	.fastq.gz	V9_DePCR_QB_55C	V9_DePCR_QB_55C_1
V9_DePCR_QB_55C_AP_2.fastq	V9	DePCR	QB	55C	AP	2	.fastq.gz	V9_DePCR_QB_55C	V9_DePCR_QB_55C_2
V9_DePCR_QB_55C_AP_3.fastq	V9	DePCR	QB	55C	AP	3	.fastq.gz	V9_DePCR_QB_55C	V9_DePCR_QB_55C_3
V9_DePCR_QB_55C_AP_4.fastq	V9	DePCR	QB	55C	AP	4	.fastq.gz	V9_DePCR_QB_55C	V9_DePCR_QB_55C_4
V8_DePCR_QB_45C_AP_1.fastq	V8	DePCR	QB	45C	AP	1	.fastq.gz	V8_DePCR_QB_45C	V8_DePCR_QB_45C_1
V8_DePCR_QB_45C_AP_2.fastq	V8	DePCR	QB	45C	AP	2	.fastq.gz	V8_DePCR_QB_45C	V8_DePCR_QB_45C_2
V8_DePCR_QB_45C_AP_3.fastq	V8	DePCR	QB	45C	AP	3	.fastq.gz	V8_DePCR_QB_45C	V8_DePCR_QB_45C_3
V8_DePCR_QB_45C_AP_4.fastq	V8	DePCR	QB	45C	AP	4	.fastq.gz	V8_DePCR_QB_45C	V8_DePCR_QB_45C_4
V8_DePCR_QB_55C_AP_1.fastq	V8	DePCR	QB	55C	AP	1	.fastq.gz	V8_DePCR_QB_55C	V8_DePCR_QB_55C_1
V8_DePCR_QB_55C_AP_2.fastq	V8	DePCR	QB	55C	AP	2	.fastq.gz	V8_DePCR_QB_55C	V8_DePCR_QB_55C_2
V8_DePCR_QB_55C_AP_3.fastq	V8	DePCR	QB	55C	AP	3	.fastq.gz	V8_DePCR_QB_55C	V8_DePCR_QB_55C_3
V8_DePCR_QB_55C_AP_4.fastq	V8	DePCR	QB	55C	AP	4	.fastq.gz	V8_DePCR_QB_55C	V8_DePCR_QB_55C_4
