# Supplementary material for: Quantitating primer-template interactions using deconstructed PCR
Source: PeerJ. 2024 Aug 8;12:e17787. doi: 10.7717/peerj.17787 (PMC11317036; doi:10.7717/peerj.17787)
Supplement: Supplemental Information 11 [file peerj-12-17787-s011.zip › Supplemental_Material_3/stuff/gBlocks_amplicon.csv]

ST0	ST1	ST2	ST3	ST4	ST5	ST6	ST7	ST8	ST9
G	G	G	G	G	G	G	G	G	G
G	G	G	G	G	G	G	G	G	G
A	A	A	A	A	A	A	A	A	A
C	C	C	C	C	C	C	C	C	C
T	T	T	T	T	T	T	T	T	T
A	A	A	A	A	A	A	A	A	A
C	G	T	A	C	C	C	C	C	C
C	C	C	C	C	C	C	C	C	C
A	A	A	A	A	A	A	A	A	A
G	G	G	G	G	G	G	G	G	G
G	G	G	G	G	G	G	G	G	G
G	G	G	G	G	G	G	G	G	G
T	T	T	T	A	C	G	T	T	T
A	A	A	A	A	A	A	A	A	A
T	T	T	T	T	T	T	T	T	T
C	C	C	C	C	C	C	C	C	C
T	T	T	T	T	T	T	T	T	T
A	A	A	A	A	A	A	A	A	A
A	A	A	A	A	A	A	C	G	T
T	T	T	T	T	T	T	T	T	T
C	C	C	C	C	C	C	C	C	C
C	C	C	C	C	C	C	C	C	C
T	T	T	T	T	T	T	T	T	T
G	G	G	G	G	G	G	G	G	G
T	T	T	T	T	T	T	T	T	T
T	T	T	T	T	T	T	T	T	T
T	T	T	T	T	T	T	T	T	T
G	G	G	G	G	G	G	G	G	G
C	C	C	C	C	C	C	C	C	C
T	T	T	T	T	T	T	T	T	T
C	C	C	C	C	C	C	C	C	C
C	C	C	C	C	C	C	C	C	C
C	C	C	C	C	C	C	C	C	C
C	C	C	C	C	C	C	C	C	C
A	A	A	A	A	A	A	A	A	A
C	C	C	C	C	C	C	C	C	C
G	G	G	G	G	G	G	G	G	G
C	C	C	C	C	C	C	C	C	C
T	T	T	T	T	T	T	T	T	T
T	T	T	T	T	T	T	T	T	T
T	T	T	T	T	T	T	T	T	T
C	C	C	C	C	C	C	C	C	C
G	G	G	G	G	G	G	G	G	G
T	T	T	T	T	T	T	T	T	T
G	G	G	G	G	G	G	G	G	G
C	C	C	C	C	C	C	C	C	C
T	T	T	T	T	T	T	T	T	T
T	T	T	T	T	T	T	T	T	T
C	C	C	C	C	C	C	C	C	C
A	A	A	A	A	A	A	A	A	A
G	G	G	G	G	G	G	G	G	G
C	C	C	C	C	C	C	C	C	C
G	G	G	G	G	G	G	G	G	G
T	T	T	T	T	T	T	T	T	T
C	C	C	C	C	C	C	C	C	C
A	A	A	A	A	A	A	A	A	A
G	G	G	G	G	G	G	G	G	G
T	T	T	T	T	T	T	T	T	T
G	G	G	G	G	G	G	G	G	G
T	T	T	T	T	T	T	T	T	T
T	T	T	T	T	T	T	T	T	T
G	G	G	G	G	G	G	G	G	G
T	T	T	T	T	T	T	T	T	T
C	C	C	C	C	C	C	C	C	C
C	C	C	C	C	C	C	C	C	C
C	C	C	C	C	C	C	C	C	C
A	A	A	A	A	A	A	A	A	A
G	G	G	G	G	G	G	G	G	G
A	A	A	A	A	A	A	A	A	A
T	T	T	T	T	T	T	T	T	T
G	G	G	G	G	G	G	G	G	G
G	G	G	G	G	G	G	G	G	G
C	C	C	C	C	C	C	C	C	C
C	C	C	C	C	C	C	C	C	C
G	G	G	G	G	G	G	G	G	G
C	C	C	C	C	C	C	C	C	C
C	C	C	C	C	C	C	C	C	C
T	T	T	T	T	T	T	T	T	T
T	T	T	T	T	T	T	T	T	T
C	C	C	C	C	C	C	C	C	C
G	G	G	G	G	G	G	G	G	G
C	C	C	C	C	C	C	C	C	C
C	C	C	C	C	C	C	C	C	C
A	A	A	A	A	A	A	A	A	A
C	C	C	C	C	C	C	C	C	C
T	T	T	T	T	T	T	T	T	T
G	G	G	G	G	G	G	G	G	G
A	A	A	A	A	A	A	A	A	A
T	T	T	T	T	T	T	T	T	T
G	G	G	G	G	G	G	G	G	G
T	T	T	T	T	T	T	T	T	T
T	T	T	T	T	T	T	T	T	T
C	C	C	C	C	C	C	C	C	C
C	C	C	C	C	C	C	C	C	C
T	T	T	T	T	T	T	T	T	T
C	C	C	C	C	C	C	C	C	C
C	C	C	C	C	C	C	C	C	C
C	C	T	A	G	T	G	C	T	C
G	T	G	C	A	G	A	T	C	G
A	T	C	A	A	C	C	T	T	T
T	A	C	T	C	G	C	A	A	C
C	C	A	C	C	C	C	G	C	C
T	C	G	G	T	T	T	C	C	A
C	A	C	C	T	C	A	A	G	T
T	G	C	T	T	C	G	T	A	C
A	T	C	C	C	A	C	G	T	T
C	C	T	G	C	A	T	C	G	A
G	G	A	T	C	C	T	C	C	C
C	C	T	C	G	T	C	C	C	G
A	A	A	A	A	A	A	A	A	A
T	T	T	T	T	T	T	T	T	T
T	T	T	T	T	T	T	T	T	T
T	T	T	T	T	T	T	T	T	T
C	C	C	C	C	C	C	C	C	C
A	A	A	A	A	A	A	A	A	A
C	C	C	C	C	C	C	C	C	C
C	C	C	C	C	C	C	C	C	C
G	G	G	G	G	G	G	G	G	G
C	C	C	C	C	C	C	C	C	C
T	T	T	T	T	T	T	T	T	T
A	A	A	A	A	A	A	A	A	A
C	C	C	C	C	C	C	C	C	C
A	A	A	A	A	A	A	A	A	A
C	C	C	C	C	C	C	C	C	C
C	C	C	C	C	C	C	C	C	C
G	G	G	G	G	G	G	G	G	G
G	G	G	G	G	G	G	G	G	G
G	G	G	G	G	G	G	G	G	G
A	A	A	A	A	A	A	A	A	A
A	A	A	A	A	A	A	A	A	A
T	T	T	T	T	T	T	T	T	T
T	T	T	T	T	T	T	T	T	T
C	C	C	C	C	C	C	C	C	C
C	C	C	C	C	C	C	C	C	C
A	A	A	A	A	A	A	A	A	A
C	C	C	C	C	C	C	C	C	C
C	C	C	C	C	C	C	C	C	C
A	A	A	A	A	A	A	A	A	A
T	T	T	T	T	T	T	T	T	T
C	C	C	C	C	C	C	C	C	C
C	C	C	C	C	C	C	C	C	C
T	T	T	T	T	T	T	T	T	T
C	C	C	C	C	C	C	C	C	C
T	T	T	T	T	T	T	T	T	T
G	G	G	G	G	G	G	G	G	G
A	A	A	A	A	A	A	A	A	A
C	C	C	C	C	C	C	C	C	C
A	A	A	A	A	A	A	A	A	A
C	C	C	C	C	C	C	C	C	C
A	A	A	A	A	A	A	A	A	A
C	C	C	C	C	C	C	C	C	C
T	T	T	T	T	T	T	T	T	T
C	C	C	C	C	C	C	C	C	C
T	T	T	T	T	T	T	T	T	T
A	A	A	A	A	A	A	A	A	A
G	G	G	G	G	G	G	G	G	G
C	C	C	C	C	C	C	C	C	C
C	C	C	C	C	C	C	C	C	C
A	A	A	A	A	A	A	A	A	A
C	C	C	C	C	C	C	C	C	C
C	C	C	C	C	C	C	C	C	C
C	C	C	C	C	C	C	C	C	C
A	A	A	A	A	A	A	A	A	A
G	G	G	G	G	G	G	G	G	G
T	T	T	T	T	T	T	T	T	T
A	A	A	A	A	A	A	A	A	A
T	T	T	T	T	T	T	T	T	T
C	C	C	C	C	C	C	C	C	C
C	C	C	C	C	C	C	C	C	C
A	A	A	A	A	A	A	A	A	A
T	T	T	T	T	T	T	T	T	T
C	C	C	C	C	C	C	C	C	C
G	G	G	G	G	G	G	G	G	G
C	C	C	C	C	C	C	C	C	C
C	C	C	C	C	C	C	C	C	C
A	A	A	A	A	A	A	A	A	A
T	T	T	T	T	T	T	T	T	T
T	T	T	T	T	T	T	T	T	T
C	C	C	C	C	C	C	C	C	C
C	C	C	C	C	C	C	C	C	C
C	C	C	C	C	C	C	C	C	C
A	A	A	A	A	A	A	A	A	A
G	G	G	G	G	G	G	G	G	G
G	G	G	G	G	G	G	G	G	G
T	T	T	T	T	T	T	T	T	T
T	T	T	T	T	T	T	T	T	T
G	G	G	G	G	G	G	G	G	G
A	A	A	A	A	A	A	A	A	A
G	G	G	G	G	G	G	G	G	G
C	C	C	C	C	C	C	C	C	C
C	C	C	C	C	C	C	C	C	C
C	C	C	C	C	C	C	C	C	C
G	G	G	G	G	G	G	G	G	G
G	G	G	G	G	G	G	G	G	G
G	G	G	G	G	G	G	G	G	G
G	G	G	G	G	G	G	G	G	G
A	A	A	A	A	A	A	A	A	A
T	T	T	T	T	T	T	T	T	T
T	T	T	T	T	T	T	T	T	T
T	T	T	T	T	T	T	T	T	T
C	C	C	C	C	C	C	C	C	C
A	A	A	A	A	A	A	A	A	A
C	C	C	C	C	C	C	C	C	C
G	G	G	G	G	G	G	G	G	G
A	A	A	A	A	A	A	A	A	A
C	C	C	C	C	C	C	C	C	C
A	A	A	A	A	A	A	A	A	A
G	G	G	G	G	G	G	G	G	G
A	A	A	A	A	A	A	A	A	A
C	C	C	C	C	C	C	C	C	C
T	T	T	T	T	T	T	T	T	T
T	T	T	T	T	T	T	T	T	T
A	A	A	A	A	A	A	A	A	A
A	A	A	A	A	A	A	A	A	A
G	G	G	G	G	G	G	G	G	G
T	T	T	T	T	T	T	T	T	T
A	A	A	A	A	A	A	A	A	A
A	A	A	A	A	A	A	A	A	A
C	C	C	C	C	C	C	C	C	C
C	C	C	C	C	C	C	C	C	C
G	G	G	G	G	G	G	G	G	G
C	C	C	C	C	C	C	C	C	C
C	C	C	C	C	C	C	C	C	C
T	T	T	T	T	T	T	T	T	T
A	A	A	A	A	A	A	A	A	A
C	C	C	C	C	C	C	C	C	C
G	G	G	G	G	G	G	G	G	G
C	C	C	C	C	C	C	C	C	C
A	A	A	A	A	A	A	A	A	A
C	C	C	C	C	C	C	C	C	C
C	C	C	C	C	C	C	C	C	C
C	C	C	C	C	C	C	C	C	C
T	T	T	T	T	T	T	T	T	T
T	T	T	T	T	T	T	T	T	T
T	T	T	T	T	T	T	T	T	T
A	A	A	A	A	A	A	A	A	A
C	C	C	C	C	C	C	C	C	C
G	G	G	G	G	G	G	G	G	G
C	C	C	C	C	C	C	C	C	C
C	C	C	C	C	C	C	C	C	C
C	C	C	C	C	C	C	C	C	C
A	A	A	A	A	A	A	A	A	A
G	G	G	G	G	G	G	G	G	G
T	T	T	T	T	T	T	T	T	T
A	A	A	A	A	A	A	A	A	A
A	A	A	A	A	A	A	A	A	A
T	T	T	T	T	T	T	T	T	T
T	T	T	T	T	T	T	T	T	T
C	C	C	C	C	C	C	C	C	C
C	C	C	C	C	C	C	C	C	C
G	G	G	G	G	G	G	G	G	G
