# Supplementary material for: Quantitating primer-template interactions using deconstructed PCR
Source: PeerJ. 2024 Aug 8;12:e17787. doi: 10.7717/peerj.17787 (PMC11317036; doi:10.7717/peerj.17787)
Supplement: Supplemental Information 11 [file peerj-12-17787-s011.zip › Supplemental_Material_3/stuff/merge_renamed_gz.sh]

#!/bin/sh

cd $PWD

#Pear Merging - merges and moves files merged reads, deletes other fastq files
mkdir PEAR_MERGEDFiles
echo -n "SampleName" >> Pear_Summary.txt && echo -n -e ' \t ' >> Pear_Summary.txt && echo -n "Merged_Count" >> Pear_Summary.txt && echo -n -e ' \t ' >> Pear_Summary.txt && echo -n "Raw_Count" >> Pear_Summary.txt && echo -n -e ' \t ' >> Pear_Summary.txt && echo -n "Merging_Percentage" >> Pear_Summary.txt && echo -e ' \t ' >> Pear_Summary.txt
for f in *R1.fastq.gz
do
        #echo $f
        name=$(basename ${f} _R1.fastq.gz)
        #echo $name
        R2Name=${name}_R2.fastq.gz
        #echo $R2Name
        Raw_Count=$(zcat $f | echo -n $((`wc -l`/4)))
        /home/rushgmcf/References/pear-0.9.11 -f $f -r $R2Name -o PEAR_MERGEDFiles/${name}.MERGED
        Merged_Count=$(cat PEAR_MERGEDFiles/${name}.MERGED.assembled.fastq | echo -n $((`wc -l`/4)))
        #echo $Merged_Count
        echo -n $name >> Pear_Summary.txt && echo -n -e ' \t ' >> Pear_Summary.txt && echo -n $Merged_Count >> Pear_Summary.txt && echo -n -e ' \t ' >> Pear_Summary.txt && echo -n $Raw_Count >> Pear_Summary.txt && echo -n -e ' \t ' >> Pear_Summary.txt && echo "$Merged_Count" "$Raw_Count" | awk '{print ($1)/$2*100}' >> Pear_Summary.txt
        rm $f
        rm $R2Name
done
mkdir demultiplexed_seqs
mv PEAR_MERGEDFiles/*.assembled.fastq demultiplexed_seqs/
rm -r PEAR_MERGEDFiles
rm *.fastq.gz
#Renaming
MergedFiles=demultiplexed_seqs/*.fastq
cd demultiplexed_seqs/
for f in *.fastq
 do
	fname=${f##*/}
	echo "file name is  "$fname
	trim_name=${fname%%.*}
	final_name=$trim_name.fastq
	echo "final name is  "$final_name
	echo $final_name

      echo $final_name>> ../Renaming_Output.txt
      mv "$fname" "$final_name"
done
cd ..
tar -zcvf MergedFASTQ.tar.gz demultiplexed_seqs
