# Supplementary material for: Quantitating primer-template interactions using deconstructed PCR
Source: PeerJ. 2024 Aug 8;12:e17787. doi: 10.7717/peerj.17787 (PMC11317036; doi:10.7717/peerj.17787)
Supplement: Supplemental Information 11 [file peerj-12-17787-s011.zip › Supplemental_Material_3/stuff/merge_SRA_fastq.sh]

#!/bin/sh

clear

mkdir PEAR_MERGEDFiles

echo -n "SampleName" >> Pear_Summary.txt && echo -n -e ' \t ' >> Pear_Summary.txt && echo -n "Merged_Count" >> Pear_Summary.txt && echo -n -e ' \t ' >> Pear_Summary.txt && echo -n "Raw_Count" >> Pear_Summary.txt && echo -n -e ' \t ' >> Pear_Summary.txt && echo -n "Merging_Percentage" >> Pear_Summary.txt && echo -e ' \t ' >> Pear_Summary.txt
for f in *_R1.fastq
do
#       echo $f
        name=$(basename ${f} _R1.fastq)
#       echo $name
        R2Name=${name}_R2.fastq
#       echo $R2Name
        Raw_Count=$(cat $f | echo -n $((`wc -l`/4)))
#	echo $Raw_Count

        /home/rushgmcf/References/pear-0.9.11 -f $f -r $R2Name -o PEAR_MERGEDFiles/${name}.MERGED
        Merged_Count=$(cat PEAR_MERGEDFiles/${name}.MERGED.assembled.fastq | echo -n $((`wc -l`/4)))
#       echo $Merged_Count
        echo -n $name >> Pear_Summary.txt && echo -n -e ' \t ' >> Pear_Summary.txt && echo -n $Merged_Count >> Pear_Summary.txt && echo -n -e ' \t ' >> Pear_Summary.txt && echo -n $Raw_Count >> Pear_Summary.txt && echo -n -e ' \t ' >> Pear_Summary.txt && echo "$Merged_Count" "$Raw_Count" | awk '{print ($1)/$2*100}' >> Pear_Summary.txt
        rm $f
        rm $R2Name
done

mkdir demultiplexed_seqs
cp PEAR_MERGEDFiles/*.assembled.fastq demultiplexed_seqs/
rm -r PEAR_MERGEDFiles

tar -zcvf MergedFASTQ.tar demultiplexed_seqs

cd demultiplexed_seqs/
search=".MERGED.assembled"

for file in *.fastq; do
	filename="${file%.*}"  # Get the filename without extension
	newname="${filename//$search/}.fastq"  # Remove the specified substring

	mv "$file" "$newname"
done
