# Supplementary material for: Quantitating primer-template interactions using deconstructed PCR
Source: PeerJ. 2024 Aug 8;12:e17787. doi: 10.7717/peerj.17787 (PMC11317036; doi:10.7717/peerj.17787)
Supplement: Supplemental Information 11 [file peerj-12-17787-s011.zip › Supplemental_Material_3/stuff/Pear_Summary.xlsx]

## Sheet: initial
SampleName	Merged_Count	Raw_Count	Merging_Percentage
A01_DePCR_MT_45C_A_1	27923	28286	98.7167
A01_DePCR_MT_45C_A_2	27230	27630	98.5523
A01_DePCR_MT_45C_A_3	20852	21137	98.6517
A01_DePCR_MT_45C_A_4	22264	22604	98.4958
A01_DePCR_MT_45C_A_5	27071	27497	98.4507
A01_DePCR_MT_45C_A_6	30146	30594	98.5357
A01_DePCR_MT_45C_A_7	24532	24900	98.5221
A01_DePCR_MT_45C_A_8	24537	24892	98.5738
A01_DePCR_MT_55C_A_1	26383	26736	98.6797
A01_DePCR_MT_55C_A_2	28050	28474	98.5109
A01_DePCR_MT_55C_A_3	21994	22295	98.6499
A01_DePCR_MT_55C_A_4	25125	25461	98.6803
A01_DePCR_MT_55C_A_5	21955	22265	98.6077
A01_DePCR_MT_55C_A_6	31385	31800	98.695
A01_DePCR_MT_55C_A_7	22595	22893	98.6983
A01_DePCR_MT_55C_A_8	35654	36120	98.7099
A01_PCR_MT_45C_A_1	21069	21162	99.5605
A01_PCR_MT_45C_A_2	23455	23554	99.5797
A01_PCR_MT_45C_A_3	18241	18339	99.4656
A01_PCR_MT_45C_A_4	18518	18628	99.4095
A01_PCR_MT_45C_A_5	20753	20856	99.5061
A01_PCR_MT_45C_A_6	20803	20893	99.5692
A01_PCR_MT_45C_A_7	20561	20679	99.4294
A01_PCR_MT_45C_A_8	20430	20538	99.4741
A01_PCR_MT_55C_A_1	21594	21705	99.4886
A01_PCR_MT_55C_A_2	22606	22729	99.4588
A01_PCR_MT_55C_A_3	19943	20035	99.5408
A01_PCR_MT_55C_A_4	20364	20468	99.4919
A01_PCR_MT_55C_A_5	19639	19739	99.4934
A01_PCR_MT_55C_A_6	18940	19005	99.658
A01_PCR_MT_55C_A_7	19678	19778	99.4944
A01_PCR_MT_55C_A_8	19969	20099	99.3532
A09_DePCR_MT_45C_A_1	17790	17976	98.9653
A09_DePCR_MT_45C_A_2	12485	12633	98.8285
A09_DePCR_MT_45C_A_3	15423	15576	99.0177
A09_DePCR_MT_45C_A_4	17496	17686	98.9257
A09_DePCR_MT_45C_A_5	12269	12402	98.9276
A09_DePCR_MT_45C_A_6	21815	22081	98.7953
A09_DePCR_MT_45C_A_7	14622	14770	98.998
A09_DePCR_MT_45C_A_8	20343	20548	99.0023
A09_DePCR_MT_55C_A_1	24914	25170	98.9829
A09_DePCR_MT_55C_A_2	36354	36725	98.9898
A09_DePCR_MT_55C_A_3	35551	35953	98.8819
A09_DePCR_MT_55C_A_4	33952	34298	98.9912
A09_DePCR_MT_55C_A_5	26535	26826	98.9152
A09_DePCR_MT_55C_A_6	48151	48675	98.9235
A09_DePCR_MT_55C_A_7	28109	28399	98.9788
A09_DePCR_MT_55C_A_8	25479	25751	98.9437
A09_PCR_MT_45C_A_1	20508	20614	99.4858
A09_PCR_MT_45C_A_2	18658	18757	99.4722
A09_PCR_MT_45C_A_3	19252	19335	99.5707
A09_PCR_MT_45C_A_4	17451	17537	99.5096
A09_PCR_MT_45C_A_5	20490	20631	99.3166
A09_PCR_MT_45C_A_6	16741	16833	99.4535
A09_PCR_MT_45C_A_7	17036	17134	99.428
A09_PCR_MT_45C_A_8	16115	16176	99.6229
A09_PCR_MT_55C_A_1	20226	20339	99.4444
A09_PCR_MT_55C_A_2	20823	20961	99.3416
A09_PCR_MT_55C_A_3	19325	19456	99.3267
A09_PCR_MT_55C_A_4	21016	21133	99.4464
A09_PCR_MT_55C_A_5	22282	22405	99.451
A09_PCR_MT_55C_A_6	18147	18228	99.5556
A09_PCR_MT_55C_A_7	20719	20822	99.5053
A09_PCR_MT_55C_A_8	18029	18107	99.5692
A10_DePCR_MT_45C_A_1	25875	26209	98.7256
A10_DePCR_MT_45C_A_2	10485	10636	98.5803
A10_DePCR_MT_45C_A_3	13104	13271	98.7416
A10_DePCR_MT_45C_A_4	25282	25609	98.7231
A10_DePCR_MT_45C_A_5	23869	24160	98.7955
A10_DePCR_MT_45C_A_6	16837	17036	98.8319
A10_DePCR_MT_45C_A_7	24114	24371	98.9455
A10_DePCR_MT_45C_A_8	26922	27262	98.7528
A10_DePCR_MT_55C_A_1	42934	43420	98.8807
A10_DePCR_MT_55C_A_2	38223	38711	98.7394
A10_DePCR_MT_55C_A_3	24277	24514	99.0332
A10_DePCR_MT_55C_A_4	39756	40211	98.8685
A10_DePCR_MT_55C_A_5	26398	26713	98.8208
A10_DePCR_MT_55C_A_6	23632	23891	98.9159
A10_DePCR_MT_55C_A_7	33582	33895	99.0766
A10_DePCR_MT_55C_A_8	26396	26669	98.9763
A10_PCR_MT_45C_A_1	20591	20697	99.4878
A10_PCR_MT_45C_A_2	18596	18696	99.4651
A10_PCR_MT_45C_A_3	18081	18170	99.5102
A10_PCR_MT_45C_A_4	19315	19422	99.4491
A10_PCR_MT_45C_A_5	19618	19705	99.5585
A10_PCR_MT_45C_A_6	17722	17805	99.5338
A10_PCR_MT_45C_A_7	21645	21754	99.4989
A10_PCR_MT_45C_A_8	18573	18668	99.4911
A10_PCR_MT_55C_A_1	21990	22110	99.4573
A10_PCR_MT_55C_A_2	20398	20506	99.4733
A10_PCR_MT_55C_A_3	19848	19934	99.5686
A10_PCR_MT_55C_A_4	21011	21140	99.3898
A10_PCR_MT_55C_A_5	22210	22327	99.476
A10_PCR_MT_55C_A_6	16616	16712	99.4256
A10_PCR_MT_55C_A_7	20823	20917	99.5506
A10_PCR_MT_55C_A_8	19294	19382	99.546
A27_DePCR_MT_45C_A_1	13262	13399	98.9775
A27_DePCR_MT_45C_A_2	20903	21108	99.0288
A27_DePCR_MT_45C_A_3	14026	14160	99.0537
A27_DePCR_MT_45C_A_4	16601	16759	99.0572
A27_DePCR_MT_45C_A_5	17399	17584	98.9479
A27_DePCR_MT_45C_A_6	14755	14909	98.9671
A27_DePCR_MT_45C_A_7	12827	12971	98.8898
A27_DePCR_MT_45C_A_8	22725	22953	99.0067
A27_DePCR_MT_55C_A_1	24801	25046	99.0218
A27_DePCR_MT_55C_A_2	25909	26145	99.0973
A27_DePCR_MT_55C_A_3	36423	36776	99.0401
A27_DePCR_MT_55C_A_4	34136	34498	98.9507
A27_DePCR_MT_55C_A_5	24353	24559	99.1612
A27_DePCR_MT_55C_A_6	26876	27127	99.0747
A27_DePCR_MT_55C_A_7	39471	39819	99.126
A27_DePCR_MT_55C_A_8	38257	38638	99.0139
A27_PCR_MT_45C_A_1	21005	21094	99.5781
A27_PCR_MT_45C_A_2	20277	20385	99.4702
A27_PCR_MT_45C_A_3	18154	18246	99.4958
A27_PCR_MT_45C_A_4	20526	20656	99.3706
A27_PCR_MT_45C_A_5	19627	19735	99.4527
A27_PCR_MT_45C_A_6	18950	19061	99.4177
A27_PCR_MT_45C_A_7	17693	17785	99.4827
A27_PCR_MT_45C_A_8	16393	16474	99.5083
A27_PCR_MT_55C_A_1	19582	19649	99.659
A27_PCR_MT_55C_A_2	18765	18843	99.5861
A27_PCR_MT_55C_A_3	20305	20400	99.5343
A27_PCR_MT_55C_A_4	19804	19875	99.6428
A27_PCR_MT_55C_A_5	17766	17854	99.5071
A27_PCR_MT_55C_A_6	20455	20560	99.4893
A27_PCR_MT_55C_A_7	19480	19577	99.5045
A27_PCR_MT_55C_A_8	21029	21133	99.5079
A64_DePCR_MT_45C_A_1	15191	15364	98.874
A64_DePCR_MT_45C_A_2	19066	19278	98.9003
A64_DePCR_MT_45C_A_3	11040	11167	98.8627
A64_DePCR_MT_45C_A_4	23405	23662	98.9139
A64_DePCR_MT_45C_A_5	16337	16504	98.9881
A64_DePCR_MT_45C_A_6	22017	22237	99.0107
A64_DePCR_MT_45C_A_7	16283	16452	98.9728
A64_DePCR_MT_45C_A_8	21586	21797	99.032
A64_DePCR_MT_55C_A_1	25975	26257	98.926
A64_DePCR_MT_55C_A_2	31251	31581	98.9551
A64_DePCR_MT_55C_A_3	38134	38524	98.9876
A64_DePCR_MT_55C_A_4	35599	35956	99.0071
A64_DePCR_MT_55C_A_5	28238	28500	99.0807
A64_DePCR_MT_55C_A_6	27919	28160	99.1442
A64_DePCR_MT_55C_A_7	31075	31353	99.1133
A64_DePCR_MT_55C_A_8	39842	40228	99.0405
A64_PCR_MT_45C_A_1	19594	19692	99.5023
A64_PCR_MT_45C_A_2	18152	18240	99.5175
A64_PCR_MT_45C_A_3	20166	20266	99.5066
A64_PCR_MT_45C_A_4	19320	19419	99.4902
A64_PCR_MT_45C_A_5	22333	22448	99.4877
A64_PCR_MT_45C_A_6	20493	20583	99.5627
A64_PCR_MT_45C_A_7	18346	18434	99.5226
A64_PCR_MT_45C_A_8	18664	18760	99.4883
A64_PCR_MT_55C_A_1	22259	22380	99.4593
A64_PCR_MT_55C_A_2	21084	21187	99.5139
A64_PCR_MT_55C_A_3	21546	21662	99.4645
A64_PCR_MT_55C_A_4	20838	20973	99.3563
A64_PCR_MT_55C_A_5	20458	20555	99.5281
A64_PCR_MT_55C_A_6	20862	20963	99.5182
A64_PCR_MT_55C_A_7	17357	17446	99.4899
A64_PCR_MT_55C_A_8	16090	16179	99.4499
B01_DePCR_MT_45C_B_1	40394	40846	98.8934
B01_DePCR_MT_45C_B_2	24621	24913	98.8279
B01_DePCR_MT_45C_B_3	20386	20629	98.822
B01_DePCR_MT_45C_B_4	22467	22712	98.9213
B01_DePCR_MT_45C_B_5	18131	18330	98.9143
B01_DePCR_MT_45C_B_6	27863	28169	98.9137
B01_DePCR_MT_45C_B_7	17903	18120	98.8024
B01_DePCR_MT_45C_B_8	27506	27804	98.9282
B01_DePCR_MT_55C_B_1	29586	29914	98.9035
B01_DePCR_MT_55C_B_2	31203	31551	98.897
B01_DePCR_MT_55C_B_3	31402	31728	98.9725
B01_DePCR_MT_55C_B_4	43556	44053	98.8718
B01_DePCR_MT_55C_B_5	25110	25388	98.905
B01_DePCR_MT_55C_B_6	48807	49358	98.8837
B01_DePCR_MT_55C_B_7	42467	42913	98.9607
B01_DePCR_MT_55C_B_8	30345	30678	98.9145
B01_PCR_MT_45C_B_1	31751	31891	99.561
B01_PCR_MT_45C_B_2	27644	27795	99.4567
B01_PCR_MT_45C_B_3	30836	30980	99.5352
B01_PCR_MT_45C_B_4	28836	28957	99.5821
B01_PCR_MT_45C_B_5	27373	27494	99.5599
B01_PCR_MT_45C_B_6	27070	27184	99.5806
B01_PCR_MT_45C_B_7	27607	27739	99.5241
B01_PCR_MT_45C_B_8	32431	32569	99.5763
B01_PCR_MT_55C_B_1	27979	28100	99.5694
B01_PCR_MT_55C_B_2	30201	30343	99.532
B01_PCR_MT_55C_B_3	29968	30101	99.5582
B01_PCR_MT_55C_B_4	34905	35040	99.6147
B01_PCR_MT_55C_B_5	31784	31919	99.5771
B01_PCR_MT_55C_B_6	30852	30967	99.6286
B01_PCR_MT_55C_B_7	27637	27753	99.582
B01_PCR_MT_55C_B_8	26914	27031	99.5672
B09_DePCR_MT_45C_B_1	15058	15185	99.1636
B09_DePCR_MT_45C_B_2	26377	26630	99.0499
B09_DePCR_MT_45C_B_3	17587	17776	98.9368
B09_DePCR_MT_45C_B_4	19057	19283	98.828
B09_DePCR_MT_45C_B_5	17949	18120	99.0563
B09_DePCR_MT_45C_B_6	11106	11212	99.0546
B09_DePCR_MT_45C_B_7	25164	25407	99.0436
B09_DePCR_MT_45C_B_8	28619	28880	99.0963
B09_DePCR_MT_55C_B_1	34257	34582	99.0602
B09_DePCR_MT_55C_B_2	45968	46421	99.0241
B09_DePCR_MT_55C_B_3	38428	38789	99.0693
B09_DePCR_MT_55C_B_4	38978	39371	99.0018
B09_DePCR_MT_55C_B_5	50874	51336	99.1
B09_DePCR_MT_55C_B_6	33588	33892	99.103
B09_DePCR_MT_55C_B_7	33188	33464	99.1752
B09_DePCR_MT_55C_B_8	35680	35977	99.1745
B09_PCR_MT_45C_B_1	25766	25897	99.4941
B09_PCR_MT_45C_B_2	25746	25898	99.4131
B09_PCR_MT_45C_B_3	26361	26495	99.4942
B09_PCR_MT_45C_B_4	24466	24558	99.6254
B09_PCR_MT_45C_B_5	25333	25462	99.4934
B09_PCR_MT_45C_B_6	30748	30916	99.4566
B09_PCR_MT_45C_B_7	23507	23603	99.5933
B09_PCR_MT_45C_B_8	25444	25558	99.554
B09_PCR_MT_55C_B_1	22623	22733	99.5161
B09_PCR_MT_55C_B_2	25401	25509	99.5766
B09_PCR_MT_55C_B_3	27129	27262	99.5121
B09_PCR_MT_55C_B_4	23520	23791	98.8609
B09_PCR_MT_55C_B_5	21328	21434	99.5055
B09_PCR_MT_55C_B_6	24465	24593	99.4795
B09_PCR_MT_55C_B_7	21120	21223	99.5147
B09_PCR_MT_55C_B_8	29832	29956	99.5861
B10_DePCR_MT_45C_B_1	14462	14618	98.9328
B10_DePCR_MT_45C_B_2	18247	18443	98.9373
B10_DePCR_MT_45C_B_3	17789	18010	98.7729
B10_DePCR_MT_45C_B_4	26108	26451	98.7033
B10_DePCR_MT_45C_B_5	21258	21476	98.9849
B10_DePCR_MT_45C_B_6	14535	14709	98.8171
B10_DePCR_MT_45C_B_7	18122	18340	98.8113
B10_DePCR_MT_45C_B_8	21008	21240	98.9077
B10_DePCR_MT_55C_B_1	36091	36455	99.0015
B10_DePCR_MT_55C_B_2	37337	37685	99.0766
B10_DePCR_MT_55C_B_3	35581	35905	99.0976
B10_DePCR_MT_55C_B_4	44601	45125	98.8388
B10_DePCR_MT_55C_B_5	38857	39219	99.077
B10_DePCR_MT_55C_B_6	37871	38241	99.0325
B10_DePCR_MT_55C_B_7	44649	45082	99.0395
B10_DePCR_MT_55C_B_8	48270	48743	99.0296
B10_PCR_MT_45C_B_1	29330	29476	99.5047
B10_PCR_MT_45C_B_2	26643	26804	99.3993
B10_PCR_MT_45C_B_3	25632	25757	99.5147
B10_PCR_MT_45C_B_4	27654	27800	99.4748
B10_PCR_MT_45C_B_5	27762	27912	99.4626
B10_PCR_MT_45C_B_6	26996	27102	99.6089
B10_PCR_MT_45C_B_7	26804	26913	99.595
B10_PCR_MT_45C_B_8	28220	28337	99.5871
B10_PCR_MT_55C_B_1	23739	23860	99.4929
B10_PCR_MT_55C_B_2	24129	24257	99.4723
B10_PCR_MT_55C_B_3	25878	25987	99.5806
B10_PCR_MT_55C_B_4	28959	29077	99.5942
B10_PCR_MT_55C_B_5	28710	28880	99.4114
B10_PCR_MT_55C_B_6	26056	26160	99.6024
B10_PCR_MT_55C_B_7	27754	27869	99.5874
B10_PCR_MT_55C_B_8	22914	22989	99.6738
B27_DePCR_MT_45C_B_1	16320	16472	99.0772
B27_DePCR_MT_45C_B_2	12539	12691	98.8023
B27_DePCR_MT_45C_B_3	14914	15066	98.9911
B27_DePCR_MT_45C_B_4	30240	30578	98.8946
B27_DePCR_MT_45C_B_5	19682	19884	98.9841
B27_DePCR_MT_45C_B_6	11279	11388	99.0429
B27_DePCR_MT_45C_B_7	32763	33076	99.0537
B27_DePCR_MT_45C_B_8	13118	13283	98.7578
B27_DePCR_MT_55C_B_1	40022	40422	99.0104
B27_DePCR_MT_55C_B_2	34787	35125	99.0377
B27_DePCR_MT_55C_B_3	32631	32995	98.8968
B27_DePCR_MT_55C_B_4	48489	48915	99.1291
B27_DePCR_MT_55C_B_5	34767	35094	99.0682
B27_DePCR_MT_55C_B_6	31528	31844	99.0077
B27_DePCR_MT_55C_B_7	38881	39182	99.2318
B27_DePCR_MT_55C_B_8	29358	29606	99.1623
B27_PCR_MT_45C_B_1	26460	26589	99.5148
B27_PCR_MT_45C_B_2	24870	24979	99.5636
B27_PCR_MT_45C_B_3	25831	25966	99.4801
B27_PCR_MT_45C_B_4	25853	25978	99.5188
B27_PCR_MT_45C_B_5	26437	26578	99.4695
B27_PCR_MT_45C_B_6	28914	29045	99.549
B27_PCR_MT_45C_B_7	29637	29743	99.6436
B27_PCR_MT_45C_B_8	30716	30838	99.6044
B27_PCR_MT_55C_B_1	23852	23953	99.5783
B27_PCR_MT_55C_B_2	30705	30814	99.6463
B27_PCR_MT_55C_B_3	25568	25699	99.4903
B27_PCR_MT_55C_B_4	25318	25432	99.5517
B27_PCR_MT_55C_B_5	23155	23279	99.4673
B27_PCR_MT_55C_B_6	26708	26815	99.601
B27_PCR_MT_55C_B_7	24324	24421	99.6028
B27_PCR_MT_55C_B_8	25798	25918	99.537
C01_DePCR_MT_45C_C_1	27737	28081	98.775
C01_DePCR_MT_45C_C_2	26003	26265	99.0025
C01_DePCR_MT_45C_C_3	28509	28826	98.9003
C01_DePCR_MT_45C_C_4	25376	25671	98.8508
C01_DePCR_MT_45C_C_5	24108	24377	98.8965
C01_DePCR_MT_45C_C_6	27424	27715	98.95
C01_DePCR_MT_45C_C_7	33127	33451	99.0314
C01_DePCR_MT_45C_C_8	23340	23577	98.9948
C01_DePCR_MT_55C_C_1	26968	27282	98.8491
C01_DePCR_MT_55C_C_2	30144	30460	98.9626
C01_DePCR_MT_55C_C_3	44509	45026	98.8518
C01_DePCR_MT_55C_C_4	44836	45291	98.9954
C01_DePCR_MT_55C_C_5	39258	39693	98.9041
C01_DePCR_MT_55C_C_6	40578	41053	98.843
C01_DePCR_MT_55C_C_7	26578	26856	98.9648
C01_DePCR_MT_55C_C_8	38268	38729	98.8097
C01_PCR_MT_45C_C_1	30393	30543	99.5089
C01_PCR_MT_45C_C_2	30255	30375	99.6049
C01_PCR_MT_45C_C_3	29536	29675	99.5316
C01_PCR_MT_45C_C_4	30190	30298	99.6435
C01_PCR_MT_45C_C_5	27970	28073	99.6331
C01_PCR_MT_45C_C_6	30661	30807	99.5261
C01_PCR_MT_45C_C_7	26725	26845	99.553
C01_PCR_MT_45C_C_8	30324	30448	99.5927
C01_PCR_MT_55C_C_1	26444	26555	99.582
C01_PCR_MT_55C_C_2	22626	22741	99.4943
C01_PCR_MT_55C_C_3	30395	30520	99.5904
C01_PCR_MT_55C_C_4	23212	23311	99.5753
C01_PCR_MT_55C_C_5	26785	26913	99.5244
C01_PCR_MT_55C_C_6	33576	33716	99.5848
C01_PCR_MT_55C_C_7	29261	29354	99.6832
C01_PCR_MT_55C_C_8	26897	26981	99.6887
C09_DePCR_MT_45C_C_1	23177	23399	99.0512
C09_DePCR_MT_45C_C_2	28234	28498	99.0736
C09_DePCR_MT_45C_C_3	23351	23609	98.9072
C09_DePCR_MT_45C_C_4	32283	32572	99.1127
C09_DePCR_MT_45C_C_5	1894	1911	99.1104
C09_DePCR_MT_45C_C_6	20631	20869	98.8596
C09_DePCR_MT_45C_C_7	18412	18607	98.952
C09_DePCR_MT_45C_C_8	38351	38665	99.1879
C09_DePCR_MT_55C_C_1	31289	31585	99.0628
C09_DePCR_MT_55C_C_2	31209	31512	99.0385
C09_DePCR_MT_55C_C_3	46697	47160	99.0182
C09_DePCR_MT_55C_C_4	34719	35038	99.0896
C09_DePCR_MT_55C_C_5	35332	35662	99.0746
C09_DePCR_MT_55C_C_6	36083	36404	99.1182
C09_DePCR_MT_55C_C_7	26316	26568	99.0515
C09_DePCR_MT_55C_C_8	23995	24228	99.0383
C09_PCR_MT_45C_C_1	31450	31613	99.4844
C09_PCR_MT_45C_C_2	27671	27782	99.6005
C09_PCR_MT_45C_C_3	30250	30387	99.5491
C09_PCR_MT_45C_C_4	26072	26226	99.4128
C09_PCR_MT_45C_C_5	29095	29212	99.5995
C09_PCR_MT_45C_C_6	26050	26186	99.4806
C09_PCR_MT_45C_C_7	26444	26579	99.4921
C09_PCR_MT_45C_C_8	27978	28115	99.5127
C09_PCR_MT_55C_C_1	24311	24438	99.4803
C09_PCR_MT_55C_C_2	26411	26552	99.469
C09_PCR_MT_55C_C_3	20268	20386	99.4212
C09_PCR_MT_55C_C_4	26262	26420	99.402
C09_PCR_MT_55C_C_5	21445	21560	99.4666
C09_PCR_MT_55C_C_6	29059	29203	99.5069
C09_PCR_MT_55C_C_7	25215	25320	99.5853
C09_PCR_MT_55C_C_8	24138	24251	99.534
C10_DePCR_MT_45C_C_1	25745	25995	99.0383
C10_DePCR_MT_45C_C_2	24027	24292	98.9091
C10_DePCR_MT_45C_C_3	28274	28561	98.9951
C10_DePCR_MT_45C_C_4	20363	20567	99.0081
C10_DePCR_MT_45C_C_5	28236	28512	99.032
C10_DePCR_MT_45C_C_6	18334	18544	98.8676
C10_DePCR_MT_45C_C_7	33081	33422	98.9797
C10_DePCR_MT_45C_C_8	18864	19064	98.9509
C10_DePCR_MT_55C_C_1	27770	28027	99.083
C10_DePCR_MT_55C_C_2	27791	28084	98.9567
C10_DePCR_MT_55C_C_3	33938	34290	98.9735
C10_DePCR_MT_55C_C_4	28930	29222	99.0008
C10_DePCR_MT_55C_C_5	29634	29934	98.9978
C10_DePCR_MT_55C_C_6	46440	46853	99.1185
C10_DePCR_MT_55C_C_7	40428	40867	98.9258
C10_DePCR_MT_55C_C_8	36635	36998	99.0189
C10_PCR_MT_45C_C_1	28581	28720	99.516
C10_PCR_MT_45C_C_2	31664	31796	99.5849
C10_PCR_MT_45C_C_3	31449	31608	99.497
C10_PCR_MT_45C_C_4	28590	28726	99.5266
C10_PCR_MT_45C_C_5	26947	27069	99.5493
C10_PCR_MT_45C_C_6	28557	28695	99.5191
C10_PCR_MT_45C_C_7	25415	25509	99.6315
C10_PCR_MT_45C_C_8	27778	27923	99.4807
C10_PCR_MT_55C_C_1	24039	24127	99.6353
C10_PCR_MT_55C_C_2	26332	26456	99.5313
C10_PCR_MT_55C_C_3	30687	30845	99.4878
C10_PCR_MT_55C_C_4	24312	24465	99.3746
C10_PCR_MT_55C_C_5	25485	25619	99.477
C10_PCR_MT_55C_C_6	27129	27223	99.6547
C10_PCR_MT_55C_C_7	25560	25662	99.6025
C10_PCR_MT_55C_C_8	26754	26914	99.4055
D01_DePCR_MT_45C_D_1	26343	26583	99.0972
D01_DePCR_MT_45C_D_2	46368	46973	98.712
D01_DePCR_MT_45C_D_3	20926	21124	99.0627
D01_DePCR_MT_45C_D_4	9415	9509	99.0115
D01_DePCR_MT_45C_D_5	14225	14365	99.0254
D01_DePCR_MT_45C_D_6	25408	25686	98.9177
D01_DePCR_MT_45C_D_7	19016	19249	98.7895
D01_DePCR_MT_45C_D_8	30702	31063	98.8378
D01_DePCR_MT_55C_D_1	24413	24637	99.0908
D01_DePCR_MT_55C_D_2	30485	30792	99.003
D01_DePCR_MT_55C_D_3	36117	36513	98.9155
D01_DePCR_MT_55C_D_4	36008	36378	98.9829
D01_DePCR_MT_55C_D_5	39621	39965	99.1392
D01_DePCR_MT_55C_D_6	42758	43163	99.0617
D01_DePCR_MT_55C_D_7	23034	23263	99.0156
D01_DePCR_MT_55C_D_8	37084	37514	98.8538
D01_PCR_MT_45C_D_1	31056	31201	99.5353
D01_PCR_MT_45C_D_2	29336	29454	99.5994
D01_PCR_MT_45C_D_3	33330	33468	99.5877
D01_PCR_MT_45C_D_4	29535	29655	99.5953
D01_PCR_MT_45C_D_5	32261	32384	99.6202
D01_PCR_MT_45C_D_6	29559	29672	99.6192
D01_PCR_MT_45C_D_7	27272	27414	99.482
D01_PCR_MT_45C_D_8	30173	30279	99.6499
D01_PCR_MT_55C_D_1	27135	27267	99.5159
D01_PCR_MT_55C_D_2	30809	30957	99.5219
D01_PCR_MT_55C_D_3	27883	28039	99.4436
D01_PCR_MT_55C_D_4	31785	31942	99.5085
D01_PCR_MT_55C_D_5	24320	24473	99.3748
D01_PCR_MT_55C_D_6	27339	27490	99.4507
D01_PCR_MT_55C_D_7	26322	26453	99.5048
D01_PCR_MT_55C_D_8	26161	26285	99.5282
D10_DePCR_MT_45C_D_1	22329	22515	99.1739
D10_DePCR_MT_45C_D_2	23845	24098	98.9501
D10_DePCR_MT_45C_D_3	22534	22752	99.0418
D10_DePCR_MT_45C_D_4	26300	26538	99.1032
D10_DePCR_MT_45C_D_5	24218	24433	99.12
D10_DePCR_MT_45C_D_6	27745	28027	98.9938
D10_DePCR_MT_45C_D_7	42435	42952	98.7963
D10_DePCR_MT_45C_D_8	18691	19214	97.278
D10_DePCR_MT_55C_D_1	26226	26441	99.1869
D10_DePCR_MT_55C_D_2	25537	25810	98.9423
D10_DePCR_MT_55C_D_3	33060	33346	99.1423
D10_DePCR_MT_55C_D_4	24680	24922	99.029
D10_DePCR_MT_55C_D_5	39325	39692	99.0754
D10_DePCR_MT_55C_D_6	2823	2874	98.2255
D10_DePCR_MT_55C_D_7	42602	43015	99.0399
D10_DePCR_MT_55C_D_8	28451	28699	99.1359
D10_PCR_MT_45C_D_1	30609	30771	99.4735
D10_PCR_MT_45C_D_2	29054	29168	99.6092
D10_PCR_MT_45C_D_3	26141	26246	99.5999
D10_PCR_MT_45C_D_4	31693	31827	99.579
D10_PCR_MT_45C_D_5	25620	25754	99.4797
D10_PCR_MT_45C_D_6	24538	24648	99.5537
D10_PCR_MT_45C_D_7	24800	24909	99.5624
D10_PCR_MT_45C_D_8	25176	25293	99.5374
D10_PCR_MT_55C_D_1	25491	25601	99.5703
D10_PCR_MT_55C_D_2	29014	29209	99.3324
D10_PCR_MT_55C_D_3	20502	20625	99.4036
D10_PCR_MT_55C_D_4	6189	6210	99.6618
D10_PCR_MT_55C_D_5	21335	21433	99.5428
D10_PCR_MT_55C_D_6	24736	24865	99.4812
D10_PCR_MT_55C_D_7	27000	27110	99.5942
D10_PCR_MT_55C_D_8	26497	26631	99.4968
E01_DePCR_MT_45C_E_1	17755	17954	98.8916
E01_DePCR_MT_45C_E_2	24411	24672	98.9421
E01_DePCR_MT_45C_E_3	20919	21154	98.8891
E01_DePCR_MT_45C_E_4	14973	15133	98.9427
E01_DePCR_MT_45C_E_5	14584	14755	98.8411
E01_DePCR_MT_45C_E_6	24445	24694	98.9917
E01_DePCR_MT_45C_E_7	20810	21029	98.9586
E01_DePCR_MT_45C_E_8	9213	9461	97.3787
E01_DePCR_MT_55C_E_1	34280	34679	98.8494
E01_DePCR_MT_55C_E_2	43317	43759	98.9899
E01_DePCR_MT_55C_E_3	51058	51624	98.9036
E01_DePCR_MT_55C_E_4	32088	32441	98.9119
E01_DePCR_MT_55C_E_5	41067	41458	99.0569
E01_DePCR_MT_55C_E_6	43356	43875	98.8171
E01_DePCR_MT_55C_E_7	44436	44915	98.9335
E01_DePCR_MT_55C_E_8	27005	27323	98.8361
E01_PCR_MT_45C_E_1	26830	26996	99.3851
E01_PCR_MT_45C_E_2	27685	27815	99.5326
E01_PCR_MT_45C_E_3	30132	30288	99.4849
E01_PCR_MT_45C_E_4	28269	28376	99.6229
E01_PCR_MT_45C_E_5	30478	30608	99.5753
E01_PCR_MT_45C_E_6	28702	28866	99.4319
E01_PCR_MT_45C_E_7	24063	24171	99.5532
E01_PCR_MT_45C_E_8	25469	25606	99.465
E01_PCR_MT_55C_E_1	23758	23840	99.656
E01_PCR_MT_55C_E_2	33455	33675	99.3467
E01_PCR_MT_55C_E_3	27990	28128	99.5094
E01_PCR_MT_55C_E_4	28969	29128	99.4541
E01_PCR_MT_55C_E_5	27830	27961	99.5315
E01_PCR_MT_55C_E_6	27970	28106	99.5161
E01_PCR_MT_55C_E_7	26486	26632	99.4518
E01_PCR_MT_55C_E_8	29045	29200	99.4692
E10_DePCR_MT_45C_E_1	12947	13078	98.9983
E10_DePCR_MT_45C_E_2	15467	15626	98.9825
E10_DePCR_MT_45C_E_3	24007	24247	99.0102
E10_DePCR_MT_45C_E_4	49850	50452	98.8068
E10_DePCR_MT_45C_E_5	20156	20356	99.0175
E10_DePCR_MT_45C_E_6	45967	46462	98.9346
E10_DePCR_MT_45C_E_7	7674	7750	99.0194
E10_DePCR_MT_45C_E_8	17778	18152	97.9396
E10_DePCR_MT_55C_E_1	9192	9997	91.9476
E10_DePCR_MT_55C_E_2	16423	17048	96.3339
E10_DePCR_MT_55C_E_3	46724	47195	99.002
E10_DePCR_MT_55C_E_4	45852	46247	99.1459
E10_DePCR_MT_55C_E_5	30402	30684	99.081
E10_DePCR_MT_55C_E_6	39445	39796	99.118
E10_DePCR_MT_55C_E_7	35047	35375	99.0728
E10_DePCR_MT_55C_E_8	43195	43691	98.8648
E10_PCR_MT_45C_E_1	24278	24418	99.4267
E10_PCR_MT_45C_E_2	25505	25648	99.4425
E10_PCR_MT_45C_E_3	27324	27482	99.4251
E10_PCR_MT_45C_E_4	21398	21522	99.4238
E10_PCR_MT_45C_E_5	24834	24946	99.551
E10_PCR_MT_45C_E_6	28839	28964	99.5684
E10_PCR_MT_45C_E_7	25107	25218	99.5598
E10_PCR_MT_45C_E_8	27297	27437	99.4897
E10_PCR_MT_55C_E_1	24235	24368	99.4542
E10_PCR_MT_55C_E_2	23826	23957	99.4532
E10_PCR_MT_55C_E_3	25764	25882	99.5441
E10_PCR_MT_55C_E_4	28656	28828	99.4034
E10_PCR_MT_55C_E_5	30189	30349	99.4728
E10_PCR_MT_55C_E_6	28126	28277	99.466
E10_PCR_MT_55C_E_7	29425	29573	99.4995
E10_PCR_MT_55C_E_8	26763	26922	99.4094

## Sheet: new
SampleName	Merged_Count	Raw_Count	Merging_Percentage
A01_DePCR_DT_45C_A_1	36659	36912	99.3146
A01_DePCR_DT_45C_A_2	33128	33390	99.2153
A01_DePCR_DT_45C_A_3	36252	36567	99.1386
A01_DePCR_DT_45C_A_4	33566	33817	99.2578
A01_DePCR_DT_45C_A_5	32891	33155	99.2037
A01_DePCR_DT_45C_A_6	29224	29480	99.1316
A01_DePCR_DT_45C_A_7	30133	30357	99.2621
A01_DePCR_DT_45C_A_8	15201	15340	99.0939
A01_DePCR_DT_55C_A_1	35687	35951	99.2657
A01_DePCR_DT_55C_A_2	41085	41397	99.2463
A01_DePCR_DT_55C_A_3	40457	40745	99.2932
A01_DePCR_DT_55C_A_4	36100	36329	99.3696
A01_DePCR_DT_55C_A_5	42444	42804	99.159
A01_DePCR_DT_55C_A_6	33051	33278	99.3179
A01_DePCR_DT_55C_A_7	49342	49651	99.3777
A01_DePCR_DT_55C_A_8	40447	40744	99.2711
A01_DePCR_QB_45C_A_1	20651	20782	99.3696
A01_DePCR_QB_45C_A_2	18030	18128	99.4594
A01_DePCR_QB_45C_A_3	7948	8005	99.2879
A01_DePCR_QB_45C_A_4	17830	17922	99.4867
A01_DePCR_QB_45C_A_5	19397	19518	99.3801
A01_DePCR_QB_45C_A_6	16369	16469	99.3928
A01_DePCR_QB_45C_A_7	16791	16896	99.3786
A01_DePCR_QB_45C_A_8	7970	8032	99.2281
A01_DePCR_QB_55C_A_1	44570	44837	99.4045
A01_DePCR_QB_55C_A_2	46303	46553	99.463
A01_DePCR_QB_55C_A_3	46877	47165	99.3894
A01_DePCR_QB_55C_A_4	46719	46978	99.4487
A01_DePCR_QB_55C_A_5	44516	44782	99.406
A01_DePCR_QB_55C_A_6	46175	46480	99.3438
A01_DePCR_QB_55C_A_7	37969	38200	99.3953
A01_DePCR_QB_55C_A_8	44265	44519	99.4295
A01_PCR_DT_45C_A_1	37227	37311	99.7749
A01_PCR_DT_45C_A_2	41352	41428	99.8165
A01_PCR_DT_45C_A_3	37292	37367	99.7993
A01_PCR_DT_45C_A_4	39291	39393	99.7411
A01_PCR_DT_45C_A_5	38037	38119	99.7849
A01_PCR_DT_45C_A_6	33975	34054	99.768
A01_PCR_DT_45C_A_7	34388	34455	99.8055
A01_PCR_DT_45C_A_8	35804	35883	99.7798
A01_PCR_DT_55C_A_1	39992	40051	99.8527
A01_PCR_DT_55C_A_2	35151	35247	99.7276
A01_PCR_DT_55C_A_3	34986	35098	99.6809
A01_PCR_DT_55C_A_4	35485	35569	99.7638
A01_PCR_DT_55C_A_5	34171	34242	99.7927
A01_PCR_DT_55C_A_6	30438	30517	99.7411
A01_PCR_DT_55C_A_7	24861	24910	99.8033
A01_PCR_DT_55C_A_8	27268	27326	99.7877
A01_PCR_QB_45C_A_1	57056	57156	99.825
A01_PCR_QB_45C_A_2	45953	46071	99.7439
A01_PCR_QB_45C_A_3	63980	64155	99.7272
A01_PCR_QB_45C_A_4	53971	54073	99.8114
A01_PCR_QB_45C_A_5	43746	43895	99.6606
A01_PCR_QB_45C_A_6	36505	36587	99.7759
A01_PCR_QB_45C_A_7	35997	36108	99.6926
A01_PCR_QB_45C_A_8	11908	11950	99.6485
A01_PCR_QB_55C_A_1	51802	51928	99.7574
A01_PCR_QB_55C_A_2	53473	53566	99.8264
A01_PCR_QB_55C_A_3	54325	54463	99.7466
A01_PCR_QB_55C_A_4	64268	64397	99.7997
A01_PCR_QB_55C_A_5	66712	66848	99.7966
A01_PCR_QB_55C_A_6	49084	49213	99.7379
A01_PCR_QB_55C_A_7	54466	54623	99.7126
A01_PCR_QB_55C_A_8	21	21	100
V0_DePCR_QB_45C_AP_1	1542	1550	99.4839
V0_DePCR_QB_45C_AP_2	1617	1631	99.1416
V0_DePCR_QB_45C_AP_3	1359	1372	99.0525
V0_DePCR_QB_45C_AP_4	1478	1490	99.1946
V0_DePCR_QB_55C_AP_1	12003	12132	98.9367
V0_DePCR_QB_55C_AP_2	11928	12002	99.3834
V0_DePCR_QB_55C_AP_3	13726	13817	99.3414
V0_DePCR_QB_55C_AP_4	12189	12270	99.3399
V1_DePCR_QB_45C_AP_1	1373	1384	99.2052
V1_DePCR_QB_45C_AP_2	650	658	98.7842
V1_DePCR_QB_45C_AP_3	1540	1548	99.4832
V1_DePCR_QB_45C_AP_4	1548	1566	98.8506
V1_DePCR_QB_55C_AP_1	1768	1803	98.0588
V1_DePCR_QB_55C_AP_2	12683	12771	99.3109
V1_DePCR_QB_55C_AP_3	4095	4127	99.2246
V1_DePCR_QB_55C_AP_4	1429	1437	99.4433
V2_DePCR_QB_45C_AP_1	3651	3678	99.2659
V2_DePCR_QB_45C_AP_2	2387	2406	99.2103
V2_DePCR_QB_45C_AP_3	1034	1047	98.7584
V2_DePCR_QB_45C_AP_4	2225	2235	99.5526
V2_DePCR_QB_55C_AP_1	12455	12552	99.2272
V2_DePCR_QB_55C_AP_2	7008	7064	99.2072
V2_DePCR_QB_55C_AP_3	14320	14413	99.3547
V2_DePCR_QB_55C_AP_4	12612	12714	99.1977
V3_DePCR_QB_45C_AP_1	1894	1936	97.8306
V3_DePCR_QB_45C_AP_2	572	584	97.9452
V3_DePCR_QB_45C_AP_3	1774	1828	97.046
V3_DePCR_QB_45C_AP_4	1172	1207	97.1002
V3_DePCR_QB_55C_AP_1	13825	13919	99.3247
V3_DePCR_QB_55C_AP_2	14653	14749	99.3491
V3_DePCR_QB_55C_AP_3	6305	6356	99.1976
V3_DePCR_QB_55C_AP_4	1536	1557	98.6513
V4_DePCR_QB_45C_AP_1	2419	2441	99.0987
V4_DePCR_QB_45C_AP_2	1306	1319	99.0144
V4_DePCR_QB_45C_AP_3	1112	1117	99.5524
V4_DePCR_QB_45C_AP_4	752	757	99.3395
V4_DePCR_QB_55C_AP_1	13577	13683	99.2253
V4_DePCR_QB_55C_AP_2	15068	15194	99.1707
V4_DePCR_QB_55C_AP_3	14730	14837	99.2788
V4_DePCR_QB_55C_AP_4	11963	12060	99.1957
V5_DePCR_QB_45C_AP_1	1895	1906	99.4229
V5_DePCR_QB_45C_AP_2	2032	2050	99.122
V5_DePCR_QB_45C_AP_3	1049	1058	99.1493
V5_DePCR_QB_45C_AP_4	1875	1887	99.3641
V5_DePCR_QB_55C_AP_1	12306	12381	99.3942
V5_DePCR_QB_55C_AP_2	13838	13943	99.2469
V5_DePCR_QB_55C_AP_3	13600	13690	99.3426
V5_DePCR_QB_55C_AP_4	10200	10269	99.3281
V6_DePCR_QB_45C_AP_1	1210	1220	99.1803
V6_DePCR_QB_45C_AP_2	2049	2071	98.9377
V6_DePCR_QB_45C_AP_3	1830	1857	98.546
V6_DePCR_QB_45C_AP_4	1698	1712	99.1822
V6_DePCR_QB_55C_AP_1	12552	12648	99.241
V6_DePCR_QB_55C_AP_2	13269	13369	99.252
V6_DePCR_QB_55C_AP_3	12521	12628	99.1527
V6_DePCR_QB_55C_AP_4	12417	12511	99.2487
V7_DePCR_QB_45C_AP_1	504	511	98.6301
V7_DePCR_QB_45C_AP_2	1274	1287	98.9899
V7_DePCR_QB_45C_AP_3	1235	1243	99.3564
V7_DePCR_QB_45C_AP_4	1341	1351	99.2598
V7_DePCR_QB_55C_AP_1	10921	11003	99.2547
V7_DePCR_QB_55C_AP_2	11487	11582	99.1798
V7_DePCR_QB_55C_AP_3	12421	12518	99.2251
V7_DePCR_QB_55C_AP_4	12813	12924	99.1411
V8_DePCR_QB_45C_AP_1	1672	1680	99.5238
V8_DePCR_QB_45C_AP_2	1421	1461	97.2621
V8_DePCR_QB_45C_AP_3	2040	2078	98.1713
V8_DePCR_QB_45C_AP_4	1311	1325	98.9434
V8_DePCR_QB_55C_AP_1	10971	11063	99.1684
V8_DePCR_QB_55C_AP_2	9805	9873	99.3113
V8_DePCR_QB_55C_AP_3	11730	11807	99.3478
V8_DePCR_QB_55C_AP_4	10271	10345	99.2847
V9_DePCR_QB_45C_AP_1	1270	1282	99.064
V9_DePCR_QB_45C_AP_2	1559	1575	98.9841
V9_DePCR_QB_45C_AP_3	1217	1232	98.7825
V9_DePCR_QB_45C_AP_4	1073	1078	99.5362
V9_DePCR_QB_55C_AP_1	12679	12754	99.4119
V9_DePCR_QB_55C_AP_2	12675	12761	99.3261
V9_DePCR_QB_55C_AP_3	11007	11093	99.2247
V9_DePCR_QB_55C_AP_4	10692	10782	99.1653
VW_DePCR_QB_45C_AP_1	2391	2423	98.6793
VW_DePCR_QB_45C_AP_2	3342	3401	98.2652
VW_DePCR_QB_45C_AP_3	2511	2526	99.4062
VW_DePCR_QB_45C_AP_4	2358	2375	99.2842
VW_DePCR_QB_55C_AP_1	17689	17798	99.3876
VW_DePCR_QB_55C_AP_2	14466	14559	99.3612
VW_DePCR_QB_55C_AP_3	18416	18529	99.3901
VW_DePCR_QB_55C_AP_4	15889	16012	99.2318
SampleName	Merged_Count	Raw_Count	Merging_Percentage
