# Supplementary material for: Quantitating primer-template interactions using deconstructed PCR
Source: PeerJ. 2024 Aug 8;12:e17787. doi: 10.7717/peerj.17787 (PMC11317036; doi:10.7717/peerj.17787)
Supplement: Supplemental Information 11 [file peerj-12-17787-s011.zip › Supplemental_Material_3/stuff/polygon.csv]

Exp	x	y	custom
B1	-0.18	-0.17	a
B1	0.28	-0.17	b
B1	0.28	0.03	c
B1	0.19	0.03	d
B1	0.08	-0.08	d
B1	-0.18	-0.08	d
B27	-0.18	0.18	d
B27	0.28	0.18	d
B27	0.28	0.11	d
B27	0.12	0.11	d
B27	-0.09	-0.01	d
B27	-0.18	0.03	d
B10	-0.18	-0.08	d
B10	0.08	-0.08	d
B10	0.19	0.03	d
B10	0.28	0.03	d
B10	0.28	0.11	d
B10	0.12	0.11	d
B10	-0.09	-0.01	d
B10	-0.18	0.03	d
