# Supplementary material for: Quantitating primer-template interactions using deconstructed PCR
Source: PeerJ. 2024 Aug 8;12:e17787. doi: 10.7717/peerj.17787 (PMC11317036; doi:10.7717/peerj.17787)
Supplement: Supplemental Information 11 [file peerj-12-17787-s011.zip › Supplemental_Material_3/stuff/reference_data.xlsx]

## Sheet: feature_reference
feature_counts	feature_name	template_name	primer_name	template_sequence	primer_sequence	t_5	t_M	t_3	p_5	p_M	p_3	mm_5	mm_M	mm_3	mm_sequence	mm_color	mm_label	mm_number	bases	Primer	Primer Seq (5'-3')	primer_Tm	initial_primer_name	template_recognition_sequence	initial_template_name	original_name	new_name
ST00V00	ST00V00	ST00	V00	CTA	CTA	C	T	A	C	T	A	_	_	_	___	black	_ _ _	0	CC, TT, AA	806F_V001	GGACTACCAGGGTATCTAAT	57.4	v1	CGATCTCTACGC	st1	st01	ST0
ST00V01	ST00V01	ST00	V01	CTA	GTA	C	T	A	G	T	A	5	_	_	5__	blue	5' _ _	1	CG, TT, AA	806F_V055	GGACTAGCAGGGTATCTAAT	57.8	v55	CGATCTCTACGC	st1	st55	ST1
ST00V02	ST00V02	ST00	V02	CTA	TTA	C	T	A	T	T	A	5	_	_	5__	blue	5' _ _	1	CT, TT, AA	806F_V023	GGACTATCAGGGTATCTAAT	55.2	v23	CGATCTCTACGC	st1	st23	ST2
ST00V03	ST00V03	ST00	V03	CTA	ATA	C	T	A	A	T	A	5	_	_	5__	blue	5' _ _	1	CA, TT, AA	806F_V039	GGACTAACAGGGTATCTAAT	55.7	v39	CGATCTCTACGC	st1	st39	ST3
ST00V04	ST00V04	ST00	V04	CTA	CAA	C	T	A	C	A	A	_	M	_	_M_	yellow	_ M _	1	CC, TA, AA	806F_V11	GGACTACCAGGGAATCTAAT	58	v11	CGATCTCTACGC	st1	st11	ST4
ST00V05	ST00V05	ST00	V05	CTA	CCA	C	T	A	C	C	A	_	M	_	_M_	yellow	_ M _	1	CC, TC, AA	806F_V004	GGACTACCAGGGCATCTAAT	60.6	v4	CGATCTCTACGC	st1	st04	ST5
ST00V06	ST00V06	ST00	V06	CTA	CGA	C	T	A	C	G	A	_	M	_	_M_	yellow	_ M _	1	CC, TG, AA	806F_V15	GGACTACCAGGGGATCTAAT	59.8	v15	CGATCTCTACGC	st1	st15	ST6
ST00V07	ST00V07	ST00	V07	CTA	CTC	C	T	A	C	T	C	_	_	3	__3	red	_ _ 3'	1	CC, TT, AC	806F_V006	GGACTACCAGGGTATCTACT	59.1	v6	CGATCTCTACGC	st1	st06	ST7
ST00V08	ST00V08	ST00	V08	CTA	CTG	C	T	A	C	T	G	_	_	3	__3	red	_ _ 3'	1	CC, TT, AG	806F_V008	GGACTACCAGGGTATCTAGT	59.1	v8	CGATCTCTACGC	st1	st08	ST8
ST00V09	ST00V09	ST00	V09	CTA	CTT	C	T	A	C	T	T	_	_	3	__3	red	_ _ 3'	1	CC, TT, AT	806F_V007	GGACTACCAGGGTATCTATT	57.4	v7	CGATCTCTACGC	st1	st07	ST9
ST00V10	ST00V10	ST00	V10	CTA	GAA	C	T	A	G	A	A	5	M	_	5M_	green	5' M _	2	CG, TA, AA	806F_V059	GGACTAGCAGGGAATCTAAT	58.3	v59	CGATCTCTACGC	st1
ST00V11	ST00V11	ST00	V11	CTA	TAA	C	T	A	T	A	A	5	M	_	5M_	green	5' M _	2	CT, TA, AA	806F_V027	GGACTATCAGGGAATCTAAT	55.8	v27	CGATCTCTACGC	st1
ST00V12	ST00V12	ST00	V12	CTA	AAA	C	T	A	A	A	A	5	M	_	5M_	green	5' M _	2	CA, TA, AA	806F_V043	GGACTAACAGGGAATCTAAT	56.2	v43	CGATCTCTACGC	st1
ST00V13	ST00V13	ST00	V13	CTA	GCA	C	T	A	G	C	A	5	M	_	5M_	green	5' M _	2	CG, TC, AA	806F_V051	GGACTAGCAGGGCATCTAAT	60.9	v51	CGATCTCTACGC	st1
ST00V14	ST00V14	ST00	V14	CTA	TCA	C	T	A	T	C	A	5	M	_	5M_	green	5' M _	2	CT, TC, AA	806F_V019	GGACTATCAGGGCATCTAAT	58.4	v19	CGATCTCTACGC	st1
ST00V15	ST00V15	ST00	V15	CTA	ACA	C	T	A	A	C	A	5	M	_	5M_	green	5' M _	2	CA, TC, AA	806F_V035	GGACTAACAGGGCATCTAAT	58.9	v35	CGATCTCTACGC	st1
ST00V16	ST00V16	ST00	V16	CTA	GGA	C	T	A	G	G	A	5	M	_	5M_	green	5' M _	2	CG, TG, AA	806F_V063	GGACTAGCAGGGGATCTAAT	60.1	v63	CGATCTCTACGC	st1
ST00V17	ST00V17	ST00	V17	CTA	TGA	C	T	A	T	G	A	5	M	_	5M_	green	5' M _	2	CT, TG, AA	806F_V031	GGACTATCAGGGGATCTAAT	57.5	v31	CGATCTCTACGC	st1
ST00V18	ST00V18	ST00	V18	CTA	AGA	C	T	A	A	G	A	5	M	_	5M_	green	5' M _	2	CA, TG, AA	806F_V047	GGACTAACAGGGGATCTAAT	58	v47	CGATCTCTACGC	st1
ST00V19	ST00V19	ST00	V19	CTA	CAC	C	T	A	C	A	C	_	M	3	_M3	orange	_ M 3'	2	CC, TA, AC	806F_V09	GGACTACCAGGGAATCTACT	59.7	v9	CGATCTCTACGC	st1
ST00V20	ST00V20	ST00	V20	CTA	CCC	C	T	A	C	C	C	_	M	3	_M3	orange	_ M 3'	2	CC, TC, AC	806F_V002	GGACTACCAGGGCATCTACT	62.3	v2	CGATCTCTACGC	st1
ST00V21	ST00V21	ST00	V21	CTA	CGC	C	T	A	C	G	C	_	M	3	_M3	orange	_ M 3'	2	CC, TG, AC	806F_V13	GGACTACCAGGGGATCTACT	61.5	v13	CGATCTCTACGC	st1
ST00V22	ST00V22	ST00	V22	CTA	CAG	C	T	A	C	A	G	_	M	3	_M3	orange	_ M 3'	2	CC, TA, AG	806F_V12	GGACTACCAGGGAATCTAGT	59.7	v12	CGATCTCTACGC	st1
ST00V23	ST00V23	ST00	V23	CTA	CCG	C	T	A	C	C	G	_	M	3	_M3	orange	_ M 3'	2	CC, TC, AG	806F_V005	GGACTACCAGGGCATCTAGT	62.3	v5	CGATCTCTACGC	st1
ST00V24	ST00V24	ST00	V24	CTA	CGG	C	T	A	C	G	G	_	M	3	_M3	orange	_ M 3'	2	CC, TG, AG	806F_V16	GGACTACCAGGGGATCTAGT	61.5	v16	CGATCTCTACGC	st1
ST00V25	ST00V25	ST00	V25	CTA	CAT	C	T	A	C	A	T	_	M	3	_M3	orange	_ M 3'	2	CC, TA, AT	806F_V10	GGACTACCAGGGAATCTATT	58	v10	CGATCTCTACGC	st1
ST00V26	ST00V26	ST00	V26	CTA	CCT	C	T	A	C	C	T	_	M	3	_M3	orange	_ M 3'	2	CC, TC, AT	806F_V003	GGACTACCAGGGCATCTATT	60.6	v3	CGATCTCTACGC	st1
ST00V27	ST00V27	ST00	V27	CTA	CGT	C	T	A	C	G	T	_	M	3	_M3	orange	_ M 3'	2	CC, TG, AT	806F_V14	GGACTACCAGGGGATCTATT	59.8	v14	CGATCTCTACGC	st1
ST00V28	ST00V28	ST00	V28	CTA	GTC	C	T	A	G	T	C	5	_	3	5_3	purple	5' _ 3'	2	CG, TT, AC	806F_V053	GGACTAGCAGGGTATCTACT	59.4	v53	CGATCTCTACGC	st1
ST00V29	ST00V29	ST00	V29	CTA	TTC	C	T	A	T	T	C	5	_	3	5_3	purple	5' _ 3'	2	CT, TT, AC	806F_V021	GGACTATCAGGGTATCTACT	56.8	v21	CGATCTCTACGC	st1
ST00V30	ST00V30	ST00	V30	CTA	ATC	C	T	A	A	T	C	5	_	3	5_3	purple	5' _ 3'	2	CA, TT, AC	806F_V037	GGACTAACAGGGTATCTACT	57.3	v37	CGATCTCTACGC	st1
ST00V31	ST00V31	ST00	V31	CTA	GTG	C	T	A	G	T	G	5	_	3	5_3	purple	5' _ 3'	2	CG, TT, AG	806F_V056	GGACTAGCAGGGTATCTAGT	59.4	v56	CGATCTCTACGC	st1
ST00V32	ST00V32	ST00	V32	CTA	TTG	C	T	A	T	T	G	5	_	3	5_3	purple	5' _ 3'	2	CT, TT, AG	806F_V024	GGACTATCAGGGTATCTAGT	56.8	v24	CGATCTCTACGC	st1
ST00V33	ST00V33	ST00	V33	CTA	ATG	C	T	A	A	T	G	5	_	3	5_3	purple	5' _ 3'	2	CA, TT, AG	806F_V040	GGACTAACAGGGTATCTAGT	57.3	v40	CGATCTCTACGC	st1
ST00V34	ST00V34	ST00	V34	CTA	GTT	C	T	A	G	T	T	5	_	3	5_3	purple	5' _ 3'	2	CG, TT, AT	806F_V054	GGACTAGCAGGGTATCTATT	57.8	v54	CGATCTCTACGC	st1
ST00V35	ST00V35	ST00	V35	CTA	TTT	C	T	A	T	T	T	5	_	3	5_3	purple	5' _ 3'	2	CT, TT, AT	806F_V022	GGACTATCAGGGTATCTATT	55.2	v22	CGATCTCTACGC	st1
ST00V36	ST00V36	ST00	V36	CTA	ATT	C	T	A	A	T	T	5	_	3	5_3	purple	5' _ 3'	2	CA, TT, AT	806F_V038	GGACTAACAGGGTATCTATT	55.7	v38	CGATCTCTACGC	st1
ST00V37	ST00V37	ST00	V37	CTA	GAC	C	T	A	G	A	C	5	M	3	5M3	brown	5' M 3'	3	CG, TA, AC	806F_V057	GGACTAGCAGGGAATCTACT	60	v57	CGATCTCTACGC	st1
ST00V38	ST00V38	ST00	V38	CTA	TAC	C	T	A	T	A	C	5	M	3	5M3	brown	5' M 3'	3	CT, TA, AC	806F_V025	GGACTATCAGGGAATCTACT	57.4	v25	CGATCTCTACGC	st1
ST00V39	ST00V39	ST00	V39	CTA	AAC	C	T	A	A	A	C	5	M	3	5M3	brown	5' M 3'	3	CA, TA, AC	806F_V041	GGACTAACAGGGAATCTACT	57.9	v41	CGATCTCTACGC	st1
ST00V40	ST00V40	ST00	V40	CTA	GCC	C	T	A	G	C	C	5	M	3	5M3	brown	5' M 3'	3	CG, TC, AC	806F_V049	GGACTAGCAGGGCATCTACT	62.6	v49	CGATCTCTACGC	st1
ST00V41	ST00V41	ST00	V41	CTA	TCC	C	T	A	T	C	C	5	M	3	5M3	brown	5' M 3'	3	CT, TC, AC	806F_V017	GGACTATCAGGGCATCTACT	60	v17	CGATCTCTACGC	st1
ST00V42	ST00V42	ST00	V42	CTA	ACC	C	T	A	A	C	C	5	M	3	5M3	brown	5' M 3'	3	CA, TC, AC	806F_V033	GGACTAACAGGGCATCTACT	60.5	v33	CGATCTCTACGC	st1
ST00V43	ST00V43	ST00	V43	CTA	GGC	C	T	A	G	G	C	5	M	3	5M3	brown	5' M 3'	3	CG, TG, AC	806F_V061	GGACTAGCAGGGGATCTACT	61.7	v61	CGATCTCTACGC	st1
ST00V44	ST00V44	ST00	V44	CTA	TGC	C	T	A	T	G	C	5	M	3	5M3	brown	5' M 3'	3	CT, TG, AC	806F_V029	GGACTATCAGGGGATCTACT	59.2	v29	CGATCTCTACGC	st1
ST00V45	ST00V45	ST00	V45	CTA	AGC	C	T	A	A	G	C	5	M	3	5M3	brown	5' M 3'	3	CA, TG, AC	806F_V045	GGACTAACAGGGGATCTACT	59.7	v45	CGATCTCTACGC	st1
ST00V46	ST00V46	ST00	V46	CTA	GAG	C	T	A	G	A	G	5	M	3	5M3	brown	5' M 3'	3	CG, TA, AG	806F_V060	GGACTAGCAGGGAATCTAGT	60	v60	CGATCTCTACGC	st1
ST00V47	ST00V47	ST00	V47	CTA	TAG	C	T	A	T	A	G	5	M	3	5M3	brown	5' M 3'	3	CT, TA, AG	806F_V028	GGACTATCAGGGAATCTAGT	57.4	v28	CGATCTCTACGC	st1
ST00V48	ST00V48	ST00	V48	CTA	AAG	C	T	A	A	A	G	5	M	3	5M3	brown	5' M 3'	3	CA, TA, AG	806F_V044	GGACTAACAGGGAATCTAGT	57.9	v44	CGATCTCTACGC	st1
ST00V49	ST00V49	ST00	V49	CTA	GCG	C	T	A	G	C	G	5	M	3	5M3	brown	5' M 3'	3	CG, TC, AG	806F_V052	GGACTAGCAGGGCATCTAGT	62.6	v52	CGATCTCTACGC	st1
ST00V50	ST00V50	ST00	V50	CTA	TCG	C	T	A	T	C	G	5	M	3	5M3	brown	5' M 3'	3	CT, TC, AG	806F_V020	GGACTATCAGGGCATCTAGT	60	v20	CGATCTCTACGC	st1
ST00V51	ST00V51	ST00	V51	CTA	ACG	C	T	A	A	C	G	5	M	3	5M3	brown	5' M 3'	3	CA, TC, AG	806F_V036	GGACTAACAGGGCATCTAGT	60.5	v36	CGATCTCTACGC	st1
ST00V52	ST00V52	ST00	V52	CTA	GGG	C	T	A	G	G	G	5	M	3	5M3	brown	5' M 3'	3	CG, TG, AG	806F_V064	GGACTAGCAGGGGATCTAGT	61.7	v64	CGATCTCTACGC	st1
ST00V53	ST00V53	ST00	V53	CTA	TGG	C	T	A	T	G	G	5	M	3	5M3	brown	5' M 3'	3	CT, TG, AG	806F_V032	GGACTATCAGGGGATCTAGT	59.2	v32	CGATCTCTACGC	st1
ST00V54	ST00V54	ST00	V54	CTA	AGG	C	T	A	A	G	G	5	M	3	5M3	brown	5' M 3'	3	CA, TG, AG	806F_V048	GGACTAACAGGGGATCTAGT	59.7	v48	CGATCTCTACGC	st1
ST00V55	ST00V55	ST00	V55	CTA	GAT	C	T	A	G	A	T	5	M	3	5M3	brown	5' M 3'	3	CG, TA, AT	806F_V058	GGACTAGCAGGGAATCTATT	58.3	v58	CGATCTCTACGC	st1
ST00V56	ST00V56	ST00	V56	CTA	TAT	C	T	A	T	A	T	5	M	3	5M3	brown	5' M 3'	3	CT, TA, AT	806F_V026	GGACTATCAGGGAATCTATT	55.8	v26	CGATCTCTACGC	st1
ST00V57	ST00V57	ST00	V57	CTA	AAT	C	T	A	A	A	T	5	M	3	5M3	brown	5' M 3'	3	CA, TA, AT	806F_V042	GGACTAACAGGGAATCTATT	56.2	v42	CGATCTCTACGC	st1
ST00V58	ST00V58	ST00	V58	CTA	GCT	C	T	A	G	C	T	5	M	3	5M3	brown	5' M 3'	3	CG, TC, AT	806F_V050	GGACTAGCAGGGCATCTATT	60.9	v50	CGATCTCTACGC	st1
ST00V59	ST00V59	ST00	V59	CTA	TCT	C	T	A	T	C	T	5	M	3	5M3	brown	5' M 3'	3	CT, TC, AT	806F_V018	GGACTATCAGGGCATCTATT	58.4	v18	CGATCTCTACGC	st1
ST00V60	ST00V60	ST00	V60	CTA	ACT	C	T	A	A	C	T	5	M	3	5M3	brown	5' M 3'	3	CA, TC, AT	806F_V034	GGACTAACAGGGCATCTATT	58.9	v34	CGATCTCTACGC	st1
ST00V61	ST00V61	ST00	V61	CTA	GGT	C	T	A	G	G	T	5	M	3	5M3	brown	5' M 3'	3	CG, TG, AT	806F_V062	GGACTAGCAGGGGATCTATT	60.1	v62	CGATCTCTACGC	st1
ST00V62	ST00V62	ST00	V62	CTA	TGT	C	T	A	T	G	T	5	M	3	5M3	brown	5' M 3'	3	CT, TG, AT	806F_V030	GGACTATCAGGGGATCTATT	57.5	v30	CGATCTCTACGC	st1
ST00V63	ST00V63	ST00	V63	CTA	AGT	C	T	A	A	G	T	5	M	3	5M3	brown	5' M 3'	3	CA, TG, AT	806F_V046	GGACTAACAGGGGATCTATT	58	v46	CGATCTCTACGC	st1
ST01V00	ST01V00	ST01	V00	GTA	CTA	G	T	A	C	T	A	5	_	_	5__	blue	5' _ _	1	GC, TT, AA	806F_V001	GGACTACCAGGGTATCTAAT	59.3451	v1	CTTACCAGTCGC	st55
ST01V01	ST01V01	ST01	V01	GTA	GTA	G	T	A	G	T	A	_	_	_	___	black	_ _ _	0	GG, TT, AA	806F_V055	GGACTAGCAGGGTATCTAAT	59.3598	v55	CTTACCAGTCGC	st55
ST01V02	ST01V02	ST01	V02	GTA	TTA	G	T	A	T	T	A	5	_	_	5__	blue	5' _ _	1	GT, TT, AA	806F_V023	GGACTATCAGGGTATCTAAT	59.3746	v23	CTTACCAGTCGC	st55
ST01V03	ST01V03	ST01	V03	GTA	ATA	G	T	A	A	T	A	5	_	_	5__	blue	5' _ _	1	GA, TT, AA	806F_V039	GGACTAACAGGGTATCTAAT	59.3893	v39	CTTACCAGTCGC	st55
ST01V04	ST01V04	ST01	V04	GTA	CAA	G	T	A	C	A	A	5	M	_	5M_	green	5' M _	2	GC, TA, AA	806F_V11	GGACTACCAGGGAATCTAAT	59.4041	v11	CTTACCAGTCGC	st55
ST01V05	ST01V05	ST01	V05	GTA	CCA	G	T	A	C	C	A	5	M	_	5M_	green	5' M _	2	GC, TC, AA	806F_V004	GGACTACCAGGGCATCTAAT	59.4189	v4	CTTACCAGTCGC	st55
ST01V06	ST01V06	ST01	V06	GTA	CGA	G	T	A	C	G	A	5	M	_	5M_	green	5' M _	2	GC, TG, AA	806F_V15	GGACTACCAGGGGATCTAAT	59.4336	v15	CTTACCAGTCGC	st55
ST01V07	ST01V07	ST01	V07	GTA	CTC	G	T	A	C	T	C	5	_	3	5_3	purple	5' _ 3'	2	GC, TT, AC	806F_V006	GGACTACCAGGGTATCTACT	59.4484	v6	CTTACCAGTCGC	st55
ST01V08	ST01V08	ST01	V08	GTA	CTG	G	T	A	C	T	G	5	_	3	5_3	purple	5' _ 3'	2	GC, TT, AG	806F_V008	GGACTACCAGGGTATCTAGT	59.4631	v8	CTTACCAGTCGC	st55
ST01V09	ST01V09	ST01	V09	GTA	CTT	G	T	A	C	T	T	5	_	3	5_3	purple	5' _ 3'	2	GC, TT, AT	806F_V007	GGACTACCAGGGTATCTATT	59.4779	v7	CTTACCAGTCGC	st55
ST01V10	ST01V10	ST01	V10	GTA	GAA	G	T	A	G	A	A	_	M	_	_M_	yellow	_ M _	1	GG, TA, AA	806F_V059	GGACTAGCAGGGAATCTAAT	59.4926	v59	CTTACCAGTCGC	st55
ST01V11	ST01V11	ST01	V11	GTA	TAA	G	T	A	T	A	A	5	M	_	5M_	green	5' M _	2	GT, TA, AA	806F_V027	GGACTATCAGGGAATCTAAT	59.5074	v27	CTTACCAGTCGC	st55
ST01V12	ST01V12	ST01	V12	GTA	AAA	G	T	A	A	A	A	5	M	_	5M_	green	5' M _	2	GA, TA, AA	806F_V043	GGACTAACAGGGAATCTAAT	59.5221	v43	CTTACCAGTCGC	st55
ST01V13	ST01V13	ST01	V13	GTA	GCA	G	T	A	G	C	A	_	M	_	_M_	yellow	_ M _	1	GG, TC, AA	806F_V051	GGACTAGCAGGGCATCTAAT	59.5369	v51	CTTACCAGTCGC	st55
ST01V14	ST01V14	ST01	V14	GTA	TCA	G	T	A	T	C	A	5	M	_	5M_	green	5' M _	2	GT, TC, AA	806F_V019	GGACTATCAGGGCATCTAAT	59.5516	v19	CTTACCAGTCGC	st55
ST01V15	ST01V15	ST01	V15	GTA	ACA	G	T	A	A	C	A	5	M	_	5M_	green	5' M _	2	GA, TC, AA	806F_V035	GGACTAACAGGGCATCTAAT	59.5664	v35	CTTACCAGTCGC	st55
ST01V16	ST01V16	ST01	V16	GTA	GGA	G	T	A	G	G	A	_	M	_	_M_	yellow	_ M _	1	GG, TG, AA	806F_V063	GGACTAGCAGGGGATCTAAT	59.5811	v63	CTTACCAGTCGC	st55
ST01V17	ST01V17	ST01	V17	GTA	TGA	G	T	A	T	G	A	5	M	_	5M_	green	5' M _	2	GT, TG, AA	806F_V031	GGACTATCAGGGGATCTAAT	59.5959	v31	CTTACCAGTCGC	st55
ST01V18	ST01V18	ST01	V18	GTA	AGA	G	T	A	A	G	A	5	M	_	5M_	green	5' M _	2	GA, TG, AA	806F_V047	GGACTAACAGGGGATCTAAT	59.6106	v47	CTTACCAGTCGC	st55
ST01V19	ST01V19	ST01	V19	GTA	CAC	G	T	A	C	A	C	5	M	3	5M3	brown	5' M 3'	3	GC, TA, AC	806F_V09	GGACTACCAGGGAATCTACT	59.6254	v9	CTTACCAGTCGC	st55
ST01V20	ST01V20	ST01	V20	GTA	CCC	G	T	A	C	C	C	5	M	3	5M3	brown	5' M 3'	3	GC, TC, AC	806F_V002	GGACTACCAGGGCATCTACT	59.6401	v2	CTTACCAGTCGC	st55
ST01V21	ST01V21	ST01	V21	GTA	CGC	G	T	A	C	G	C	5	M	3	5M3	brown	5' M 3'	3	GC, TG, AC	806F_V13	GGACTACCAGGGGATCTACT	59.6549	v13	CTTACCAGTCGC	st55
ST01V22	ST01V22	ST01	V22	GTA	CAG	G	T	A	C	A	G	5	M	3	5M3	brown	5' M 3'	3	GC, TA, AG	806F_V12	GGACTACCAGGGAATCTAGT	59.6696	v12	CTTACCAGTCGC	st55
ST01V23	ST01V23	ST01	V23	GTA	CCG	G	T	A	C	C	G	5	M	3	5M3	brown	5' M 3'	3	GC, TC, AG	806F_V005	GGACTACCAGGGCATCTAGT	59.6844	v5	CTTACCAGTCGC	st55
ST01V24	ST01V24	ST01	V24	GTA	CGG	G	T	A	C	G	G	5	M	3	5M3	brown	5' M 3'	3	GC, TG, AG	806F_V16	GGACTACCAGGGGATCTAGT	59.6992	v16	CTTACCAGTCGC	st55
ST01V25	ST01V25	ST01	V25	GTA	CAT	G	T	A	C	A	T	5	M	3	5M3	brown	5' M 3'	3	GC, TA, AT	806F_V10	GGACTACCAGGGAATCTATT	59.7139	v10	CTTACCAGTCGC	st55
ST01V26	ST01V26	ST01	V26	GTA	CCT	G	T	A	C	C	T	5	M	3	5M3	brown	5' M 3'	3	GC, TC, AT	806F_V003	GGACTACCAGGGCATCTATT	59.7287	v3	CTTACCAGTCGC	st55
ST01V27	ST01V27	ST01	V27	GTA	CGT	G	T	A	C	G	T	5	M	3	5M3	brown	5' M 3'	3	GC, TG, AT	806F_V14	GGACTACCAGGGGATCTATT	59.7434	v14	CTTACCAGTCGC	st55
ST01V28	ST01V28	ST01	V28	GTA	GTC	G	T	A	G	T	C	_	_	3	__3	red	_ _ 3'	1	GG, TT, AC	806F_V053	GGACTAGCAGGGTATCTACT	59.7582	v53	CTTACCAGTCGC	st55
ST01V29	ST01V29	ST01	V29	GTA	TTC	G	T	A	T	T	C	5	_	3	5_3	purple	5' _ 3'	2	GT, TT, AC	806F_V021	GGACTATCAGGGTATCTACT	59.7729	v21	CTTACCAGTCGC	st55
ST01V30	ST01V30	ST01	V30	GTA	ATC	G	T	A	A	T	C	5	_	3	5_3	purple	5' _ 3'	2	GA, TT, AC	806F_V037	GGACTAACAGGGTATCTACT	59.7877	v37	CTTACCAGTCGC	st55
ST01V31	ST01V31	ST01	V31	GTA	GTG	G	T	A	G	T	G	_	_	3	__3	red	_ _ 3'	1	GG, TT, AG	806F_V056	GGACTAGCAGGGTATCTAGT	59.8024	v56	CTTACCAGTCGC	st55
ST01V32	ST01V32	ST01	V32	GTA	TTG	G	T	A	T	T	G	5	_	3	5_3	purple	5' _ 3'	2	GT, TT, AG	806F_V024	GGACTATCAGGGTATCTAGT	59.8172	v24	CTTACCAGTCGC	st55
ST01V33	ST01V33	ST01	V33	GTA	ATG	G	T	A	A	T	G	5	_	3	5_3	purple	5' _ 3'	2	GA, TT, AG	806F_V040	GGACTAACAGGGTATCTAGT	59.8319	v40	CTTACCAGTCGC	st55
ST01V34	ST01V34	ST01	V34	GTA	GTT	G	T	A	G	T	T	_	_	3	__3	red	_ _ 3'	1	GG, TT, AT	806F_V054	GGACTAGCAGGGTATCTATT	59.8467	v54	CTTACCAGTCGC	st55
ST01V35	ST01V35	ST01	V35	GTA	TTT	G	T	A	T	T	T	5	_	3	5_3	purple	5' _ 3'	2	GT, TT, AT	806F_V022	GGACTATCAGGGTATCTATT	59.8614	v22	CTTACCAGTCGC	st55
ST01V36	ST01V36	ST01	V36	GTA	ATT	G	T	A	A	T	T	5	_	3	5_3	purple	5' _ 3'	2	GA, TT, AT	806F_V038	GGACTAACAGGGTATCTATT	59.8762	v38	CTTACCAGTCGC	st55
ST01V37	ST01V37	ST01	V37	GTA	GAC	G	T	A	G	A	C	_	M	3	_M3	orange	_ M 3'	2	GG, TA, AC	806F_V057	GGACTAGCAGGGAATCTACT	59.8909	v57	CTTACCAGTCGC	st55
ST01V38	ST01V38	ST01	V38	GTA	TAC	G	T	A	T	A	C	5	M	3	5M3	brown	5' M 3'	3	GT, TA, AC	806F_V025	GGACTATCAGGGAATCTACT	59.9057	v25	CTTACCAGTCGC	st55
ST01V39	ST01V39	ST01	V39	GTA	AAC	G	T	A	A	A	C	5	M	3	5M3	brown	5' M 3'	3	GA, TA, AC	806F_V041	GGACTAACAGGGAATCTACT	59.9204	v41	CTTACCAGTCGC	st55
ST01V40	ST01V40	ST01	V40	GTA	GCC	G	T	A	G	C	C	_	M	3	_M3	orange	_ M 3'	2	GG, TC, AC	806F_V049	GGACTAGCAGGGCATCTACT	59.9352	v49	CTTACCAGTCGC	st55
ST01V41	ST01V41	ST01	V41	GTA	TCC	G	T	A	T	C	C	5	M	3	5M3	brown	5' M 3'	3	GT, TC, AC	806F_V017	GGACTATCAGGGCATCTACT	59.95	v17	CTTACCAGTCGC	st55
ST01V42	ST01V42	ST01	V42	GTA	ACC	G	T	A	A	C	C	5	M	3	5M3	brown	5' M 3'	3	GA, TC, AC	806F_V033	GGACTAACAGGGCATCTACT	59.9647	v33	CTTACCAGTCGC	st55
ST01V43	ST01V43	ST01	V43	GTA	GGC	G	T	A	G	G	C	_	M	3	_M3	orange	_ M 3'	2	GG, TG, AC	806F_V061	GGACTAGCAGGGGATCTACT	59.9795	v61	CTTACCAGTCGC	st55
ST01V44	ST01V44	ST01	V44	GTA	TGC	G	T	A	T	G	C	5	M	3	5M3	brown	5' M 3'	3	GT, TG, AC	806F_V029	GGACTATCAGGGGATCTACT	59.9942	v29	CTTACCAGTCGC	st55
ST01V45	ST01V45	ST01	V45	GTA	AGC	G	T	A	A	G	C	5	M	3	5M3	brown	5' M 3'	3	GA, TG, AC	806F_V045	GGACTAACAGGGGATCTACT	60.009	v45	CTTACCAGTCGC	st55
ST01V46	ST01V46	ST01	V46	GTA	GAG	G	T	A	G	A	G	_	M	3	_M3	orange	_ M 3'	2	GG, TA, AG	806F_V060	GGACTAGCAGGGAATCTAGT	60.0237	v60	CTTACCAGTCGC	st55
ST01V47	ST01V47	ST01	V47	GTA	TAG	G	T	A	T	A	G	5	M	3	5M3	brown	5' M 3'	3	GT, TA, AG	806F_V028	GGACTATCAGGGAATCTAGT	60.0385	v28	CTTACCAGTCGC	st55
ST01V48	ST01V48	ST01	V48	GTA	AAG	G	T	A	A	A	G	5	M	3	5M3	brown	5' M 3'	3	GA, TA, AG	806F_V044	GGACTAACAGGGAATCTAGT	60.0532	v44	CTTACCAGTCGC	st55
ST01V49	ST01V49	ST01	V49	GTA	GCG	G	T	A	G	C	G	_	M	3	_M3	orange	_ M 3'	2	GG, TC, AG	806F_V052	GGACTAGCAGGGCATCTAGT	60.068	v52	CTTACCAGTCGC	st55
ST01V50	ST01V50	ST01	V50	GTA	TCG	G	T	A	T	C	G	5	M	3	5M3	brown	5' M 3'	3	GT, TC, AG	806F_V020	GGACTATCAGGGCATCTAGT	60.0827	v20	CTTACCAGTCGC	st55
ST01V51	ST01V51	ST01	V51	GTA	ACG	G	T	A	A	C	G	5	M	3	5M3	brown	5' M 3'	3	GA, TC, AG	806F_V036	GGACTAACAGGGCATCTAGT	60.0975	v36	CTTACCAGTCGC	st55
ST01V52	ST01V52	ST01	V52	GTA	GGG	G	T	A	G	G	G	_	M	3	_M3	orange	_ M 3'	2	GG, TG, AG	806F_V064	GGACTAGCAGGGGATCTAGT	60.1122	v64	CTTACCAGTCGC	st55
ST01V53	ST01V53	ST01	V53	GTA	TGG	G	T	A	T	G	G	5	M	3	5M3	brown	5' M 3'	3	GT, TG, AG	806F_V032	GGACTATCAGGGGATCTAGT	60.127	v32	CTTACCAGTCGC	st55
ST01V54	ST01V54	ST01	V54	GTA	AGG	G	T	A	A	G	G	5	M	3	5M3	brown	5' M 3'	3	GA, TG, AG	806F_V048	GGACTAACAGGGGATCTAGT	60.1417	v48	CTTACCAGTCGC	st55
ST01V55	ST01V55	ST01	V55	GTA	GAT	G	T	A	G	A	T	_	M	3	_M3	orange	_ M 3'	2	GG, TA, AT	806F_V058	GGACTAGCAGGGAATCTATT	60.1565	v58	CTTACCAGTCGC	st55
ST01V56	ST01V56	ST01	V56	GTA	TAT	G	T	A	T	A	T	5	M	3	5M3	brown	5' M 3'	3	GT, TA, AT	806F_V026	GGACTATCAGGGAATCTATT	60.1712	v26	CTTACCAGTCGC	st55
ST01V57	ST01V57	ST01	V57	GTA	AAT	G	T	A	A	A	T	5	M	3	5M3	brown	5' M 3'	3	GA, TA, AT	806F_V042	GGACTAACAGGGAATCTATT	60.186	v42	CTTACCAGTCGC	st55
ST01V58	ST01V58	ST01	V58	GTA	GCT	G	T	A	G	C	T	_	M	3	_M3	orange	_ M 3'	2	GG, TC, AT	806F_V050	GGACTAGCAGGGCATCTATT	60.2007	v50	CTTACCAGTCGC	st55
ST01V59	ST01V59	ST01	V59	GTA	TCT	G	T	A	T	C	T	5	M	3	5M3	brown	5' M 3'	3	GT, TC, AT	806F_V018	GGACTATCAGGGCATCTATT	60.2155	v18	CTTACCAGTCGC	st55
ST01V60	ST01V60	ST01	V60	GTA	ACT	G	T	A	A	C	T	5	M	3	5M3	brown	5' M 3'	3	GA, TC, AT	806F_V034	GGACTAACAGGGCATCTATT	60.2303	v34	CTTACCAGTCGC	st55
ST01V61	ST01V61	ST01	V61	GTA	GGT	G	T	A	G	G	T	_	M	3	_M3	orange	_ M 3'	2	GG, TG, AT	806F_V062	GGACTAGCAGGGGATCTATT	60.245	v62	CTTACCAGTCGC	st55
ST01V62	ST01V62	ST01	V62	GTA	TGT	G	T	A	T	G	T	5	M	3	5M3	brown	5' M 3'	3	GT, TG, AT	806F_V030	GGACTATCAGGGGATCTATT	60.2598	v30	CTTACCAGTCGC	st55
ST01V63	ST01V63	ST01	V63	GTA	AGT	G	T	A	A	G	T	5	M	3	5M3	brown	5' M 3'	3	GA, TG, AT	806F_V046	GGACTAACAGGGGATCTATT	60.2745	v46	CTTACCAGTCGC	st55
ST02V00	ST02V00	ST02	V00	TTA	CTA	T	T	A	C	T	A	5	_	_	5__	blue	5' _ _	1	TC, TT, AA	806F_V001	GGACTACCAGGGTATCTAAT	60.2893	v1	TGCCAGCCCTAT	st23
ST02V01	ST02V01	ST02	V01	TTA	GTA	T	T	A	G	T	A	5	_	_	5__	blue	5' _ _	1	TG, TT, AA	806F_V055	GGACTAGCAGGGTATCTAAT	60.304	v55	TGCCAGCCCTAT	st23
ST02V02	ST02V02	ST02	V02	TTA	TTA	T	T	A	T	T	A	_	_	_	___	black	_ _ _	0	TT, TT, AA	806F_V023	GGACTATCAGGGTATCTAAT	60.3188	v23	TGCCAGCCCTAT	st23
ST02V03	ST02V03	ST02	V03	TTA	ATA	T	T	A	A	T	A	5	_	_	5__	blue	5' _ _	1	TA, TT, AA	806F_V039	GGACTAACAGGGTATCTAAT	60.3335	v39	TGCCAGCCCTAT	st23
ST02V04	ST02V04	ST02	V04	TTA	CAA	T	T	A	C	A	A	5	M	_	5M_	green	5' M _	2	TC, TA, AA	806F_V11	GGACTACCAGGGAATCTAAT	60.3483	v11	TGCCAGCCCTAT	st23
ST02V05	ST02V05	ST02	V05	TTA	CCA	T	T	A	C	C	A	5	M	_	5M_	green	5' M _	2	TC, TC, AA	806F_V004	GGACTACCAGGGCATCTAAT	60.363	v4	TGCCAGCCCTAT	st23
ST02V06	ST02V06	ST02	V06	TTA	CGA	T	T	A	C	G	A	5	M	_	5M_	green	5' M _	2	TC, TG, AA	806F_V15	GGACTACCAGGGGATCTAAT	60.3778	v15	TGCCAGCCCTAT	st23
ST02V07	ST02V07	ST02	V07	TTA	CTC	T	T	A	C	T	C	5	_	3	5_3	purple	5' _ 3'	2	TC, TT, AC	806F_V006	GGACTACCAGGGTATCTACT	60.3925	v6	TGCCAGCCCTAT	st23
ST02V08	ST02V08	ST02	V08	TTA	CTG	T	T	A	C	T	G	5	_	3	5_3	purple	5' _ 3'	2	TC, TT, AG	806F_V008	GGACTACCAGGGTATCTAGT	60.4073	v8	TGCCAGCCCTAT	st23
ST02V09	ST02V09	ST02	V09	TTA	CTT	T	T	A	C	T	T	5	_	3	5_3	purple	5' _ 3'	2	TC, TT, AT	806F_V007	GGACTACCAGGGTATCTATT	60.422	v7	TGCCAGCCCTAT	st23
ST02V10	ST02V10	ST02	V10	TTA	GAA	T	T	A	G	A	A	5	M	_	5M_	green	5' M _	2	TG, TA, AA	806F_V059	GGACTAGCAGGGAATCTAAT	60.4368	v59	TGCCAGCCCTAT	st23
ST02V11	ST02V11	ST02	V11	TTA	TAA	T	T	A	T	A	A	_	M	_	_M_	yellow	_ M _	1	TT, TA, AA	806F_V027	GGACTATCAGGGAATCTAAT	60.4515	v27	TGCCAGCCCTAT	st23
ST02V12	ST02V12	ST02	V12	TTA	AAA	T	T	A	A	A	A	5	M	_	5M_	green	5' M _	2	TA, TA, AA	806F_V043	GGACTAACAGGGAATCTAAT	60.4663	v43	TGCCAGCCCTAT	st23
ST02V13	ST02V13	ST02	V13	TTA	GCA	T	T	A	G	C	A	5	M	_	5M_	green	5' M _	2	TG, TC, AA	806F_V051	GGACTAGCAGGGCATCTAAT	60.4811	v51	TGCCAGCCCTAT	st23
ST02V14	ST02V14	ST02	V14	TTA	TCA	T	T	A	T	C	A	_	M	_	_M_	yellow	_ M _	1	TT, TC, AA	806F_V019	GGACTATCAGGGCATCTAAT	60.4958	v19	TGCCAGCCCTAT	st23
ST02V15	ST02V15	ST02	V15	TTA	ACA	T	T	A	A	C	A	5	M	_	5M_	green	5' M _	2	TA, TC, AA	806F_V035	GGACTAACAGGGCATCTAAT	60.5106	v35	TGCCAGCCCTAT	st23
ST02V16	ST02V16	ST02	V16	TTA	GGA	T	T	A	G	G	A	5	M	_	5M_	green	5' M _	2	TG, TG, AA	806F_V063	GGACTAGCAGGGGATCTAAT	60.5253	v63	TGCCAGCCCTAT	st23
ST02V17	ST02V17	ST02	V17	TTA	TGA	T	T	A	T	G	A	_	M	_	_M_	yellow	_ M _	1	TT, TG, AA	806F_V031	GGACTATCAGGGGATCTAAT	60.5401	v31	TGCCAGCCCTAT	st23
ST02V18	ST02V18	ST02	V18	TTA	AGA	T	T	A	A	G	A	5	M	_	5M_	green	5' M _	2	TA, TG, AA	806F_V047	GGACTAACAGGGGATCTAAT	60.5548	v47	TGCCAGCCCTAT	st23
ST02V19	ST02V19	ST02	V19	TTA	CAC	T	T	A	C	A	C	5	M	3	5M3	brown	5' M 3'	3	TC, TA, AC	806F_V09	GGACTACCAGGGAATCTACT	60.5696	v9	TGCCAGCCCTAT	st23
ST02V20	ST02V20	ST02	V20	TTA	CCC	T	T	A	C	C	C	5	M	3	5M3	brown	5' M 3'	3	TC, TC, AC	806F_V002	GGACTACCAGGGCATCTACT	60.5843	v2	TGCCAGCCCTAT	st23
ST02V21	ST02V21	ST02	V21	TTA	CGC	T	T	A	C	G	C	5	M	3	5M3	brown	5' M 3'	3	TC, TG, AC	806F_V13	GGACTACCAGGGGATCTACT	60.5991	v13	TGCCAGCCCTAT	st23
ST02V22	ST02V22	ST02	V22	TTA	CAG	T	T	A	C	A	G	5	M	3	5M3	brown	5' M 3'	3	TC, TA, AG	806F_V12	GGACTACCAGGGAATCTAGT	60.6138	v12	TGCCAGCCCTAT	st23
ST02V23	ST02V23	ST02	V23	TTA	CCG	T	T	A	C	C	G	5	M	3	5M3	brown	5' M 3'	3	TC, TC, AG	806F_V005	GGACTACCAGGGCATCTAGT	60.6286	v5	TGCCAGCCCTAT	st23
ST02V24	ST02V24	ST02	V24	TTA	CGG	T	T	A	C	G	G	5	M	3	5M3	brown	5' M 3'	3	TC, TG, AG	806F_V16	GGACTACCAGGGGATCTAGT	60.6433	v16	TGCCAGCCCTAT	st23
ST02V25	ST02V25	ST02	V25	TTA	CAT	T	T	A	C	A	T	5	M	3	5M3	brown	5' M 3'	3	TC, TA, AT	806F_V10	GGACTACCAGGGAATCTATT	60.6581	v10	TGCCAGCCCTAT	st23
ST02V26	ST02V26	ST02	V26	TTA	CCT	T	T	A	C	C	T	5	M	3	5M3	brown	5' M 3'	3	TC, TC, AT	806F_V003	GGACTACCAGGGCATCTATT	60.6728	v3	TGCCAGCCCTAT	st23
ST02V27	ST02V27	ST02	V27	TTA	CGT	T	T	A	C	G	T	5	M	3	5M3	brown	5' M 3'	3	TC, TG, AT	806F_V14	GGACTACCAGGGGATCTATT	60.6876	v14	TGCCAGCCCTAT	st23
ST02V28	ST02V28	ST02	V28	TTA	GTC	T	T	A	G	T	C	5	_	3	5_3	purple	5' _ 3'	2	TG, TT, AC	806F_V053	GGACTAGCAGGGTATCTACT	60.7023	v53	TGCCAGCCCTAT	st23
ST02V29	ST02V29	ST02	V29	TTA	TTC	T	T	A	T	T	C	_	_	3	__3	red	_ _ 3'	1	TT, TT, AC	806F_V021	GGACTATCAGGGTATCTACT	60.7171	v21	TGCCAGCCCTAT	st23
ST02V30	ST02V30	ST02	V30	TTA	ATC	T	T	A	A	T	C	5	_	3	5_3	purple	5' _ 3'	2	TA, TT, AC	806F_V037	GGACTAACAGGGTATCTACT	60.7318	v37	TGCCAGCCCTAT	st23
ST02V31	ST02V31	ST02	V31	TTA	GTG	T	T	A	G	T	G	5	_	3	5_3	purple	5' _ 3'	2	TG, TT, AG	806F_V056	GGACTAGCAGGGTATCTAGT	60.7466	v56	TGCCAGCCCTAT	st23
ST02V32	ST02V32	ST02	V32	TTA	TTG	T	T	A	T	T	G	_	_	3	__3	red	_ _ 3'	1	TT, TT, AG	806F_V024	GGACTATCAGGGTATCTAGT	60.7614	v24	TGCCAGCCCTAT	st23
ST02V33	ST02V33	ST02	V33	TTA	ATG	T	T	A	A	T	G	5	_	3	5_3	purple	5' _ 3'	2	TA, TT, AG	806F_V040	GGACTAACAGGGTATCTAGT	60.7761	v40	TGCCAGCCCTAT	st23
ST02V34	ST02V34	ST02	V34	TTA	GTT	T	T	A	G	T	T	5	_	3	5_3	purple	5' _ 3'	2	TG, TT, AT	806F_V054	GGACTAGCAGGGTATCTATT	60.7909	v54	TGCCAGCCCTAT	st23
ST02V35	ST02V35	ST02	V35	TTA	TTT	T	T	A	T	T	T	_	_	3	__3	red	_ _ 3'	1	TT, TT, AT	806F_V022	GGACTATCAGGGTATCTATT	60.8056	v22	TGCCAGCCCTAT	st23
ST02V36	ST02V36	ST02	V36	TTA	ATT	T	T	A	A	T	T	5	_	3	5_3	purple	5' _ 3'	2	TA, TT, AT	806F_V038	GGACTAACAGGGTATCTATT	60.8204	v38	TGCCAGCCCTAT	st23
ST02V37	ST02V37	ST02	V37	TTA	GAC	T	T	A	G	A	C	5	M	3	5M3	brown	5' M 3'	3	TG, TA, AC	806F_V057	GGACTAGCAGGGAATCTACT	60.8351	v57	TGCCAGCCCTAT	st23
ST02V38	ST02V38	ST02	V38	TTA	TAC	T	T	A	T	A	C	_	M	3	_M3	orange	_ M 3'	2	TT, TA, AC	806F_V025	GGACTATCAGGGAATCTACT	60.8499	v25	TGCCAGCCCTAT	st23
ST02V39	ST02V39	ST02	V39	TTA	AAC	T	T	A	A	A	C	5	M	3	5M3	brown	5' M 3'	3	TA, TA, AC	806F_V041	GGACTAACAGGGAATCTACT	60.8646	v41	TGCCAGCCCTAT	st23
ST02V40	ST02V40	ST02	V40	TTA	GCC	T	T	A	G	C	C	5	M	3	5M3	brown	5' M 3'	3	TG, TC, AC	806F_V049	GGACTAGCAGGGCATCTACT	60.8794	v49	TGCCAGCCCTAT	st23
ST02V41	ST02V41	ST02	V41	TTA	TCC	T	T	A	T	C	C	_	M	3	_M3	orange	_ M 3'	2	TT, TC, AC	806F_V017	GGACTATCAGGGCATCTACT	60.8941	v17	TGCCAGCCCTAT	st23
ST02V42	ST02V42	ST02	V42	TTA	ACC	T	T	A	A	C	C	5	M	3	5M3	brown	5' M 3'	3	TA, TC, AC	806F_V033	GGACTAACAGGGCATCTACT	60.9089	v33	TGCCAGCCCTAT	st23
ST02V43	ST02V43	ST02	V43	TTA	GGC	T	T	A	G	G	C	5	M	3	5M3	brown	5' M 3'	3	TG, TG, AC	806F_V061	GGACTAGCAGGGGATCTACT	60.9236	v61	TGCCAGCCCTAT	st23
ST02V44	ST02V44	ST02	V44	TTA	TGC	T	T	A	T	G	C	_	M	3	_M3	orange	_ M 3'	2	TT, TG, AC	806F_V029	GGACTATCAGGGGATCTACT	60.9384	v29	TGCCAGCCCTAT	st23
ST02V45	ST02V45	ST02	V45	TTA	AGC	T	T	A	A	G	C	5	M	3	5M3	brown	5' M 3'	3	TA, TG, AC	806F_V045	GGACTAACAGGGGATCTACT	60.9531	v45	TGCCAGCCCTAT	st23
ST02V46	ST02V46	ST02	V46	TTA	GAG	T	T	A	G	A	G	5	M	3	5M3	brown	5' M 3'	3	TG, TA, AG	806F_V060	GGACTAGCAGGGAATCTAGT	60.9679	v60	TGCCAGCCCTAT	st23
ST02V47	ST02V47	ST02	V47	TTA	TAG	T	T	A	T	A	G	_	M	3	_M3	orange	_ M 3'	2	TT, TA, AG	806F_V028	GGACTATCAGGGAATCTAGT	60.9826	v28	TGCCAGCCCTAT	st23
ST02V48	ST02V48	ST02	V48	TTA	AAG	T	T	A	A	A	G	5	M	3	5M3	brown	5' M 3'	3	TA, TA, AG	806F_V044	GGACTAACAGGGAATCTAGT	60.9974	v44	TGCCAGCCCTAT	st23
ST02V49	ST02V49	ST02	V49	TTA	GCG	T	T	A	G	C	G	5	M	3	5M3	brown	5' M 3'	3	TG, TC, AG	806F_V052	GGACTAGCAGGGCATCTAGT	61.0121	v52	TGCCAGCCCTAT	st23
ST02V50	ST02V50	ST02	V50	TTA	TCG	T	T	A	T	C	G	_	M	3	_M3	orange	_ M 3'	2	TT, TC, AG	806F_V020	GGACTATCAGGGCATCTAGT	61.0269	v20	TGCCAGCCCTAT	st23
ST02V51	ST02V51	ST02	V51	TTA	ACG	T	T	A	A	C	G	5	M	3	5M3	brown	5' M 3'	3	TA, TC, AG	806F_V036	GGACTAACAGGGCATCTAGT	61.0417	v36	TGCCAGCCCTAT	st23
ST02V52	ST02V52	ST02	V52	TTA	GGG	T	T	A	G	G	G	5	M	3	5M3	brown	5' M 3'	3	TG, TG, AG	806F_V064	GGACTAGCAGGGGATCTAGT	61.0564	v64	TGCCAGCCCTAT	st23
ST02V53	ST02V53	ST02	V53	TTA	TGG	T	T	A	T	G	G	_	M	3	_M3	orange	_ M 3'	2	TT, TG, AG	806F_V032	GGACTATCAGGGGATCTAGT	61.0712	v32	TGCCAGCCCTAT	st23
ST02V54	ST02V54	ST02	V54	TTA	AGG	T	T	A	A	G	G	5	M	3	5M3	brown	5' M 3'	3	TA, TG, AG	806F_V048	GGACTAACAGGGGATCTAGT	61.0859	v48	TGCCAGCCCTAT	st23
ST02V55	ST02V55	ST02	V55	TTA	GAT	T	T	A	G	A	T	5	M	3	5M3	brown	5' M 3'	3	TG, TA, AT	806F_V058	GGACTAGCAGGGAATCTATT	61.1007	v58	TGCCAGCCCTAT	st23
ST02V56	ST02V56	ST02	V56	TTA	TAT	T	T	A	T	A	T	_	M	3	_M3	orange	_ M 3'	2	TT, TA, AT	806F_V026	GGACTATCAGGGAATCTATT	61.1154	v26	TGCCAGCCCTAT	st23
ST02V57	ST02V57	ST02	V57	TTA	AAT	T	T	A	A	A	T	5	M	3	5M3	brown	5' M 3'	3	TA, TA, AT	806F_V042	GGACTAACAGGGAATCTATT	61.1302	v42	TGCCAGCCCTAT	st23
ST02V58	ST02V58	ST02	V58	TTA	GCT	T	T	A	G	C	T	5	M	3	5M3	brown	5' M 3'	3	TG, TC, AT	806F_V050	GGACTAGCAGGGCATCTATT	61.1449	v50	TGCCAGCCCTAT	st23
ST02V59	ST02V59	ST02	V59	TTA	TCT	T	T	A	T	C	T	_	M	3	_M3	orange	_ M 3'	2	TT, TC, AT	806F_V018	GGACTATCAGGGCATCTATT	61.1597	v18	TGCCAGCCCTAT	st23
ST02V60	ST02V60	ST02	V60	TTA	ACT	T	T	A	A	C	T	5	M	3	5M3	brown	5' M 3'	3	TA, TC, AT	806F_V034	GGACTAACAGGGCATCTATT	61.1744	v34	TGCCAGCCCTAT	st23
ST02V61	ST02V61	ST02	V61	TTA	GGT	T	T	A	G	G	T	5	M	3	5M3	brown	5' M 3'	3	TG, TG, AT	806F_V062	GGACTAGCAGGGGATCTATT	61.1892	v62	TGCCAGCCCTAT	st23
ST02V62	ST02V62	ST02	V62	TTA	TGT	T	T	A	T	G	T	_	M	3	_M3	orange	_ M 3'	2	TT, TG, AT	806F_V030	GGACTATCAGGGGATCTATT	61.2039	v30	TGCCAGCCCTAT	st23
ST02V63	ST02V63	ST02	V63	TTA	AGT	T	T	A	A	G	T	5	M	3	5M3	brown	5' M 3'	3	TA, TG, AT	806F_V046	GGACTAACAGGGGATCTATT	61.2187	v46	TGCCAGCCCTAT	st23
ST03V00	ST03V00	ST03	V00	ATA	CTA	A	T	A	C	T	A	5	_	_	5__	blue	5' _ _	1	AC, TT, AA	806F_V001	GGACTACCAGGGTATCTAAT	61.2334	v1	ACATCGCTCGTC	st39
ST03V01	ST03V01	ST03	V01	ATA	GTA	A	T	A	G	T	A	5	_	_	5__	blue	5' _ _	1	AG, TT, AA	806F_V055	GGACTAGCAGGGTATCTAAT	61.2482	v55	ACATCGCTCGTC	st39
ST03V02	ST03V02	ST03	V02	ATA	TTA	A	T	A	T	T	A	5	_	_	5__	blue	5' _ _	1	AT, TT, AA	806F_V023	GGACTATCAGGGTATCTAAT	61.2629	v23	ACATCGCTCGTC	st39
ST03V03	ST03V03	ST03	V03	ATA	ATA	A	T	A	A	T	A	_	_	_	___	black	_ _ _	0	AA, TT, AA	806F_V039	GGACTAACAGGGTATCTAAT	61.2777	v39	ACATCGCTCGTC	st39
ST03V04	ST03V04	ST03	V04	ATA	CAA	A	T	A	C	A	A	5	M	_	5M_	green	5' M _	2	AC, TA, AA	806F_V11	GGACTACCAGGGAATCTAAT	61.2925	v11	ACATCGCTCGTC	st39
ST03V05	ST03V05	ST03	V05	ATA	CCA	A	T	A	C	C	A	5	M	_	5M_	green	5' M _	2	AC, TC, AA	806F_V004	GGACTACCAGGGCATCTAAT	61.3072	v4	ACATCGCTCGTC	st39
ST03V06	ST03V06	ST03	V06	ATA	CGA	A	T	A	C	G	A	5	M	_	5M_	green	5' M _	2	AC, TG, AA	806F_V15	GGACTACCAGGGGATCTAAT	61.322	v15	ACATCGCTCGTC	st39
ST03V07	ST03V07	ST03	V07	ATA	CTC	A	T	A	C	T	C	5	_	3	5_3	purple	5' _ 3'	2	AC, TT, AC	806F_V006	GGACTACCAGGGTATCTACT	61.3367	v6	ACATCGCTCGTC	st39
ST03V08	ST03V08	ST03	V08	ATA	CTG	A	T	A	C	T	G	5	_	3	5_3	purple	5' _ 3'	2	AC, TT, AG	806F_V008	GGACTACCAGGGTATCTAGT	61.3515	v8	ACATCGCTCGTC	st39
ST03V09	ST03V09	ST03	V09	ATA	CTT	A	T	A	C	T	T	5	_	3	5_3	purple	5' _ 3'	2	AC, TT, AT	806F_V007	GGACTACCAGGGTATCTATT	61.3662	v7	ACATCGCTCGTC	st39
ST03V10	ST03V10	ST03	V10	ATA	GAA	A	T	A	G	A	A	5	M	_	5M_	green	5' M _	2	AG, TA, AA	806F_V059	GGACTAGCAGGGAATCTAAT	61.381	v59	ACATCGCTCGTC	st39
ST03V11	ST03V11	ST03	V11	ATA	TAA	A	T	A	T	A	A	5	M	_	5M_	green	5' M _	2	AT, TA, AA	806F_V027	GGACTATCAGGGAATCTAAT	61.3957	v27	ACATCGCTCGTC	st39
ST03V12	ST03V12	ST03	V12	ATA	AAA	A	T	A	A	A	A	_	M	_	_M_	yellow	_ M _	1	AA, TA, AA	806F_V043	GGACTAACAGGGAATCTAAT	61.4105	v43	ACATCGCTCGTC	st39
ST03V13	ST03V13	ST03	V13	ATA	GCA	A	T	A	G	C	A	5	M	_	5M_	green	5' M _	2	AG, TC, AA	806F_V051	GGACTAGCAGGGCATCTAAT	61.4252	v51	ACATCGCTCGTC	st39
ST03V14	ST03V14	ST03	V14	ATA	TCA	A	T	A	T	C	A	5	M	_	5M_	green	5' M _	2	AT, TC, AA	806F_V019	GGACTATCAGGGCATCTAAT	61.44	v19	ACATCGCTCGTC	st39
ST03V15	ST03V15	ST03	V15	ATA	ACA	A	T	A	A	C	A	_	M	_	_M_	yellow	_ M _	1	AA, TC, AA	806F_V035	GGACTAACAGGGCATCTAAT	61.4547	v35	ACATCGCTCGTC	st39
ST03V16	ST03V16	ST03	V16	ATA	GGA	A	T	A	G	G	A	5	M	_	5M_	green	5' M _	2	AG, TG, AA	806F_V063	GGACTAGCAGGGGATCTAAT	61.4695	v63	ACATCGCTCGTC	st39
ST03V17	ST03V17	ST03	V17	ATA	TGA	A	T	A	T	G	A	5	M	_	5M_	green	5' M _	2	AT, TG, AA	806F_V031	GGACTATCAGGGGATCTAAT	61.4842	v31	ACATCGCTCGTC	st39
ST03V18	ST03V18	ST03	V18	ATA	AGA	A	T	A	A	G	A	_	M	_	_M_	yellow	_ M _	1	AA, TG, AA	806F_V047	GGACTAACAGGGGATCTAAT	61.499	v47	ACATCGCTCGTC	st39
ST03V19	ST03V19	ST03	V19	ATA	CAC	A	T	A	C	A	C	5	M	3	5M3	brown	5' M 3'	3	AC, TA, AC	806F_V09	GGACTACCAGGGAATCTACT	61.5137	v9	ACATCGCTCGTC	st39
ST03V20	ST03V20	ST03	V20	ATA	CCC	A	T	A	C	C	C	5	M	3	5M3	brown	5' M 3'	3	AC, TC, AC	806F_V002	GGACTACCAGGGCATCTACT	61.5285	v2	ACATCGCTCGTC	st39
ST03V21	ST03V21	ST03	V21	ATA	CGC	A	T	A	C	G	C	5	M	3	5M3	brown	5' M 3'	3	AC, TG, AC	806F_V13	GGACTACCAGGGGATCTACT	61.5432	v13	ACATCGCTCGTC	st39
ST03V22	ST03V22	ST03	V22	ATA	CAG	A	T	A	C	A	G	5	M	3	5M3	brown	5' M 3'	3	AC, TA, AG	806F_V12	GGACTACCAGGGAATCTAGT	61.558	v12	ACATCGCTCGTC	st39
ST03V23	ST03V23	ST03	V23	ATA	CCG	A	T	A	C	C	G	5	M	3	5M3	brown	5' M 3'	3	AC, TC, AG	806F_V005	GGACTACCAGGGCATCTAGT	61.5728	v5	ACATCGCTCGTC	st39
ST03V24	ST03V24	ST03	V24	ATA	CGG	A	T	A	C	G	G	5	M	3	5M3	brown	5' M 3'	3	AC, TG, AG	806F_V16	GGACTACCAGGGGATCTAGT	61.5875	v16	ACATCGCTCGTC	st39
ST03V25	ST03V25	ST03	V25	ATA	CAT	A	T	A	C	A	T	5	M	3	5M3	brown	5' M 3'	3	AC, TA, AT	806F_V10	GGACTACCAGGGAATCTATT	61.6023	v10	ACATCGCTCGTC	st39
ST03V26	ST03V26	ST03	V26	ATA	CCT	A	T	A	C	C	T	5	M	3	5M3	brown	5' M 3'	3	AC, TC, AT	806F_V003	GGACTACCAGGGCATCTATT	61.617	v3	ACATCGCTCGTC	st39
ST03V27	ST03V27	ST03	V27	ATA	CGT	A	T	A	C	G	T	5	M	3	5M3	brown	5' M 3'	3	AC, TG, AT	806F_V14	GGACTACCAGGGGATCTATT	61.6318	v14	ACATCGCTCGTC	st39
ST03V28	ST03V28	ST03	V28	ATA	GTC	A	T	A	G	T	C	5	_	3	5_3	purple	5' _ 3'	2	AG, TT, AC	806F_V053	GGACTAGCAGGGTATCTACT	61.6465	v53	ACATCGCTCGTC	st39
ST03V29	ST03V29	ST03	V29	ATA	TTC	A	T	A	T	T	C	5	_	3	5_3	purple	5' _ 3'	2	AT, TT, AC	806F_V021	GGACTATCAGGGTATCTACT	61.6613	v21	ACATCGCTCGTC	st39
ST03V30	ST03V30	ST03	V30	ATA	ATC	A	T	A	A	T	C	_	_	3	__3	red	_ _ 3'	1	AA, TT, AC	806F_V037	GGACTAACAGGGTATCTACT	61.676	v37	ACATCGCTCGTC	st39
ST03V31	ST03V31	ST03	V31	ATA	GTG	A	T	A	G	T	G	5	_	3	5_3	purple	5' _ 3'	2	AG, TT, AG	806F_V056	GGACTAGCAGGGTATCTAGT	61.6908	v56	ACATCGCTCGTC	st39
ST03V32	ST03V32	ST03	V32	ATA	TTG	A	T	A	T	T	G	5	_	3	5_3	purple	5' _ 3'	2	AT, TT, AG	806F_V024	GGACTATCAGGGTATCTAGT	61.7055	v24	ACATCGCTCGTC	st39
ST03V33	ST03V33	ST03	V33	ATA	ATG	A	T	A	A	T	G	_	_	3	__3	red	_ _ 3'	1	AA, TT, AG	806F_V040	GGACTAACAGGGTATCTAGT	61.7203	v40	ACATCGCTCGTC	st39
ST03V34	ST03V34	ST03	V34	ATA	GTT	A	T	A	G	T	T	5	_	3	5_3	purple	5' _ 3'	2	AG, TT, AT	806F_V054	GGACTAGCAGGGTATCTATT	61.735	v54	ACATCGCTCGTC	st39
ST03V35	ST03V35	ST03	V35	ATA	TTT	A	T	A	T	T	T	5	_	3	5_3	purple	5' _ 3'	2	AT, TT, AT	806F_V022	GGACTATCAGGGTATCTATT	61.7498	v22	ACATCGCTCGTC	st39
ST03V36	ST03V36	ST03	V36	ATA	ATT	A	T	A	A	T	T	_	_	3	__3	red	_ _ 3'	1	AA, TT, AT	806F_V038	GGACTAACAGGGTATCTATT	61.7645	v38	ACATCGCTCGTC	st39
ST03V37	ST03V37	ST03	V37	ATA	GAC	A	T	A	G	A	C	5	M	3	5M3	brown	5' M 3'	3	AG, TA, AC	806F_V057	GGACTAGCAGGGAATCTACT	61.7793	v57	ACATCGCTCGTC	st39
ST03V38	ST03V38	ST03	V38	ATA	TAC	A	T	A	T	A	C	5	M	3	5M3	brown	5' M 3'	3	AT, TA, AC	806F_V025	GGACTATCAGGGAATCTACT	61.794	v25	ACATCGCTCGTC	st39
ST03V39	ST03V39	ST03	V39	ATA	AAC	A	T	A	A	A	C	_	M	3	_M3	orange	_ M 3'	2	AA, TA, AC	806F_V041	GGACTAACAGGGAATCTACT	61.8088	v41	ACATCGCTCGTC	st39
ST03V40	ST03V40	ST03	V40	ATA	GCC	A	T	A	G	C	C	5	M	3	5M3	brown	5' M 3'	3	AG, TC, AC	806F_V049	GGACTAGCAGGGCATCTACT	61.8236	v49	ACATCGCTCGTC	st39
ST03V41	ST03V41	ST03	V41	ATA	TCC	A	T	A	T	C	C	5	M	3	5M3	brown	5' M 3'	3	AT, TC, AC	806F_V017	GGACTATCAGGGCATCTACT	61.8383	v17	ACATCGCTCGTC	st39
ST03V42	ST03V42	ST03	V42	ATA	ACC	A	T	A	A	C	C	_	M	3	_M3	orange	_ M 3'	2	AA, TC, AC	806F_V033	GGACTAACAGGGCATCTACT	61.8531	v33	ACATCGCTCGTC	st39
ST03V43	ST03V43	ST03	V43	ATA	GGC	A	T	A	G	G	C	5	M	3	5M3	brown	5' M 3'	3	AG, TG, AC	806F_V061	GGACTAGCAGGGGATCTACT	61.8678	v61	ACATCGCTCGTC	st39
ST03V44	ST03V44	ST03	V44	ATA	TGC	A	T	A	T	G	C	5	M	3	5M3	brown	5' M 3'	3	AT, TG, AC	806F_V029	GGACTATCAGGGGATCTACT	61.8826	v29	ACATCGCTCGTC	st39
ST03V45	ST03V45	ST03	V45	ATA	AGC	A	T	A	A	G	C	_	M	3	_M3	orange	_ M 3'	2	AA, TG, AC	806F_V045	GGACTAACAGGGGATCTACT	61.8973	v45	ACATCGCTCGTC	st39
ST03V46	ST03V46	ST03	V46	ATA	GAG	A	T	A	G	A	G	5	M	3	5M3	brown	5' M 3'	3	AG, TA, AG	806F_V060	GGACTAGCAGGGAATCTAGT	61.9121	v60	ACATCGCTCGTC	st39
ST03V47	ST03V47	ST03	V47	ATA	TAG	A	T	A	T	A	G	5	M	3	5M3	brown	5' M 3'	3	AT, TA, AG	806F_V028	GGACTATCAGGGAATCTAGT	61.9268	v28	ACATCGCTCGTC	st39
ST03V48	ST03V48	ST03	V48	ATA	AAG	A	T	A	A	A	G	_	M	3	_M3	orange	_ M 3'	2	AA, TA, AG	806F_V044	GGACTAACAGGGAATCTAGT	61.9416	v44	ACATCGCTCGTC	st39
ST03V49	ST03V49	ST03	V49	ATA	GCG	A	T	A	G	C	G	5	M	3	5M3	brown	5' M 3'	3	AG, TC, AG	806F_V052	GGACTAGCAGGGCATCTAGT	61.9563	v52	ACATCGCTCGTC	st39
ST03V50	ST03V50	ST03	V50	ATA	TCG	A	T	A	T	C	G	5	M	3	5M3	brown	5' M 3'	3	AT, TC, AG	806F_V020	GGACTATCAGGGCATCTAGT	61.9711	v20	ACATCGCTCGTC	st39
ST03V51	ST03V51	ST03	V51	ATA	ACG	A	T	A	A	C	G	_	M	3	_M3	orange	_ M 3'	2	AA, TC, AG	806F_V036	GGACTAACAGGGCATCTAGT	61.9858	v36	ACATCGCTCGTC	st39
ST03V52	ST03V52	ST03	V52	ATA	GGG	A	T	A	G	G	G	5	M	3	5M3	brown	5' M 3'	3	AG, TG, AG	806F_V064	GGACTAGCAGGGGATCTAGT	62.0006	v64	ACATCGCTCGTC	st39
ST03V53	ST03V53	ST03	V53	ATA	TGG	A	T	A	T	G	G	5	M	3	5M3	brown	5' M 3'	3	AT, TG, AG	806F_V032	GGACTATCAGGGGATCTAGT	62.0153	v32	ACATCGCTCGTC	st39
ST03V54	ST03V54	ST03	V54	ATA	AGG	A	T	A	A	G	G	_	M	3	_M3	orange	_ M 3'	2	AA, TG, AG	806F_V048	GGACTAACAGGGGATCTAGT	62.0301	v48	ACATCGCTCGTC	st39
ST03V55	ST03V55	ST03	V55	ATA	GAT	A	T	A	G	A	T	5	M	3	5M3	brown	5' M 3'	3	AG, TA, AT	806F_V058	GGACTAGCAGGGAATCTATT	62.0448	v58	ACATCGCTCGTC	st39
ST03V56	ST03V56	ST03	V56	ATA	TAT	A	T	A	T	A	T	5	M	3	5M3	brown	5' M 3'	3	AT, TA, AT	806F_V026	GGACTATCAGGGAATCTATT	62.0596	v26	ACATCGCTCGTC	st39
ST03V57	ST03V57	ST03	V57	ATA	AAT	A	T	A	A	A	T	_	M	3	_M3	orange	_ M 3'	2	AA, TA, AT	806F_V042	GGACTAACAGGGAATCTATT	62.0743	v42	ACATCGCTCGTC	st39
ST03V58	ST03V58	ST03	V58	ATA	GCT	A	T	A	G	C	T	5	M	3	5M3	brown	5' M 3'	3	AG, TC, AT	806F_V050	GGACTAGCAGGGCATCTATT	62.0891	v50	ACATCGCTCGTC	st39
ST03V59	ST03V59	ST03	V59	ATA	TCT	A	T	A	T	C	T	5	M	3	5M3	brown	5' M 3'	3	AT, TC, AT	806F_V018	GGACTATCAGGGCATCTATT	62.1039	v18	ACATCGCTCGTC	st39
ST03V60	ST03V60	ST03	V60	ATA	ACT	A	T	A	A	C	T	_	M	3	_M3	orange	_ M 3'	2	AA, TC, AT	806F_V034	GGACTAACAGGGCATCTATT	62.1186	v34	ACATCGCTCGTC	st39
ST03V61	ST03V61	ST03	V61	ATA	GGT	A	T	A	G	G	T	5	M	3	5M3	brown	5' M 3'	3	AG, TG, AT	806F_V062	GGACTAGCAGGGGATCTATT	62.1334	v62	ACATCGCTCGTC	st39
ST03V62	ST03V62	ST03	V62	ATA	TGT	A	T	A	T	G	T	5	M	3	5M3	brown	5' M 3'	3	AT, TG, AT	806F_V030	GGACTATCAGGGGATCTATT	62.1481	v30	ACATCGCTCGTC	st39
ST03V63	ST03V63	ST03	V63	ATA	AGT	A	T	A	A	G	T	_	M	3	_M3	orange	_ M 3'	2	AA, TG, AT	806F_V046	GGACTAACAGGGGATCTATT	62.1629	v46	ACATCGCTCGTC	st39
ST04V00	ST04V00	ST04	V00	CAA	CTA	C	A	A	C	T	A	_	M	_	_M_	yellow	_ M _	1	CC, AT, AA	806F_V001	GGACTACCAGGGTATCTAAT	62.1776	v1	GAACCTTTCCCG	st11
ST04V01	ST04V01	ST04	V01	CAA	GTA	C	A	A	G	T	A	5	M	_	5M_	green	5' M _	2	CG, AT, AA	806F_V055	GGACTAGCAGGGTATCTAAT	62.1924	v55	GAACCTTTCCCG	st11
ST04V02	ST04V02	ST04	V02	CAA	TTA	C	A	A	T	T	A	5	M	_	5M_	green	5' M _	2	CT, AT, AA	806F_V023	GGACTATCAGGGTATCTAAT	62.2071	v23	GAACCTTTCCCG	st11
ST04V03	ST04V03	ST04	V03	CAA	ATA	C	A	A	A	T	A	5	M	_	5M_	green	5' M _	2	CA, AT, AA	806F_V039	GGACTAACAGGGTATCTAAT	62.2219	v39	GAACCTTTCCCG	st11
ST04V04	ST04V04	ST04	V04	CAA	CAA	C	A	A	C	A	A	_	_	_	___	black	_ _ _	0	CC, AA, AA	806F_V11	GGACTACCAGGGAATCTAAT	62.2366	v11	GAACCTTTCCCG	st11
ST04V05	ST04V05	ST04	V05	CAA	CCA	C	A	A	C	C	A	_	M	_	_M_	yellow	_ M _	1	CC, AC, AA	806F_V004	GGACTACCAGGGCATCTAAT	62.2514	v4	GAACCTTTCCCG	st11
ST04V06	ST04V06	ST04	V06	CAA	CGA	C	A	A	C	G	A	_	M	_	_M_	yellow	_ M _	1	CC, AG, AA	806F_V15	GGACTACCAGGGGATCTAAT	62.2661	v15	GAACCTTTCCCG	st11
ST04V07	ST04V07	ST04	V07	CAA	CTC	C	A	A	C	T	C	_	M	3	_M3	orange	_ M 3'	2	CC, AT, AC	806F_V006	GGACTACCAGGGTATCTACT	62.2809	v6	GAACCTTTCCCG	st11
ST04V08	ST04V08	ST04	V08	CAA	CTG	C	A	A	C	T	G	_	M	3	_M3	orange	_ M 3'	2	CC, AT, AG	806F_V008	GGACTACCAGGGTATCTAGT	62.2956	v8	GAACCTTTCCCG	st11
ST04V09	ST04V09	ST04	V09	CAA	CTT	C	A	A	C	T	T	_	M	3	_M3	orange	_ M 3'	2	CC, AT, AT	806F_V007	GGACTACCAGGGTATCTATT	62.3104	v7	GAACCTTTCCCG	st11
ST04V10	ST04V10	ST04	V10	CAA	GAA	C	A	A	G	A	A	5	_	_	5__	blue	5' _ _	1	CG, AA, AA	806F_V059	GGACTAGCAGGGAATCTAAT	62.3251	v59	GAACCTTTCCCG	st11
ST04V11	ST04V11	ST04	V11	CAA	TAA	C	A	A	T	A	A	5	_	_	5__	blue	5' _ _	1	CT, AA, AA	806F_V027	GGACTATCAGGGAATCTAAT	62.3399	v27	GAACCTTTCCCG	st11
ST04V12	ST04V12	ST04	V12	CAA	AAA	C	A	A	A	A	A	5	_	_	5__	blue	5' _ _	1	CA, AA, AA	806F_V043	GGACTAACAGGGAATCTAAT	62.3546	v43	GAACCTTTCCCG	st11
ST04V13	ST04V13	ST04	V13	CAA	GCA	C	A	A	G	C	A	5	M	_	5M_	green	5' M _	2	CG, AC, AA	806F_V051	GGACTAGCAGGGCATCTAAT	62.3694	v51	GAACCTTTCCCG	st11
ST04V14	ST04V14	ST04	V14	CAA	TCA	C	A	A	T	C	A	5	M	_	5M_	green	5' M _	2	CT, AC, AA	806F_V019	GGACTATCAGGGCATCTAAT	62.3842	v19	GAACCTTTCCCG	st11
ST04V15	ST04V15	ST04	V15	CAA	ACA	C	A	A	A	C	A	5	M	_	5M_	green	5' M _	2	CA, AC, AA	806F_V035	GGACTAACAGGGCATCTAAT	62.3989	v35	GAACCTTTCCCG	st11
ST04V16	ST04V16	ST04	V16	CAA	GGA	C	A	A	G	G	A	5	M	_	5M_	green	5' M _	2	CG, AG, AA	806F_V063	GGACTAGCAGGGGATCTAAT	62.4137	v63	GAACCTTTCCCG	st11
ST04V17	ST04V17	ST04	V17	CAA	TGA	C	A	A	T	G	A	5	M	_	5M_	green	5' M _	2	CT, AG, AA	806F_V031	GGACTATCAGGGGATCTAAT	62.4284	v31	GAACCTTTCCCG	st11
ST04V18	ST04V18	ST04	V18	CAA	AGA	C	A	A	A	G	A	5	M	_	5M_	green	5' M _	2	CA, AG, AA	806F_V047	GGACTAACAGGGGATCTAAT	62.4432	v47	GAACCTTTCCCG	st11
ST04V19	ST04V19	ST04	V19	CAA	CAC	C	A	A	C	A	C	_	_	3	__3	red	_ _ 3'	1	CC, AA, AC	806F_V09	GGACTACCAGGGAATCTACT	62.4579	v9	GAACCTTTCCCG	st11
ST04V20	ST04V20	ST04	V20	CAA	CCC	C	A	A	C	C	C	_	M	3	_M3	orange	_ M 3'	2	CC, AC, AC	806F_V002	GGACTACCAGGGCATCTACT	62.4727	v2	GAACCTTTCCCG	st11
ST04V21	ST04V21	ST04	V21	CAA	CGC	C	A	A	C	G	C	_	M	3	_M3	orange	_ M 3'	2	CC, AG, AC	806F_V13	GGACTACCAGGGGATCTACT	62.4874	v13	GAACCTTTCCCG	st11
ST04V22	ST04V22	ST04	V22	CAA	CAG	C	A	A	C	A	G	_	_	3	__3	red	_ _ 3'	1	CC, AA, AG	806F_V12	GGACTACCAGGGAATCTAGT	62.5022	v12	GAACCTTTCCCG	st11
ST04V23	ST04V23	ST04	V23	CAA	CCG	C	A	A	C	C	G	_	M	3	_M3	orange	_ M 3'	2	CC, AC, AG	806F_V005	GGACTACCAGGGCATCTAGT	62.5169	v5	GAACCTTTCCCG	st11
ST04V24	ST04V24	ST04	V24	CAA	CGG	C	A	A	C	G	G	_	M	3	_M3	orange	_ M 3'	2	CC, AG, AG	806F_V16	GGACTACCAGGGGATCTAGT	62.5317	v16	GAACCTTTCCCG	st11
ST04V25	ST04V25	ST04	V25	CAA	CAT	C	A	A	C	A	T	_	_	3	__3	red	_ _ 3'	1	CC, AA, AT	806F_V10	GGACTACCAGGGAATCTATT	62.5464	v10	GAACCTTTCCCG	st11
ST04V26	ST04V26	ST04	V26	CAA	CCT	C	A	A	C	C	T	_	M	3	_M3	orange	_ M 3'	2	CC, AC, AT	806F_V003	GGACTACCAGGGCATCTATT	62.5612	v3	GAACCTTTCCCG	st11
ST04V27	ST04V27	ST04	V27	CAA	CGT	C	A	A	C	G	T	_	M	3	_M3	orange	_ M 3'	2	CC, AG, AT	806F_V14	GGACTACCAGGGGATCTATT	62.5759	v14	GAACCTTTCCCG	st11
ST04V28	ST04V28	ST04	V28	CAA	GTC	C	A	A	G	T	C	5	M	3	5M3	brown	5' M 3'	3	CG, AT, AC	806F_V053	GGACTAGCAGGGTATCTACT	62.5907	v53	GAACCTTTCCCG	st11
ST04V29	ST04V29	ST04	V29	CAA	TTC	C	A	A	T	T	C	5	M	3	5M3	brown	5' M 3'	3	CT, AT, AC	806F_V021	GGACTATCAGGGTATCTACT	62.6054	v21	GAACCTTTCCCG	st11
ST04V30	ST04V30	ST04	V30	CAA	ATC	C	A	A	A	T	C	5	M	3	5M3	brown	5' M 3'	3	CA, AT, AC	806F_V037	GGACTAACAGGGTATCTACT	62.6202	v37	GAACCTTTCCCG	st11
ST04V31	ST04V31	ST04	V31	CAA	GTG	C	A	A	G	T	G	5	M	3	5M3	brown	5' M 3'	3	CG, AT, AG	806F_V056	GGACTAGCAGGGTATCTAGT	62.635	v56	GAACCTTTCCCG	st11
ST04V32	ST04V32	ST04	V32	CAA	TTG	C	A	A	T	T	G	5	M	3	5M3	brown	5' M 3'	3	CT, AT, AG	806F_V024	GGACTATCAGGGTATCTAGT	62.6497	v24	GAACCTTTCCCG	st11
ST04V33	ST04V33	ST04	V33	CAA	ATG	C	A	A	A	T	G	5	M	3	5M3	brown	5' M 3'	3	CA, AT, AG	806F_V040	GGACTAACAGGGTATCTAGT	62.6645	v40	GAACCTTTCCCG	st11
ST04V34	ST04V34	ST04	V34	CAA	GTT	C	A	A	G	T	T	5	M	3	5M3	brown	5' M 3'	3	CG, AT, AT	806F_V054	GGACTAGCAGGGTATCTATT	62.6792	v54	GAACCTTTCCCG	st11
ST04V35	ST04V35	ST04	V35	CAA	TTT	C	A	A	T	T	T	5	M	3	5M3	brown	5' M 3'	3	CT, AT, AT	806F_V022	GGACTATCAGGGTATCTATT	62.694	v22	GAACCTTTCCCG	st11
ST04V36	ST04V36	ST04	V36	CAA	ATT	C	A	A	A	T	T	5	M	3	5M3	brown	5' M 3'	3	CA, AT, AT	806F_V038	GGACTAACAGGGTATCTATT	62.7087	v38	GAACCTTTCCCG	st11
ST04V37	ST04V37	ST04	V37	CAA	GAC	C	A	A	G	A	C	5	_	3	5_3	purple	5' _ 3'	2	CG, AA, AC	806F_V057	GGACTAGCAGGGAATCTACT	62.7235	v57	GAACCTTTCCCG	st11
ST04V38	ST04V38	ST04	V38	CAA	TAC	C	A	A	T	A	C	5	_	3	5_3	purple	5' _ 3'	2	CT, AA, AC	806F_V025	GGACTATCAGGGAATCTACT	62.7382	v25	GAACCTTTCCCG	st11
ST04V39	ST04V39	ST04	V39	CAA	AAC	C	A	A	A	A	C	5	_	3	5_3	purple	5' _ 3'	2	CA, AA, AC	806F_V041	GGACTAACAGGGAATCTACT	62.753	v41	GAACCTTTCCCG	st11
ST04V40	ST04V40	ST04	V40	CAA	GCC	C	A	A	G	C	C	5	M	3	5M3	brown	5' M 3'	3	CG, AC, AC	806F_V049	GGACTAGCAGGGCATCTACT	62.7677	v49	GAACCTTTCCCG	st11
ST04V41	ST04V41	ST04	V41	CAA	TCC	C	A	A	T	C	C	5	M	3	5M3	brown	5' M 3'	3	CT, AC, AC	806F_V017	GGACTATCAGGGCATCTACT	62.7825	v17	GAACCTTTCCCG	st11
ST04V42	ST04V42	ST04	V42	CAA	ACC	C	A	A	A	C	C	5	M	3	5M3	brown	5' M 3'	3	CA, AC, AC	806F_V033	GGACTAACAGGGCATCTACT	62.7972	v33	GAACCTTTCCCG	st11
ST04V43	ST04V43	ST04	V43	CAA	GGC	C	A	A	G	G	C	5	M	3	5M3	brown	5' M 3'	3	CG, AG, AC	806F_V061	GGACTAGCAGGGGATCTACT	62.812	v61	GAACCTTTCCCG	st11
ST04V44	ST04V44	ST04	V44	CAA	TGC	C	A	A	T	G	C	5	M	3	5M3	brown	5' M 3'	3	CT, AG, AC	806F_V029	GGACTATCAGGGGATCTACT	62.8267	v29	GAACCTTTCCCG	st11
ST04V45	ST04V45	ST04	V45	CAA	AGC	C	A	A	A	G	C	5	M	3	5M3	brown	5' M 3'	3	CA, AG, AC	806F_V045	GGACTAACAGGGGATCTACT	62.8415	v45	GAACCTTTCCCG	st11
ST04V46	ST04V46	ST04	V46	CAA	GAG	C	A	A	G	A	G	5	_	3	5_3	purple	5' _ 3'	2	CG, AA, AG	806F_V060	GGACTAGCAGGGAATCTAGT	62.8562	v60	GAACCTTTCCCG	st11
ST04V47	ST04V47	ST04	V47	CAA	TAG	C	A	A	T	A	G	5	_	3	5_3	purple	5' _ 3'	2	CT, AA, AG	806F_V028	GGACTATCAGGGAATCTAGT	62.871	v28	GAACCTTTCCCG	st11
ST04V48	ST04V48	ST04	V48	CAA	AAG	C	A	A	A	A	G	5	_	3	5_3	purple	5' _ 3'	2	CA, AA, AG	806F_V044	GGACTAACAGGGAATCTAGT	62.8857	v44	GAACCTTTCCCG	st11
ST04V49	ST04V49	ST04	V49	CAA	GCG	C	A	A	G	C	G	5	M	3	5M3	brown	5' M 3'	3	CG, AC, AG	806F_V052	GGACTAGCAGGGCATCTAGT	62.9005	v52	GAACCTTTCCCG	st11
ST04V50	ST04V50	ST04	V50	CAA	TCG	C	A	A	T	C	G	5	M	3	5M3	brown	5' M 3'	3	CT, AC, AG	806F_V020	GGACTATCAGGGCATCTAGT	62.9153	v20	GAACCTTTCCCG	st11
ST04V51	ST04V51	ST04	V51	CAA	ACG	C	A	A	A	C	G	5	M	3	5M3	brown	5' M 3'	3	CA, AC, AG	806F_V036	GGACTAACAGGGCATCTAGT	62.93	v36	GAACCTTTCCCG	st11
ST04V52	ST04V52	ST04	V52	CAA	GGG	C	A	A	G	G	G	5	M	3	5M3	brown	5' M 3'	3	CG, AG, AG	806F_V064	GGACTAGCAGGGGATCTAGT	62.9448	v64	GAACCTTTCCCG	st11
ST04V53	ST04V53	ST04	V53	CAA	TGG	C	A	A	T	G	G	5	M	3	5M3	brown	5' M 3'	3	CT, AG, AG	806F_V032	GGACTATCAGGGGATCTAGT	62.9595	v32	GAACCTTTCCCG	st11
ST04V54	ST04V54	ST04	V54	CAA	AGG	C	A	A	A	G	G	5	M	3	5M3	brown	5' M 3'	3	CA, AG, AG	806F_V048	GGACTAACAGGGGATCTAGT	62.9743	v48	GAACCTTTCCCG	st11
ST04V55	ST04V55	ST04	V55	CAA	GAT	C	A	A	G	A	T	5	_	3	5_3	purple	5' _ 3'	2	CG, AA, AT	806F_V058	GGACTAGCAGGGAATCTATT	62.989	v58	GAACCTTTCCCG	st11
ST04V56	ST04V56	ST04	V56	CAA	TAT	C	A	A	T	A	T	5	_	3	5_3	purple	5' _ 3'	2	CT, AA, AT	806F_V026	GGACTATCAGGGAATCTATT	63.0038	v26	GAACCTTTCCCG	st11
ST04V57	ST04V57	ST04	V57	CAA	AAT	C	A	A	A	A	T	5	_	3	5_3	purple	5' _ 3'	2	CA, AA, AT	806F_V042	GGACTAACAGGGAATCTATT	63.0185	v42	GAACCTTTCCCG	st11
ST04V58	ST04V58	ST04	V58	CAA	GCT	C	A	A	G	C	T	5	M	3	5M3	brown	5' M 3'	3	CG, AC, AT	806F_V050	GGACTAGCAGGGCATCTATT	63.0333	v50	GAACCTTTCCCG	st11
ST04V59	ST04V59	ST04	V59	CAA	TCT	C	A	A	T	C	T	5	M	3	5M3	brown	5' M 3'	3	CT, AC, AT	806F_V018	GGACTATCAGGGCATCTATT	63.048	v18	GAACCTTTCCCG	st11
ST04V60	ST04V60	ST04	V60	CAA	ACT	C	A	A	A	C	T	5	M	3	5M3	brown	5' M 3'	3	CA, AC, AT	806F_V034	GGACTAACAGGGCATCTATT	63.0628	v34	GAACCTTTCCCG	st11
ST04V61	ST04V61	ST04	V61	CAA	GGT	C	A	A	G	G	T	5	M	3	5M3	brown	5' M 3'	3	CG, AG, AT	806F_V062	GGACTAGCAGGGGATCTATT	63.0775	v62	GAACCTTTCCCG	st11
ST04V62	ST04V62	ST04	V62	CAA	TGT	C	A	A	T	G	T	5	M	3	5M3	brown	5' M 3'	3	CT, AG, AT	806F_V030	GGACTATCAGGGGATCTATT	63.0923	v30	GAACCTTTCCCG	st11
ST04V63	ST04V63	ST04	V63	CAA	AGT	C	A	A	A	G	T	5	M	3	5M3	brown	5' M 3'	3	CA, AG, AT	806F_V046	GGACTAACAGGGGATCTATT	63.107	v46	GAACCTTTCCCG	st11
ST05V00	ST05V00	ST05	V00	CCA	CTA	C	C	A	C	T	A	_	M	_	_M_	yellow	_ M _	1	CC, CT, AA	806F_V001	GGACTACCAGGGTATCTAAT	63.1218	v1	TGCGCTCCAACT	st4
ST05V01	ST05V01	ST05	V01	CCA	GTA	C	C	A	G	T	A	5	M	_	5M_	green	5' M _	2	CG, CT, AA	806F_V055	GGACTAGCAGGGTATCTAAT	63.1365	v55	TGCGCTCCAACT	st4
ST05V02	ST05V02	ST05	V02	CCA	TTA	C	C	A	T	T	A	5	M	_	5M_	green	5' M _	2	CT, CT, AA	806F_V023	GGACTATCAGGGTATCTAAT	63.1513	v23	TGCGCTCCAACT	st4
ST05V03	ST05V03	ST05	V03	CCA	ATA	C	C	A	A	T	A	5	M	_	5M_	green	5' M _	2	CA, CT, AA	806F_V039	GGACTAACAGGGTATCTAAT	63.1661	v39	TGCGCTCCAACT	st4
ST05V04	ST05V04	ST05	V04	CCA	CAA	C	C	A	C	A	A	_	M	_	_M_	yellow	_ M _	1	CC, CA, AA	806F_V11	GGACTACCAGGGAATCTAAT	63.1808	v11	TGCGCTCCAACT	st4
ST05V05	ST05V05	ST05	V05	CCA	CCA	C	C	A	C	C	A	_	_	_	___	black	_ _ _	0	CC, CC, AA	806F_V004	GGACTACCAGGGCATCTAAT	63.1956	v4	TGCGCTCCAACT	st4
ST05V06	ST05V06	ST05	V06	CCA	CGA	C	C	A	C	G	A	_	M	_	_M_	yellow	_ M _	1	CC, CG, AA	806F_V15	GGACTACCAGGGGATCTAAT	63.2103	v15	TGCGCTCCAACT	st4
ST05V07	ST05V07	ST05	V07	CCA	CTC	C	C	A	C	T	C	_	M	3	_M3	orange	_ M 3'	2	CC, CT, AC	806F_V006	GGACTACCAGGGTATCTACT	63.2251	v6	TGCGCTCCAACT	st4
ST05V08	ST05V08	ST05	V08	CCA	CTG	C	C	A	C	T	G	_	M	3	_M3	orange	_ M 3'	2	CC, CT, AG	806F_V008	GGACTACCAGGGTATCTAGT	63.2398	v8	TGCGCTCCAACT	st4
ST05V09	ST05V09	ST05	V09	CCA	CTT	C	C	A	C	T	T	_	M	3	_M3	orange	_ M 3'	2	CC, CT, AT	806F_V007	GGACTACCAGGGTATCTATT	63.2546	v7	TGCGCTCCAACT	st4
ST05V10	ST05V10	ST05	V10	CCA	GAA	C	C	A	G	A	A	5	M	_	5M_	green	5' M _	2	CG, CA, AA	806F_V059	GGACTAGCAGGGAATCTAAT	63.2693	v59	TGCGCTCCAACT	st4
ST05V11	ST05V11	ST05	V11	CCA	TAA	C	C	A	T	A	A	5	M	_	5M_	green	5' M _	2	CT, CA, AA	806F_V027	GGACTATCAGGGAATCTAAT	63.2841	v27	TGCGCTCCAACT	st4
ST05V12	ST05V12	ST05	V12	CCA	AAA	C	C	A	A	A	A	5	M	_	5M_	green	5' M _	2	CA, CA, AA	806F_V043	GGACTAACAGGGAATCTAAT	63.2988	v43	TGCGCTCCAACT	st4
ST05V13	ST05V13	ST05	V13	CCA	GCA	C	C	A	G	C	A	5	_	_	5__	blue	5' _ _	1	CG, CC, AA	806F_V051	GGACTAGCAGGGCATCTAAT	63.3136	v51	TGCGCTCCAACT	st4
ST05V14	ST05V14	ST05	V14	CCA	TCA	C	C	A	T	C	A	5	_	_	5__	blue	5' _ _	1	CT, CC, AA	806F_V019	GGACTATCAGGGCATCTAAT	63.3283	v19	TGCGCTCCAACT	st4
ST05V15	ST05V15	ST05	V15	CCA	ACA	C	C	A	A	C	A	5	_	_	5__	blue	5' _ _	1	CA, CC, AA	806F_V035	GGACTAACAGGGCATCTAAT	63.3431	v35	TGCGCTCCAACT	st4
ST05V16	ST05V16	ST05	V16	CCA	GGA	C	C	A	G	G	A	5	M	_	5M_	green	5' M _	2	CG, CG, AA	806F_V063	GGACTAGCAGGGGATCTAAT	63.3578	v63	TGCGCTCCAACT	st4
ST05V17	ST05V17	ST05	V17	CCA	TGA	C	C	A	T	G	A	5	M	_	5M_	green	5' M _	2	CT, CG, AA	806F_V031	GGACTATCAGGGGATCTAAT	63.3726	v31	TGCGCTCCAACT	st4
ST05V18	ST05V18	ST05	V18	CCA	AGA	C	C	A	A	G	A	5	M	_	5M_	green	5' M _	2	CA, CG, AA	806F_V047	GGACTAACAGGGGATCTAAT	63.3873	v47	TGCGCTCCAACT	st4
ST05V19	ST05V19	ST05	V19	CCA	CAC	C	C	A	C	A	C	_	M	3	_M3	orange	_ M 3'	2	CC, CA, AC	806F_V09	GGACTACCAGGGAATCTACT	63.4021	v9	TGCGCTCCAACT	st4
ST05V20	ST05V20	ST05	V20	CCA	CCC	C	C	A	C	C	C	_	_	3	__3	red	_ _ 3'	1	CC, CC, AC	806F_V002	GGACTACCAGGGCATCTACT	63.4168	v2	TGCGCTCCAACT	st4
ST05V21	ST05V21	ST05	V21	CCA	CGC	C	C	A	C	G	C	_	M	3	_M3	orange	_ M 3'	2	CC, CG, AC	806F_V13	GGACTACCAGGGGATCTACT	63.4316	v13	TGCGCTCCAACT	st4
ST05V22	ST05V22	ST05	V22	CCA	CAG	C	C	A	C	A	G	_	M	3	_M3	orange	_ M 3'	2	CC, CA, AG	806F_V12	GGACTACCAGGGAATCTAGT	63.4464	v12	TGCGCTCCAACT	st4
ST05V23	ST05V23	ST05	V23	CCA	CCG	C	C	A	C	C	G	_	_	3	__3	red	_ _ 3'	1	CC, CC, AG	806F_V005	GGACTACCAGGGCATCTAGT	63.4611	v5	TGCGCTCCAACT	st4
ST05V24	ST05V24	ST05	V24	CCA	CGG	C	C	A	C	G	G	_	M	3	_M3	orange	_ M 3'	2	CC, CG, AG	806F_V16	GGACTACCAGGGGATCTAGT	63.4759	v16	TGCGCTCCAACT	st4
ST05V25	ST05V25	ST05	V25	CCA	CAT	C	C	A	C	A	T	_	M	3	_M3	orange	_ M 3'	2	CC, CA, AT	806F_V10	GGACTACCAGGGAATCTATT	63.4906	v10	TGCGCTCCAACT	st4
ST05V26	ST05V26	ST05	V26	CCA	CCT	C	C	A	C	C	T	_	_	3	__3	red	_ _ 3'	1	CC, CC, AT	806F_V003	GGACTACCAGGGCATCTATT	63.5054	v3	TGCGCTCCAACT	st4
ST05V27	ST05V27	ST05	V27	CCA	CGT	C	C	A	C	G	T	_	M	3	_M3	orange	_ M 3'	2	CC, CG, AT	806F_V14	GGACTACCAGGGGATCTATT	63.5201	v14	TGCGCTCCAACT	st4
ST05V28	ST05V28	ST05	V28	CCA	GTC	C	C	A	G	T	C	5	M	3	5M3	brown	5' M 3'	3	CG, CT, AC	806F_V053	GGACTAGCAGGGTATCTACT	63.5349	v53	TGCGCTCCAACT	st4
ST05V29	ST05V29	ST05	V29	CCA	TTC	C	C	A	T	T	C	5	M	3	5M3	brown	5' M 3'	3	CT, CT, AC	806F_V021	GGACTATCAGGGTATCTACT	63.5496	v21	TGCGCTCCAACT	st4
ST05V30	ST05V30	ST05	V30	CCA	ATC	C	C	A	A	T	C	5	M	3	5M3	brown	5' M 3'	3	CA, CT, AC	806F_V037	GGACTAACAGGGTATCTACT	63.5644	v37	TGCGCTCCAACT	st4
ST05V31	ST05V31	ST05	V31	CCA	GTG	C	C	A	G	T	G	5	M	3	5M3	brown	5' M 3'	3	CG, CT, AG	806F_V056	GGACTAGCAGGGTATCTAGT	63.5791	v56	TGCGCTCCAACT	st4
ST05V32	ST05V32	ST05	V32	CCA	TTG	C	C	A	T	T	G	5	M	3	5M3	brown	5' M 3'	3	CT, CT, AG	806F_V024	GGACTATCAGGGTATCTAGT	63.5939	v24	TGCGCTCCAACT	st4
ST05V33	ST05V33	ST05	V33	CCA	ATG	C	C	A	A	T	G	5	M	3	5M3	brown	5' M 3'	3	CA, CT, AG	806F_V040	GGACTAACAGGGTATCTAGT	63.6086	v40	TGCGCTCCAACT	st4
ST05V34	ST05V34	ST05	V34	CCA	GTT	C	C	A	G	T	T	5	M	3	5M3	brown	5' M 3'	3	CG, CT, AT	806F_V054	GGACTAGCAGGGTATCTATT	63.6234	v54	TGCGCTCCAACT	st4
ST05V35	ST05V35	ST05	V35	CCA	TTT	C	C	A	T	T	T	5	M	3	5M3	brown	5' M 3'	3	CT, CT, AT	806F_V022	GGACTATCAGGGTATCTATT	63.6381	v22	TGCGCTCCAACT	st4
ST05V36	ST05V36	ST05	V36	CCA	ATT	C	C	A	A	T	T	5	M	3	5M3	brown	5' M 3'	3	CA, CT, AT	806F_V038	GGACTAACAGGGTATCTATT	63.6529	v38	TGCGCTCCAACT	st4
ST05V37	ST05V37	ST05	V37	CCA	GAC	C	C	A	G	A	C	5	M	3	5M3	brown	5' M 3'	3	CG, CA, AC	806F_V057	GGACTAGCAGGGAATCTACT	63.6676	v57	TGCGCTCCAACT	st4
ST05V38	ST05V38	ST05	V38	CCA	TAC	C	C	A	T	A	C	5	M	3	5M3	brown	5' M 3'	3	CT, CA, AC	806F_V025	GGACTATCAGGGAATCTACT	63.6824	v25	TGCGCTCCAACT	st4
ST05V39	ST05V39	ST05	V39	CCA	AAC	C	C	A	A	A	C	5	M	3	5M3	brown	5' M 3'	3	CA, CA, AC	806F_V041	GGACTAACAGGGAATCTACT	63.6971	v41	TGCGCTCCAACT	st4
ST05V40	ST05V40	ST05	V40	CCA	GCC	C	C	A	G	C	C	5	_	3	5_3	purple	5' _ 3'	2	CG, CC, AC	806F_V049	GGACTAGCAGGGCATCTACT	63.7119	v49	TGCGCTCCAACT	st4
ST05V41	ST05V41	ST05	V41	CCA	TCC	C	C	A	T	C	C	5	_	3	5_3	purple	5' _ 3'	2	CT, CC, AC	806F_V017	GGACTATCAGGGCATCTACT	63.7267	v17	TGCGCTCCAACT	st4
ST05V42	ST05V42	ST05	V42	CCA	ACC	C	C	A	A	C	C	5	_	3	5_3	purple	5' _ 3'	2	CA, CC, AC	806F_V033	GGACTAACAGGGCATCTACT	63.7414	v33	TGCGCTCCAACT	st4
ST05V43	ST05V43	ST05	V43	CCA	GGC	C	C	A	G	G	C	5	M	3	5M3	brown	5' M 3'	3	CG, CG, AC	806F_V061	GGACTAGCAGGGGATCTACT	63.7562	v61	TGCGCTCCAACT	st4
ST05V44	ST05V44	ST05	V44	CCA	TGC	C	C	A	T	G	C	5	M	3	5M3	brown	5' M 3'	3	CT, CG, AC	806F_V029	GGACTATCAGGGGATCTACT	63.7709	v29	TGCGCTCCAACT	st4
ST05V45	ST05V45	ST05	V45	CCA	AGC	C	C	A	A	G	C	5	M	3	5M3	brown	5' M 3'	3	CA, CG, AC	806F_V045	GGACTAACAGGGGATCTACT	63.7857	v45	TGCGCTCCAACT	st4
ST05V46	ST05V46	ST05	V46	CCA	GAG	C	C	A	G	A	G	5	M	3	5M3	brown	5' M 3'	3	CG, CA, AG	806F_V060	GGACTAGCAGGGAATCTAGT	63.8004	v60	TGCGCTCCAACT	st4
ST05V47	ST05V47	ST05	V47	CCA	TAG	C	C	A	T	A	G	5	M	3	5M3	brown	5' M 3'	3	CT, CA, AG	806F_V028	GGACTATCAGGGAATCTAGT	63.8152	v28	TGCGCTCCAACT	st4
ST05V48	ST05V48	ST05	V48	CCA	AAG	C	C	A	A	A	G	5	M	3	5M3	brown	5' M 3'	3	CA, CA, AG	806F_V044	GGACTAACAGGGAATCTAGT	63.8299	v44	TGCGCTCCAACT	st4
ST05V49	ST05V49	ST05	V49	CCA	GCG	C	C	A	G	C	G	5	_	3	5_3	purple	5' _ 3'	2	CG, CC, AG	806F_V052	GGACTAGCAGGGCATCTAGT	63.8447	v52	TGCGCTCCAACT	st4
ST05V50	ST05V50	ST05	V50	CCA	TCG	C	C	A	T	C	G	5	_	3	5_3	purple	5' _ 3'	2	CT, CC, AG	806F_V020	GGACTATCAGGGCATCTAGT	63.8594	v20	TGCGCTCCAACT	st4
ST05V51	ST05V51	ST05	V51	CCA	ACG	C	C	A	A	C	G	5	_	3	5_3	purple	5' _ 3'	2	CA, CC, AG	806F_V036	GGACTAACAGGGCATCTAGT	63.8742	v36	TGCGCTCCAACT	st4
ST05V52	ST05V52	ST05	V52	CCA	GGG	C	C	A	G	G	G	5	M	3	5M3	brown	5' M 3'	3	CG, CG, AG	806F_V064	GGACTAGCAGGGGATCTAGT	63.8889	v64	TGCGCTCCAACT	st4
ST05V53	ST05V53	ST05	V53	CCA	TGG	C	C	A	T	G	G	5	M	3	5M3	brown	5' M 3'	3	CT, CG, AG	806F_V032	GGACTATCAGGGGATCTAGT	63.9037	v32	TGCGCTCCAACT	st4
ST05V54	ST05V54	ST05	V54	CCA	AGG	C	C	A	A	G	G	5	M	3	5M3	brown	5' M 3'	3	CA, CG, AG	806F_V048	GGACTAACAGGGGATCTAGT	63.9184	v48	TGCGCTCCAACT	st4
ST05V55	ST05V55	ST05	V55	CCA	GAT	C	C	A	G	A	T	5	M	3	5M3	brown	5' M 3'	3	CG, CA, AT	806F_V058	GGACTAGCAGGGAATCTATT	63.9332	v58	TGCGCTCCAACT	st4
ST05V56	ST05V56	ST05	V56	CCA	TAT	C	C	A	T	A	T	5	M	3	5M3	brown	5' M 3'	3	CT, CA, AT	806F_V026	GGACTATCAGGGAATCTATT	63.9479	v26	TGCGCTCCAACT	st4
ST05V57	ST05V57	ST05	V57	CCA	AAT	C	C	A	A	A	T	5	M	3	5M3	brown	5' M 3'	3	CA, CA, AT	806F_V042	GGACTAACAGGGAATCTATT	63.9627	v42	TGCGCTCCAACT	st4
ST05V58	ST05V58	ST05	V58	CCA	GCT	C	C	A	G	C	T	5	_	3	5_3	purple	5' _ 3'	2	CG, CC, AT	806F_V050	GGACTAGCAGGGCATCTATT	63.9775	v50	TGCGCTCCAACT	st4
ST05V59	ST05V59	ST05	V59	CCA	TCT	C	C	A	T	C	T	5	_	3	5_3	purple	5' _ 3'	2	CT, CC, AT	806F_V018	GGACTATCAGGGCATCTATT	63.9922	v18	TGCGCTCCAACT	st4
ST05V60	ST05V60	ST05	V60	CCA	ACT	C	C	A	A	C	T	5	_	3	5_3	purple	5' _ 3'	2	CA, CC, AT	806F_V034	GGACTAACAGGGCATCTATT	64.007	v34	TGCGCTCCAACT	st4
ST05V61	ST05V61	ST05	V61	CCA	GGT	C	C	A	G	G	T	5	M	3	5M3	brown	5' M 3'	3	CG, CG, AT	806F_V062	GGACTAGCAGGGGATCTATT	64.0217	v62	TGCGCTCCAACT	st4
ST05V62	ST05V62	ST05	V62	CCA	TGT	C	C	A	T	G	T	5	M	3	5M3	brown	5' M 3'	3	CT, CG, AT	806F_V030	GGACTATCAGGGGATCTATT	64.0365	v30	TGCGCTCCAACT	st4
ST05V63	ST05V63	ST05	V63	CCA	AGT	C	C	A	A	G	T	5	M	3	5M3	brown	5' M 3'	3	CA, CG, AT	806F_V046	GGACTAACAGGGGATCTATT	64.0512	v46	TGCGCTCCAACT	st4
ST06V00	ST06V00	ST06	V00	CGA	CTA	C	G	A	C	T	A	_	M	_	_M_	yellow	_ M _	1	CC, GT, AA	806F_V001	GGACTACCAGGGTATCTAAT	64.066	v1	GACCCTAGCTTC	st15
ST06V01	ST06V01	ST06	V01	CGA	GTA	C	G	A	G	T	A	5	M	_	5M_	green	5' M _	2	CG, GT, AA	806F_V055	GGACTAGCAGGGTATCTAAT	64.0807	v55	GACCCTAGCTTC	st15
ST06V02	ST06V02	ST06	V02	CGA	TTA	C	G	A	T	T	A	5	M	_	5M_	green	5' M _	2	CT, GT, AA	806F_V023	GGACTATCAGGGTATCTAAT	64.0955	v23	GACCCTAGCTTC	st15
ST06V03	ST06V03	ST06	V03	CGA	ATA	C	G	A	A	T	A	5	M	_	5M_	green	5' M _	2	CA, GT, AA	806F_V039	GGACTAACAGGGTATCTAAT	64.1102	v39	GACCCTAGCTTC	st15
ST06V04	ST06V04	ST06	V04	CGA	CAA	C	G	A	C	A	A	_	M	_	_M_	yellow	_ M _	1	CC, GA, AA	806F_V11	GGACTACCAGGGAATCTAAT	64.125	v11	GACCCTAGCTTC	st15
ST06V05	ST06V05	ST06	V05	CGA	CCA	C	G	A	C	C	A	_	M	_	_M_	yellow	_ M _	1	CC, GC, AA	806F_V004	GGACTACCAGGGCATCTAAT	64.1397	v4	GACCCTAGCTTC	st15
ST06V06	ST06V06	ST06	V06	CGA	CGA	C	G	A	C	G	A	_	_	_	___	black	_ _ _	0	CC, GG, AA	806F_V15	GGACTACCAGGGGATCTAAT	64.1545	v15	GACCCTAGCTTC	st15
ST06V07	ST06V07	ST06	V07	CGA	CTC	C	G	A	C	T	C	_	M	3	_M3	orange	_ M 3'	2	CC, GT, AC	806F_V006	GGACTACCAGGGTATCTACT	64.1692	v6	GACCCTAGCTTC	st15
ST06V08	ST06V08	ST06	V08	CGA	CTG	C	G	A	C	T	G	_	M	3	_M3	orange	_ M 3'	2	CC, GT, AG	806F_V008	GGACTACCAGGGTATCTAGT	64.184	v8	GACCCTAGCTTC	st15
ST06V09	ST06V09	ST06	V09	CGA	CTT	C	G	A	C	T	T	_	M	3	_M3	orange	_ M 3'	2	CC, GT, AT	806F_V007	GGACTACCAGGGTATCTATT	64.1987	v7	GACCCTAGCTTC	st15
ST06V10	ST06V10	ST06	V10	CGA	GAA	C	G	A	G	A	A	5	M	_	5M_	green	5' M _	2	CG, GA, AA	806F_V059	GGACTAGCAGGGAATCTAAT	64.2135	v59	GACCCTAGCTTC	st15
ST06V11	ST06V11	ST06	V11	CGA	TAA	C	G	A	T	A	A	5	M	_	5M_	green	5' M _	2	CT, GA, AA	806F_V027	GGACTATCAGGGAATCTAAT	64.2282	v27	GACCCTAGCTTC	st15
ST06V12	ST06V12	ST06	V12	CGA	AAA	C	G	A	A	A	A	5	M	_	5M_	green	5' M _	2	CA, GA, AA	806F_V043	GGACTAACAGGGAATCTAAT	64.243	v43	GACCCTAGCTTC	st15
ST06V13	ST06V13	ST06	V13	CGA	GCA	C	G	A	G	C	A	5	M	_	5M_	green	5' M _	2	CG, GC, AA	806F_V051	GGACTAGCAGGGCATCTAAT	64.2578	v51	GACCCTAGCTTC	st15
ST06V14	ST06V14	ST06	V14	CGA	TCA	C	G	A	T	C	A	5	M	_	5M_	green	5' M _	2	CT, GC, AA	806F_V019	GGACTATCAGGGCATCTAAT	64.2725	v19	GACCCTAGCTTC	st15
ST06V15	ST06V15	ST06	V15	CGA	ACA	C	G	A	A	C	A	5	M	_	5M_	green	5' M _	2	CA, GC, AA	806F_V035	GGACTAACAGGGCATCTAAT	64.2873	v35	GACCCTAGCTTC	st15
ST06V16	ST06V16	ST06	V16	CGA	GGA	C	G	A	G	G	A	5	_	_	5__	blue	5' _ _	1	CG, GG, AA	806F_V063	GGACTAGCAGGGGATCTAAT	64.302	v63	GACCCTAGCTTC	st15
ST06V17	ST06V17	ST06	V17	CGA	TGA	C	G	A	T	G	A	5	_	_	5__	blue	5' _ _	1	CT, GG, AA	806F_V031	GGACTATCAGGGGATCTAAT	64.3168	v31	GACCCTAGCTTC	st15
ST06V18	ST06V18	ST06	V18	CGA	AGA	C	G	A	A	G	A	5	_	_	5__	blue	5' _ _	1	CA, GG, AA	806F_V047	GGACTAACAGGGGATCTAAT	64.3315	v47	GACCCTAGCTTC	st15
ST06V19	ST06V19	ST06	V19	CGA	CAC	C	G	A	C	A	C	_	M	3	_M3	orange	_ M 3'	2	CC, GA, AC	806F_V09	GGACTACCAGGGAATCTACT	64.3463	v9	GACCCTAGCTTC	st15
ST06V20	ST06V20	ST06	V20	CGA	CCC	C	G	A	C	C	C	_	M	3	_M3	orange	_ M 3'	2	CC, GC, AC	806F_V002	GGACTACCAGGGCATCTACT	64.361	v2	GACCCTAGCTTC	st15
ST06V21	ST06V21	ST06	V21	CGA	CGC	C	G	A	C	G	C	_	_	3	__3	red	_ _ 3'	1	CC, GG, AC	806F_V13	GGACTACCAGGGGATCTACT	64.3758	v13	GACCCTAGCTTC	st15
ST06V22	ST06V22	ST06	V22	CGA	CAG	C	G	A	C	A	G	_	M	3	_M3	orange	_ M 3'	2	CC, GA, AG	806F_V12	GGACTACCAGGGAATCTAGT	64.3905	v12	GACCCTAGCTTC	st15
ST06V23	ST06V23	ST06	V23	CGA	CCG	C	G	A	C	C	G	_	M	3	_M3	orange	_ M 3'	2	CC, GC, AG	806F_V005	GGACTACCAGGGCATCTAGT	64.4053	v5	GACCCTAGCTTC	st15
ST06V24	ST06V24	ST06	V24	CGA	CGG	C	G	A	C	G	G	_	_	3	__3	red	_ _ 3'	1	CC, GG, AG	806F_V16	GGACTACCAGGGGATCTAGT	64.42	v16	GACCCTAGCTTC	st15
ST06V25	ST06V25	ST06	V25	CGA	CAT	C	G	A	C	A	T	_	M	3	_M3	orange	_ M 3'	2	CC, GA, AT	806F_V10	GGACTACCAGGGAATCTATT	64.4348	v10	GACCCTAGCTTC	st15
ST06V26	ST06V26	ST06	V26	CGA	CCT	C	G	A	C	C	T	_	M	3	_M3	orange	_ M 3'	2	CC, GC, AT	806F_V003	GGACTACCAGGGCATCTATT	64.4495	v3	GACCCTAGCTTC	st15
ST06V27	ST06V27	ST06	V27	CGA	CGT	C	G	A	C	G	T	_	_	3	__3	red	_ _ 3'	1	CC, GG, AT	806F_V14	GGACTACCAGGGGATCTATT	64.4643	v14	GACCCTAGCTTC	st15
ST06V28	ST06V28	ST06	V28	CGA	GTC	C	G	A	G	T	C	5	M	3	5M3	brown	5' M 3'	3	CG, GT, AC	806F_V053	GGACTAGCAGGGTATCTACT	64.479	v53	GACCCTAGCTTC	st15
ST06V29	ST06V29	ST06	V29	CGA	TTC	C	G	A	T	T	C	5	M	3	5M3	brown	5' M 3'	3	CT, GT, AC	806F_V021	GGACTATCAGGGTATCTACT	64.4938	v21	GACCCTAGCTTC	st15
ST06V30	ST06V30	ST06	V30	CGA	ATC	C	G	A	A	T	C	5	M	3	5M3	brown	5' M 3'	3	CA, GT, AC	806F_V037	GGACTAACAGGGTATCTACT	64.5086	v37	GACCCTAGCTTC	st15
ST06V31	ST06V31	ST06	V31	CGA	GTG	C	G	A	G	T	G	5	M	3	5M3	brown	5' M 3'	3	CG, GT, AG	806F_V056	GGACTAGCAGGGTATCTAGT	64.5233	v56	GACCCTAGCTTC	st15
ST06V32	ST06V32	ST06	V32	CGA	TTG	C	G	A	T	T	G	5	M	3	5M3	brown	5' M 3'	3	CT, GT, AG	806F_V024	GGACTATCAGGGTATCTAGT	64.5381	v24	GACCCTAGCTTC	st15
ST06V33	ST06V33	ST06	V33	CGA	ATG	C	G	A	A	T	G	5	M	3	5M3	brown	5' M 3'	3	CA, GT, AG	806F_V040	GGACTAACAGGGTATCTAGT	64.5528	v40	GACCCTAGCTTC	st15
ST06V34	ST06V34	ST06	V34	CGA	GTT	C	G	A	G	T	T	5	M	3	5M3	brown	5' M 3'	3	CG, GT, AT	806F_V054	GGACTAGCAGGGTATCTATT	64.5676	v54	GACCCTAGCTTC	st15
ST06V35	ST06V35	ST06	V35	CGA	TTT	C	G	A	T	T	T	5	M	3	5M3	brown	5' M 3'	3	CT, GT, AT	806F_V022	GGACTATCAGGGTATCTATT	64.5823	v22	GACCCTAGCTTC	st15
ST06V36	ST06V36	ST06	V36	CGA	ATT	C	G	A	A	T	T	5	M	3	5M3	brown	5' M 3'	3	CA, GT, AT	806F_V038	GGACTAACAGGGTATCTATT	64.5971	v38	GACCCTAGCTTC	st15
ST06V37	ST06V37	ST06	V37	CGA	GAC	C	G	A	G	A	C	5	M	3	5M3	brown	5' M 3'	3	CG, GA, AC	806F_V057	GGACTAGCAGGGAATCTACT	64.6118	v57	GACCCTAGCTTC	st15
ST06V38	ST06V38	ST06	V38	CGA	TAC	C	G	A	T	A	C	5	M	3	5M3	brown	5' M 3'	3	CT, GA, AC	806F_V025	GGACTATCAGGGAATCTACT	64.6266	v25	GACCCTAGCTTC	st15
ST06V39	ST06V39	ST06	V39	CGA	AAC	C	G	A	A	A	C	5	M	3	5M3	brown	5' M 3'	3	CA, GA, AC	806F_V041	GGACTAACAGGGAATCTACT	64.6413	v41	GACCCTAGCTTC	st15
ST06V40	ST06V40	ST06	V40	CGA	GCC	C	G	A	G	C	C	5	M	3	5M3	brown	5' M 3'	3	CG, GC, AC	806F_V049	GGACTAGCAGGGCATCTACT	64.6561	v49	GACCCTAGCTTC	st15
ST06V41	ST06V41	ST06	V41	CGA	TCC	C	G	A	T	C	C	5	M	3	5M3	brown	5' M 3'	3	CT, GC, AC	806F_V017	GGACTATCAGGGCATCTACT	64.6708	v17	GACCCTAGCTTC	st15
ST06V42	ST06V42	ST06	V42	CGA	ACC	C	G	A	A	C	C	5	M	3	5M3	brown	5' M 3'	3	CA, GC, AC	806F_V033	GGACTAACAGGGCATCTACT	64.6856	v33	GACCCTAGCTTC	st15
ST06V43	ST06V43	ST06	V43	CGA	GGC	C	G	A	G	G	C	5	_	3	5_3	purple	5' _ 3'	2	CG, GG, AC	806F_V061	GGACTAGCAGGGGATCTACT	64.7003	v61	GACCCTAGCTTC	st15
ST06V44	ST06V44	ST06	V44	CGA	TGC	C	G	A	T	G	C	5	_	3	5_3	purple	5' _ 3'	2	CT, GG, AC	806F_V029	GGACTATCAGGGGATCTACT	64.7151	v29	GACCCTAGCTTC	st15
ST06V45	ST06V45	ST06	V45	CGA	AGC	C	G	A	A	G	C	5	_	3	5_3	purple	5' _ 3'	2	CA, GG, AC	806F_V045	GGACTAACAGGGGATCTACT	64.7298	v45	GACCCTAGCTTC	st15
ST06V46	ST06V46	ST06	V46	CGA	GAG	C	G	A	G	A	G	5	M	3	5M3	brown	5' M 3'	3	CG, GA, AG	806F_V060	GGACTAGCAGGGAATCTAGT	64.7446	v60	GACCCTAGCTTC	st15
ST06V47	ST06V47	ST06	V47	CGA	TAG	C	G	A	T	A	G	5	M	3	5M3	brown	5' M 3'	3	CT, GA, AG	806F_V028	GGACTATCAGGGAATCTAGT	64.7593	v28	GACCCTAGCTTC	st15
ST06V48	ST06V48	ST06	V48	CGA	AAG	C	G	A	A	A	G	5	M	3	5M3	brown	5' M 3'	3	CA, GA, AG	806F_V044	GGACTAACAGGGAATCTAGT	64.7741	v44	GACCCTAGCTTC	st15
ST06V49	ST06V49	ST06	V49	CGA	GCG	C	G	A	G	C	G	5	M	3	5M3	brown	5' M 3'	3	CG, GC, AG	806F_V052	GGACTAGCAGGGCATCTAGT	64.7889	v52	GACCCTAGCTTC	st15
ST06V50	ST06V50	ST06	V50	CGA	TCG	C	G	A	T	C	G	5	M	3	5M3	brown	5' M 3'	3	CT, GC, AG	806F_V020	GGACTATCAGGGCATCTAGT	64.8036	v20	GACCCTAGCTTC	st15
ST06V51	ST06V51	ST06	V51	CGA	ACG	C	G	A	A	C	G	5	M	3	5M3	brown	5' M 3'	3	CA, GC, AG	806F_V036	GGACTAACAGGGCATCTAGT	64.8184	v36	GACCCTAGCTTC	st15
ST06V52	ST06V52	ST06	V52	CGA	GGG	C	G	A	G	G	G	5	_	3	5_3	purple	5' _ 3'	2	CG, GG, AG	806F_V064	GGACTAGCAGGGGATCTAGT	64.8331	v64	GACCCTAGCTTC	st15
ST06V53	ST06V53	ST06	V53	CGA	TGG	C	G	A	T	G	G	5	_	3	5_3	purple	5' _ 3'	2	CT, GG, AG	806F_V032	GGACTATCAGGGGATCTAGT	64.8479	v32	GACCCTAGCTTC	st15
ST06V54	ST06V54	ST06	V54	CGA	AGG	C	G	A	A	G	G	5	_	3	5_3	purple	5' _ 3'	2	CA, GG, AG	806F_V048	GGACTAACAGGGGATCTAGT	64.8626	v48	GACCCTAGCTTC	st15
ST06V55	ST06V55	ST06	V55	CGA	GAT	C	G	A	G	A	T	5	M	3	5M3	brown	5' M 3'	3	CG, GA, AT	806F_V058	GGACTAGCAGGGAATCTATT	64.8774	v58	GACCCTAGCTTC	st15
ST06V56	ST06V56	ST06	V56	CGA	TAT	C	G	A	T	A	T	5	M	3	5M3	brown	5' M 3'	3	CT, GA, AT	806F_V026	GGACTATCAGGGAATCTATT	64.8921	v26	GACCCTAGCTTC	st15
ST06V57	ST06V57	ST06	V57	CGA	AAT	C	G	A	A	A	T	5	M	3	5M3	brown	5' M 3'	3	CA, GA, AT	806F_V042	GGACTAACAGGGAATCTATT	64.9069	v42	GACCCTAGCTTC	st15
ST06V58	ST06V58	ST06	V58	CGA	GCT	C	G	A	G	C	T	5	M	3	5M3	brown	5' M 3'	3	CG, GC, AT	806F_V050	GGACTAGCAGGGCATCTATT	64.9216	v50	GACCCTAGCTTC	st15
ST06V59	ST06V59	ST06	V59	CGA	TCT	C	G	A	T	C	T	5	M	3	5M3	brown	5' M 3'	3	CT, GC, AT	806F_V018	GGACTATCAGGGCATCTATT	64.9364	v18	GACCCTAGCTTC	st15
ST06V60	ST06V60	ST06	V60	CGA	ACT	C	G	A	A	C	T	5	M	3	5M3	brown	5' M 3'	3	CA, GC, AT	806F_V034	GGACTAACAGGGCATCTATT	64.9511	v34	GACCCTAGCTTC	st15
ST06V61	ST06V61	ST06	V61	CGA	GGT	C	G	A	G	G	T	5	_	3	5_3	purple	5' _ 3'	2	CG, GG, AT	806F_V062	GGACTAGCAGGGGATCTATT	64.9659	v62	GACCCTAGCTTC	st15
ST06V62	ST06V62	ST06	V62	CGA	TGT	C	G	A	T	G	T	5	_	3	5_3	purple	5' _ 3'	2	CT, GG, AT	806F_V030	GGACTATCAGGGGATCTATT	64.9806	v30	GACCCTAGCTTC	st15
ST06V63	ST06V63	ST06	V63	CGA	AGT	C	G	A	A	G	T	5	_	3	5_3	purple	5' _ 3'	2	CA, GG, AT	806F_V046	GGACTAACAGGGGATCTATT	64.9954	v46	GACCCTAGCTTC	st15
ST07V00	ST07V00	ST07	V00	CTC	CTA	C	T	C	C	T	A	_	_	3	__3	red	_ _ 3'	1	CC, TT, CA	806F_V001	GGACTACCAGGGTATCTAAT	65.0101	v1	CTTAGCATGCCC	st6
ST07V01	ST07V01	ST07	V01	CTC	GTA	C	T	C	G	T	A	5	_	3	5_3	purple	5' _ 3'	2	CG, TT, CA	806F_V055	GGACTAGCAGGGTATCTAAT	65.0249	v55	CTTAGCATGCCC	st6
ST07V02	ST07V02	ST07	V02	CTC	TTA	C	T	C	T	T	A	5	_	3	5_3	purple	5' _ 3'	2	CT, TT, CA	806F_V023	GGACTATCAGGGTATCTAAT	65.0396	v23	CTTAGCATGCCC	st6
ST07V03	ST07V03	ST07	V03	CTC	ATA	C	T	C	A	T	A	5	_	3	5_3	purple	5' _ 3'	2	CA, TT, CA	806F_V039	GGACTAACAGGGTATCTAAT	65.0544	v39	CTTAGCATGCCC	st6
ST07V04	ST07V04	ST07	V04	CTC	CAA	C	T	C	C	A	A	_	M	3	_M3	orange	_ M 3'	2	CC, TA, CA	806F_V11	GGACTACCAGGGAATCTAAT	65.0692	v11	CTTAGCATGCCC	st6
ST07V05	ST07V05	ST07	V05	CTC	CCA	C	T	C	C	C	A	_	M	3	_M3	orange	_ M 3'	2	CC, TC, CA	806F_V004	GGACTACCAGGGCATCTAAT	65.0839	v4	CTTAGCATGCCC	st6
ST07V06	ST07V06	ST07	V06	CTC	CGA	C	T	C	C	G	A	_	M	3	_M3	orange	_ M 3'	2	CC, TG, CA	806F_V15	GGACTACCAGGGGATCTAAT	65.0987	v15	CTTAGCATGCCC	st6
ST07V07	ST07V07	ST07	V07	CTC	CTC	C	T	C	C	T	C	_	_	_	___	black	_ _ _	0	CC, TT, CC	806F_V006	GGACTACCAGGGTATCTACT	65.1134	v6	CTTAGCATGCCC	st6
ST07V08	ST07V08	ST07	V08	CTC	CTG	C	T	C	C	T	G	_	_	3	__3	red	_ _ 3'	1	CC, TT, CG	806F_V008	GGACTACCAGGGTATCTAGT	65.1282	v8	CTTAGCATGCCC	st6
ST07V09	ST07V09	ST07	V09	CTC	CTT	C	T	C	C	T	T	_	_	3	__3	red	_ _ 3'	1	CC, TT, CT	806F_V007	GGACTACCAGGGTATCTATT	65.1429	v7	CTTAGCATGCCC	st6
ST07V10	ST07V10	ST07	V10	CTC	GAA	C	T	C	G	A	A	5	M	3	5M3	brown	5' M 3'	3	CG, TA, CA	806F_V059	GGACTAGCAGGGAATCTAAT	65.1577	v59	CTTAGCATGCCC	st6
ST07V11	ST07V11	ST07	V11	CTC	TAA	C	T	C	T	A	A	5	M	3	5M3	brown	5' M 3'	3	CT, TA, CA	806F_V027	GGACTATCAGGGAATCTAAT	65.1724	v27	CTTAGCATGCCC	st6
ST07V12	ST07V12	ST07	V12	CTC	AAA	C	T	C	A	A	A	5	M	3	5M3	brown	5' M 3'	3	CA, TA, CA	806F_V043	GGACTAACAGGGAATCTAAT	65.1872	v43	CTTAGCATGCCC	st6
ST07V13	ST07V13	ST07	V13	CTC	GCA	C	T	C	G	C	A	5	M	3	5M3	brown	5' M 3'	3	CG, TC, CA	806F_V051	GGACTAGCAGGGCATCTAAT	65.2019	v51	CTTAGCATGCCC	st6
ST07V14	ST07V14	ST07	V14	CTC	TCA	C	T	C	T	C	A	5	M	3	5M3	brown	5' M 3'	3	CT, TC, CA	806F_V019	GGACTATCAGGGCATCTAAT	65.2167	v19	CTTAGCATGCCC	st6
ST07V15	ST07V15	ST07	V15	CTC	ACA	C	T	C	A	C	A	5	M	3	5M3	brown	5' M 3'	3	CA, TC, CA	806F_V035	GGACTAACAGGGCATCTAAT	65.2314	v35	CTTAGCATGCCC	st6
ST07V16	ST07V16	ST07	V16	CTC	GGA	C	T	C	G	G	A	5	M	3	5M3	brown	5' M 3'	3	CG, TG, CA	806F_V063	GGACTAGCAGGGGATCTAAT	65.2462	v63	CTTAGCATGCCC	st6
ST07V17	ST07V17	ST07	V17	CTC	TGA	C	T	C	T	G	A	5	M	3	5M3	brown	5' M 3'	3	CT, TG, CA	806F_V031	GGACTATCAGGGGATCTAAT	65.2609	v31	CTTAGCATGCCC	st6
ST07V18	ST07V18	ST07	V18	CTC	AGA	C	T	C	A	G	A	5	M	3	5M3	brown	5' M 3'	3	CA, TG, CA	806F_V047	GGACTAACAGGGGATCTAAT	65.2757	v47	CTTAGCATGCCC	st6
ST07V19	ST07V19	ST07	V19	CTC	CAC	C	T	C	C	A	C	_	M	_	_M_	yellow	_ M _	1	CC, TA, CC	806F_V09	GGACTACCAGGGAATCTACT	65.2904	v9	CTTAGCATGCCC	st6
ST07V20	ST07V20	ST07	V20	CTC	CCC	C	T	C	C	C	C	_	M	_	_M_	yellow	_ M _	1	CC, TC, CC	806F_V002	GGACTACCAGGGCATCTACT	65.3052	v2	CTTAGCATGCCC	st6
ST07V21	ST07V21	ST07	V21	CTC	CGC	C	T	C	C	G	C	_	M	_	_M_	yellow	_ M _	1	CC, TG, CC	806F_V13	GGACTACCAGGGGATCTACT	65.32	v13	CTTAGCATGCCC	st6
ST07V22	ST07V22	ST07	V22	CTC	CAG	C	T	C	C	A	G	_	M	3	_M3	orange	_ M 3'	2	CC, TA, CG	806F_V12	GGACTACCAGGGAATCTAGT	65.3347	v12	CTTAGCATGCCC	st6
ST07V23	ST07V23	ST07	V23	CTC	CCG	C	T	C	C	C	G	_	M	3	_M3	orange	_ M 3'	2	CC, TC, CG	806F_V005	GGACTACCAGGGCATCTAGT	65.3495	v5	CTTAGCATGCCC	st6
ST07V24	ST07V24	ST07	V24	CTC	CGG	C	T	C	C	G	G	_	M	3	_M3	orange	_ M 3'	2	CC, TG, CG	806F_V16	GGACTACCAGGGGATCTAGT	65.3642	v16	CTTAGCATGCCC	st6
ST07V25	ST07V25	ST07	V25	CTC	CAT	C	T	C	C	A	T	_	M	3	_M3	orange	_ M 3'	2	CC, TA, CT	806F_V10	GGACTACCAGGGAATCTATT	65.379	v10	CTTAGCATGCCC	st6
ST07V26	ST07V26	ST07	V26	CTC	CCT	C	T	C	C	C	T	_	M	3	_M3	orange	_ M 3'	2	CC, TC, CT	806F_V003	GGACTACCAGGGCATCTATT	65.3937	v3	CTTAGCATGCCC	st6
ST07V27	ST07V27	ST07	V27	CTC	CGT	C	T	C	C	G	T	_	M	3	_M3	orange	_ M 3'	2	CC, TG, CT	806F_V14	GGACTACCAGGGGATCTATT	65.4085	v14	CTTAGCATGCCC	st6
ST07V28	ST07V28	ST07	V28	CTC	GTC	C	T	C	G	T	C	5	_	_	5__	blue	5' _ _	1	CG, TT, CC	806F_V053	GGACTAGCAGGGTATCTACT	65.4232	v53	CTTAGCATGCCC	st6
ST07V29	ST07V29	ST07	V29	CTC	TTC	C	T	C	T	T	C	5	_	_	5__	blue	5' _ _	1	CT, TT, CC	806F_V021	GGACTATCAGGGTATCTACT	65.438	v21	CTTAGCATGCCC	st6
ST07V30	ST07V30	ST07	V30	CTC	ATC	C	T	C	A	T	C	5	_	_	5__	blue	5' _ _	1	CA, TT, CC	806F_V037	GGACTAACAGGGTATCTACT	65.4527	v37	CTTAGCATGCCC	st6
ST07V31	ST07V31	ST07	V31	CTC	GTG	C	T	C	G	T	G	5	_	3	5_3	purple	5' _ 3'	2	CG, TT, CG	806F_V056	GGACTAGCAGGGTATCTAGT	65.4675	v56	CTTAGCATGCCC	st6
ST07V32	ST07V32	ST07	V32	CTC	TTG	C	T	C	T	T	G	5	_	3	5_3	purple	5' _ 3'	2	CT, TT, CG	806F_V024	GGACTATCAGGGTATCTAGT	65.4822	v24	CTTAGCATGCCC	st6
ST07V33	ST07V33	ST07	V33	CTC	ATG	C	T	C	A	T	G	5	_	3	5_3	purple	5' _ 3'	2	CA, TT, CG	806F_V040	GGACTAACAGGGTATCTAGT	65.497	v40	CTTAGCATGCCC	st6
ST07V34	ST07V34	ST07	V34	CTC	GTT	C	T	C	G	T	T	5	_	3	5_3	purple	5' _ 3'	2	CG, TT, CT	806F_V054	GGACTAGCAGGGTATCTATT	65.5117	v54	CTTAGCATGCCC	st6
ST07V35	ST07V35	ST07	V35	CTC	TTT	C	T	C	T	T	T	5	_	3	5_3	purple	5' _ 3'	2	CT, TT, CT	806F_V022	GGACTATCAGGGTATCTATT	65.5265	v22	CTTAGCATGCCC	st6
ST07V36	ST07V36	ST07	V36	CTC	ATT	C	T	C	A	T	T	5	_	3	5_3	purple	5' _ 3'	2	CA, TT, CT	806F_V038	GGACTAACAGGGTATCTATT	65.5412	v38	CTTAGCATGCCC	st6
ST07V37	ST07V37	ST07	V37	CTC	GAC	C	T	C	G	A	C	5	M	_	5M_	green	5' M _	2	CG, TA, CC	806F_V057	GGACTAGCAGGGAATCTACT	65.556	v57	CTTAGCATGCCC	st6
ST07V38	ST07V38	ST07	V38	CTC	TAC	C	T	C	T	A	C	5	M	_	5M_	green	5' M _	2	CT, TA, CC	806F_V025	GGACTATCAGGGAATCTACT	65.5707	v25	CTTAGCATGCCC	st6
ST07V39	ST07V39	ST07	V39	CTC	AAC	C	T	C	A	A	C	5	M	_	5M_	green	5' M _	2	CA, TA, CC	806F_V041	GGACTAACAGGGAATCTACT	65.5855	v41	CTTAGCATGCCC	st6
ST07V40	ST07V40	ST07	V40	CTC	GCC	C	T	C	G	C	C	5	M	_	5M_	green	5' M _	2	CG, TC, CC	806F_V049	GGACTAGCAGGGCATCTACT	65.6003	v49	CTTAGCATGCCC	st6
ST07V41	ST07V41	ST07	V41	CTC	TCC	C	T	C	T	C	C	5	M	_	5M_	green	5' M _	2	CT, TC, CC	806F_V017	GGACTATCAGGGCATCTACT	65.615	v17	CTTAGCATGCCC	st6
ST07V42	ST07V42	ST07	V42	CTC	ACC	C	T	C	A	C	C	5	M	_	5M_	green	5' M _	2	CA, TC, CC	806F_V033	GGACTAACAGGGCATCTACT	65.6298	v33	CTTAGCATGCCC	st6
ST07V43	ST07V43	ST07	V43	CTC	GGC	C	T	C	G	G	C	5	M	_	5M_	green	5' M _	2	CG, TG, CC	806F_V061	GGACTAGCAGGGGATCTACT	65.6445	v61	CTTAGCATGCCC	st6
ST07V44	ST07V44	ST07	V44	CTC	TGC	C	T	C	T	G	C	5	M	_	5M_	green	5' M _	2	CT, TG, CC	806F_V029	GGACTATCAGGGGATCTACT	65.6593	v29	CTTAGCATGCCC	st6
ST07V45	ST07V45	ST07	V45	CTC	AGC	C	T	C	A	G	C	5	M	_	5M_	green	5' M _	2	CA, TG, CC	806F_V045	GGACTAACAGGGGATCTACT	65.674	v45	CTTAGCATGCCC	st6
ST07V46	ST07V46	ST07	V46	CTC	GAG	C	T	C	G	A	G	5	M	3	5M3	brown	5' M 3'	3	CG, TA, CG	806F_V060	GGACTAGCAGGGAATCTAGT	65.6888	v60	CTTAGCATGCCC	st6
ST07V47	ST07V47	ST07	V47	CTC	TAG	C	T	C	T	A	G	5	M	3	5M3	brown	5' M 3'	3	CT, TA, CG	806F_V028	GGACTATCAGGGAATCTAGT	65.7035	v28	CTTAGCATGCCC	st6
ST07V48	ST07V48	ST07	V48	CTC	AAG	C	T	C	A	A	G	5	M	3	5M3	brown	5' M 3'	3	CA, TA, CG	806F_V044	GGACTAACAGGGAATCTAGT	65.7183	v44	CTTAGCATGCCC	st6
ST07V49	ST07V49	ST07	V49	CTC	GCG	C	T	C	G	C	G	5	M	3	5M3	brown	5' M 3'	3	CG, TC, CG	806F_V052	GGACTAGCAGGGCATCTAGT	65.733	v52	CTTAGCATGCCC	st6
ST07V50	ST07V50	ST07	V50	CTC	TCG	C	T	C	T	C	G	5	M	3	5M3	brown	5' M 3'	3	CT, TC, CG	806F_V020	GGACTATCAGGGCATCTAGT	65.7478	v20	CTTAGCATGCCC	st6
ST07V51	ST07V51	ST07	V51	CTC	ACG	C	T	C	A	C	G	5	M	3	5M3	brown	5' M 3'	3	CA, TC, CG	806F_V036	GGACTAACAGGGCATCTAGT	65.7625	v36	CTTAGCATGCCC	st6
ST07V52	ST07V52	ST07	V52	CTC	GGG	C	T	C	G	G	G	5	M	3	5M3	brown	5' M 3'	3	CG, TG, CG	806F_V064	GGACTAGCAGGGGATCTAGT	65.7773	v64	CTTAGCATGCCC	st6
ST07V53	ST07V53	ST07	V53	CTC	TGG	C	T	C	T	G	G	5	M	3	5M3	brown	5' M 3'	3	CT, TG, CG	806F_V032	GGACTATCAGGGGATCTAGT	65.792	v32	CTTAGCATGCCC	st6
ST07V54	ST07V54	ST07	V54	CTC	AGG	C	T	C	A	G	G	5	M	3	5M3	brown	5' M 3'	3	CA, TG, CG	806F_V048	GGACTAACAGGGGATCTAGT	65.8068	v48	CTTAGCATGCCC	st6
ST07V55	ST07V55	ST07	V55	CTC	GAT	C	T	C	G	A	T	5	M	3	5M3	brown	5' M 3'	3	CG, TA, CT	806F_V058	GGACTAGCAGGGAATCTATT	65.8215	v58	CTTAGCATGCCC	st6
ST07V56	ST07V56	ST07	V56	CTC	TAT	C	T	C	T	A	T	5	M	3	5M3	brown	5' M 3'	3	CT, TA, CT	806F_V026	GGACTATCAGGGAATCTATT	65.8363	v26	CTTAGCATGCCC	st6
ST07V57	ST07V57	ST07	V57	CTC	AAT	C	T	C	A	A	T	5	M	3	5M3	brown	5' M 3'	3	CA, TA, CT	806F_V042	GGACTAACAGGGAATCTATT	65.8511	v42	CTTAGCATGCCC	st6
ST07V58	ST07V58	ST07	V58	CTC	GCT	C	T	C	G	C	T	5	M	3	5M3	brown	5' M 3'	3	CG, TC, CT	806F_V050	GGACTAGCAGGGCATCTATT	65.8658	v50	CTTAGCATGCCC	st6
ST07V59	ST07V59	ST07	V59	CTC	TCT	C	T	C	T	C	T	5	M	3	5M3	brown	5' M 3'	3	CT, TC, CT	806F_V018	GGACTATCAGGGCATCTATT	65.8806	v18	CTTAGCATGCCC	st6
ST07V60	ST07V60	ST07	V60	CTC	ACT	C	T	C	A	C	T	5	M	3	5M3	brown	5' M 3'	3	CA, TC, CT	806F_V034	GGACTAACAGGGCATCTATT	65.8953	v34	CTTAGCATGCCC	st6
ST07V61	ST07V61	ST07	V61	CTC	GGT	C	T	C	G	G	T	5	M	3	5M3	brown	5' M 3'	3	CG, TG, CT	806F_V062	GGACTAGCAGGGGATCTATT	65.9101	v62	CTTAGCATGCCC	st6
ST07V62	ST07V62	ST07	V62	CTC	TGT	C	T	C	T	G	T	5	M	3	5M3	brown	5' M 3'	3	CT, TG, CT	806F_V030	GGACTATCAGGGGATCTATT	65.9248	v30	CTTAGCATGCCC	st6
ST07V63	ST07V63	ST07	V63	CTC	AGT	C	T	C	A	G	T	5	M	3	5M3	brown	5' M 3'	3	CA, TG, CT	806F_V046	GGACTAACAGGGGATCTATT	65.9396	v46	CTTAGCATGCCC	st6
ST08V00	ST08V00	ST08	V00	CTG	CTA	C	T	G	C	T	A	_	_	3	__3	red	_ _ 3'	1	CC, TT, GA	806F_V001	GGACTACCAGGGTATCTAAT	65.9543	v1	TCTACCGATGCC	st8
ST08V01	ST08V01	ST08	V01	CTG	GTA	C	T	G	G	T	A	5	_	3	5_3	purple	5' _ 3'	2	CG, TT, GA	806F_V055	GGACTAGCAGGGTATCTAAT	65.9691	v55	TCTACCGATGCC	st8
ST08V02	ST08V02	ST08	V02	CTG	TTA	C	T	G	T	T	A	5	_	3	5_3	purple	5' _ 3'	2	CT, TT, GA	806F_V023	GGACTATCAGGGTATCTAAT	65.9838	v23	TCTACCGATGCC	st8
ST08V03	ST08V03	ST08	V03	CTG	ATA	C	T	G	A	T	A	5	_	3	5_3	purple	5' _ 3'	2	CA, TT, GA	806F_V039	GGACTAACAGGGTATCTAAT	65.9986	v39	TCTACCGATGCC	st8
ST08V04	ST08V04	ST08	V04	CTG	CAA	C	T	G	C	A	A	_	M	3	_M3	orange	_ M 3'	2	CC, TA, GA	806F_V11	GGACTACCAGGGAATCTAAT	66.0133	v11	TCTACCGATGCC	st8
ST08V05	ST08V05	ST08	V05	CTG	CCA	C	T	G	C	C	A	_	M	3	_M3	orange	_ M 3'	2	CC, TC, GA	806F_V004	GGACTACCAGGGCATCTAAT	66.0281	v4	TCTACCGATGCC	st8
ST08V06	ST08V06	ST08	V06	CTG	CGA	C	T	G	C	G	A	_	M	3	_M3	orange	_ M 3'	2	CC, TG, GA	806F_V15	GGACTACCAGGGGATCTAAT	66.0428	v15	TCTACCGATGCC	st8
ST08V07	ST08V07	ST08	V07	CTG	CTC	C	T	G	C	T	C	_	_	3	__3	red	_ _ 3'	1	CC, TT, GC	806F_V006	GGACTACCAGGGTATCTACT	66.0576	v6	TCTACCGATGCC	st8
ST08V08	ST08V08	ST08	V08	CTG	CTG	C	T	G	C	T	G	_	_	_	___	black	_ _ _	0	CC, TT, GG	806F_V008	GGACTACCAGGGTATCTAGT	66.0723	v8	TCTACCGATGCC	st8
ST08V09	ST08V09	ST08	V09	CTG	CTT	C	T	G	C	T	T	_	_	3	__3	red	_ _ 3'	1	CC, TT, GT	806F_V007	GGACTACCAGGGTATCTATT	66.0871	v7	TCTACCGATGCC	st8
ST08V10	ST08V10	ST08	V10	CTG	GAA	C	T	G	G	A	A	5	M	3	5M3	brown	5' M 3'	3	CG, TA, GA	806F_V059	GGACTAGCAGGGAATCTAAT	66.1018	v59	TCTACCGATGCC	st8
ST08V11	ST08V11	ST08	V11	CTG	TAA	C	T	G	T	A	A	5	M	3	5M3	brown	5' M 3'	3	CT, TA, GA	806F_V027	GGACTATCAGGGAATCTAAT	66.1166	v27	TCTACCGATGCC	st8
ST08V12	ST08V12	ST08	V12	CTG	AAA	C	T	G	A	A	A	5	M	3	5M3	brown	5' M 3'	3	CA, TA, GA	806F_V043	GGACTAACAGGGAATCTAAT	66.1314	v43	TCTACCGATGCC	st8
ST08V13	ST08V13	ST08	V13	CTG	GCA	C	T	G	G	C	A	5	M	3	5M3	brown	5' M 3'	3	CG, TC, GA	806F_V051	GGACTAGCAGGGCATCTAAT	66.1461	v51	TCTACCGATGCC	st8
ST08V14	ST08V14	ST08	V14	CTG	TCA	C	T	G	T	C	A	5	M	3	5M3	brown	5' M 3'	3	CT, TC, GA	806F_V019	GGACTATCAGGGCATCTAAT	66.1609	v19	TCTACCGATGCC	st8
ST08V15	ST08V15	ST08	V15	CTG	ACA	C	T	G	A	C	A	5	M	3	5M3	brown	5' M 3'	3	CA, TC, GA	806F_V035	GGACTAACAGGGCATCTAAT	66.1756	v35	TCTACCGATGCC	st8
ST08V16	ST08V16	ST08	V16	CTG	GGA	C	T	G	G	G	A	5	M	3	5M3	brown	5' M 3'	3	CG, TG, GA	806F_V063	GGACTAGCAGGGGATCTAAT	66.1904	v63	TCTACCGATGCC	st8
ST08V17	ST08V17	ST08	V17	CTG	TGA	C	T	G	T	G	A	5	M	3	5M3	brown	5' M 3'	3	CT, TG, GA	806F_V031	GGACTATCAGGGGATCTAAT	66.2051	v31	TCTACCGATGCC	st8
ST08V18	ST08V18	ST08	V18	CTG	AGA	C	T	G	A	G	A	5	M	3	5M3	brown	5' M 3'	3	CA, TG, GA	806F_V047	GGACTAACAGGGGATCTAAT	66.2199	v47	TCTACCGATGCC	st8
ST08V19	ST08V19	ST08	V19	CTG	CAC	C	T	G	C	A	C	_	M	3	_M3	orange	_ M 3'	2	CC, TA, GC	806F_V09	GGACTACCAGGGAATCTACT	66.2346	v9	TCTACCGATGCC	st8
ST08V20	ST08V20	ST08	V20	CTG	CCC	C	T	G	C	C	C	_	M	3	_M3	orange	_ M 3'	2	CC, TC, GC	806F_V002	GGACTACCAGGGCATCTACT	66.2494	v2	TCTACCGATGCC	st8
ST08V21	ST08V21	ST08	V21	CTG	CGC	C	T	G	C	G	C	_	M	3	_M3	orange	_ M 3'	2	CC, TG, GC	806F_V13	GGACTACCAGGGGATCTACT	66.2641	v13	TCTACCGATGCC	st8
ST08V22	ST08V22	ST08	V22	CTG	CAG	C	T	G	C	A	G	_	M	_	_M_	yellow	_ M _	1	CC, TA, GG	806F_V12	GGACTACCAGGGAATCTAGT	66.2789	v12	TCTACCGATGCC	st8
ST08V23	ST08V23	ST08	V23	CTG	CCG	C	T	G	C	C	G	_	M	_	_M_	yellow	_ M _	1	CC, TC, GG	806F_V005	GGACTACCAGGGCATCTAGT	66.2936	v5	TCTACCGATGCC	st8
ST08V24	ST08V24	ST08	V24	CTG	CGG	C	T	G	C	G	G	_	M	_	_M_	yellow	_ M _	1	CC, TG, GG	806F_V16	GGACTACCAGGGGATCTAGT	66.3084	v16	TCTACCGATGCC	st8
ST08V25	ST08V25	ST08	V25	CTG	CAT	C	T	G	C	A	T	_	M	3	_M3	orange	_ M 3'	2	CC, TA, GT	806F_V10	GGACTACCAGGGAATCTATT	66.3231	v10	TCTACCGATGCC	st8
ST08V26	ST08V26	ST08	V26	CTG	CCT	C	T	G	C	C	T	_	M	3	_M3	orange	_ M 3'	2	CC, TC, GT	806F_V003	GGACTACCAGGGCATCTATT	66.3379	v3	TCTACCGATGCC	st8
ST08V27	ST08V27	ST08	V27	CTG	CGT	C	T	G	C	G	T	_	M	3	_M3	orange	_ M 3'	2	CC, TG, GT	806F_V14	GGACTACCAGGGGATCTATT	66.3526	v14	TCTACCGATGCC	st8
ST08V28	ST08V28	ST08	V28	CTG	GTC	C	T	G	G	T	C	5	_	3	5_3	purple	5' _ 3'	2	CG, TT, GC	806F_V053	GGACTAGCAGGGTATCTACT	66.3674	v53	TCTACCGATGCC	st8
ST08V29	ST08V29	ST08	V29	CTG	TTC	C	T	G	T	T	C	5	_	3	5_3	purple	5' _ 3'	2	CT, TT, GC	806F_V021	GGACTATCAGGGTATCTACT	66.3821	v21	TCTACCGATGCC	st8
ST08V30	ST08V30	ST08	V30	CTG	ATC	C	T	G	A	T	C	5	_	3	5_3	purple	5' _ 3'	2	CA, TT, GC	806F_V037	GGACTAACAGGGTATCTACT	66.3969	v37	TCTACCGATGCC	st8
ST08V31	ST08V31	ST08	V31	CTG	GTG	C	T	G	G	T	G	5	_	_	5__	blue	5' _ _	1	CG, TT, GG	806F_V056	GGACTAGCAGGGTATCTAGT	66.4117	v56	TCTACCGATGCC	st8
ST08V32	ST08V32	ST08	V32	CTG	TTG	C	T	G	T	T	G	5	_	_	5__	blue	5' _ _	1	CT, TT, GG	806F_V024	GGACTATCAGGGTATCTAGT	66.4264	v24	TCTACCGATGCC	st8
ST08V33	ST08V33	ST08	V33	CTG	ATG	C	T	G	A	T	G	5	_	_	5__	blue	5' _ _	1	CA, TT, GG	806F_V040	GGACTAACAGGGTATCTAGT	66.4412	v40	TCTACCGATGCC	st8
ST08V34	ST08V34	ST08	V34	CTG	GTT	C	T	G	G	T	T	5	_	3	5_3	purple	5' _ 3'	2	CG, TT, GT	806F_V054	GGACTAGCAGGGTATCTATT	66.4559	v54	TCTACCGATGCC	st8
ST08V35	ST08V35	ST08	V35	CTG	TTT	C	T	G	T	T	T	5	_	3	5_3	purple	5' _ 3'	2	CT, TT, GT	806F_V022	GGACTATCAGGGTATCTATT	66.4707	v22	TCTACCGATGCC	st8
ST08V36	ST08V36	ST08	V36	CTG	ATT	C	T	G	A	T	T	5	_	3	5_3	purple	5' _ 3'	2	CA, TT, GT	806F_V038	GGACTAACAGGGTATCTATT	66.4854	v38	TCTACCGATGCC	st8
ST08V37	ST08V37	ST08	V37	CTG	GAC	C	T	G	G	A	C	5	M	3	5M3	brown	5' M 3'	3	CG, TA, GC	806F_V057	GGACTAGCAGGGAATCTACT	66.5002	v57	TCTACCGATGCC	st8
ST08V38	ST08V38	ST08	V38	CTG	TAC	C	T	G	T	A	C	5	M	3	5M3	brown	5' M 3'	3	CT, TA, GC	806F_V025	GGACTATCAGGGAATCTACT	66.5149	v25	TCTACCGATGCC	st8
ST08V39	ST08V39	ST08	V39	CTG	AAC	C	T	G	A	A	C	5	M	3	5M3	brown	5' M 3'	3	CA, TA, GC	806F_V041	GGACTAACAGGGAATCTACT	66.5297	v41	TCTACCGATGCC	st8
ST08V40	ST08V40	ST08	V40	CTG	GCC	C	T	G	G	C	C	5	M	3	5M3	brown	5' M 3'	3	CG, TC, GC	806F_V049	GGACTAGCAGGGCATCTACT	66.5444	v49	TCTACCGATGCC	st8
ST08V41	ST08V41	ST08	V41	CTG	TCC	C	T	G	T	C	C	5	M	3	5M3	brown	5' M 3'	3	CT, TC, GC	806F_V017	GGACTATCAGGGCATCTACT	66.5592	v17	TCTACCGATGCC	st8
ST08V42	ST08V42	ST08	V42	CTG	ACC	C	T	G	A	C	C	5	M	3	5M3	brown	5' M 3'	3	CA, TC, GC	806F_V033	GGACTAACAGGGCATCTACT	66.5739	v33	TCTACCGATGCC	st8
ST08V43	ST08V43	ST08	V43	CTG	GGC	C	T	G	G	G	C	5	M	3	5M3	brown	5' M 3'	3	CG, TG, GC	806F_V061	GGACTAGCAGGGGATCTACT	66.5887	v61	TCTACCGATGCC	st8
ST08V44	ST08V44	ST08	V44	CTG	TGC	C	T	G	T	G	C	5	M	3	5M3	brown	5' M 3'	3	CT, TG, GC	806F_V029	GGACTATCAGGGGATCTACT	66.6034	v29	TCTACCGATGCC	st8
ST08V45	ST08V45	ST08	V45	CTG	AGC	C	T	G	A	G	C	5	M	3	5M3	brown	5' M 3'	3	CA, TG, GC	806F_V045	GGACTAACAGGGGATCTACT	66.6182	v45	TCTACCGATGCC	st8
ST08V46	ST08V46	ST08	V46	CTG	GAG	C	T	G	G	A	G	5	M	_	5M_	green	5' M _	2	CG, TA, GG	806F_V060	GGACTAGCAGGGAATCTAGT	66.6329	v60	TCTACCGATGCC	st8
ST08V47	ST08V47	ST08	V47	CTG	TAG	C	T	G	T	A	G	5	M	_	5M_	green	5' M _	2	CT, TA, GG	806F_V028	GGACTATCAGGGAATCTAGT	66.6477	v28	TCTACCGATGCC	st8
ST08V48	ST08V48	ST08	V48	CTG	AAG	C	T	G	A	A	G	5	M	_	5M_	green	5' M _	2	CA, TA, GG	806F_V044	GGACTAACAGGGAATCTAGT	66.6625	v44	TCTACCGATGCC	st8
ST08V49	ST08V49	ST08	V49	CTG	GCG	C	T	G	G	C	G	5	M	_	5M_	green	5' M _	2	CG, TC, GG	806F_V052	GGACTAGCAGGGCATCTAGT	66.6772	v52	TCTACCGATGCC	st8
ST08V50	ST08V50	ST08	V50	CTG	TCG	C	T	G	T	C	G	5	M	_	5M_	green	5' M _	2	CT, TC, GG	806F_V020	GGACTATCAGGGCATCTAGT	66.692	v20	TCTACCGATGCC	st8
ST08V51	ST08V51	ST08	V51	CTG	ACG	C	T	G	A	C	G	5	M	_	5M_	green	5' M _	2	CA, TC, GG	806F_V036	GGACTAACAGGGCATCTAGT	66.7067	v36	TCTACCGATGCC	st8
ST08V52	ST08V52	ST08	V52	CTG	GGG	C	T	G	G	G	G	5	M	_	5M_	green	5' M _	2	CG, TG, GG	806F_V064	GGACTAGCAGGGGATCTAGT	66.7215	v64	TCTACCGATGCC	st8
ST08V53	ST08V53	ST08	V53	CTG	TGG	C	T	G	T	G	G	5	M	_	5M_	green	5' M _	2	CT, TG, GG	806F_V032	GGACTATCAGGGGATCTAGT	66.7362	v32	TCTACCGATGCC	st8
ST08V54	ST08V54	ST08	V54	CTG	AGG	C	T	G	A	G	G	5	M	_	5M_	green	5' M _	2	CA, TG, GG	806F_V048	GGACTAACAGGGGATCTAGT	66.751	v48	TCTACCGATGCC	st8
ST08V55	ST08V55	ST08	V55	CTG	GAT	C	T	G	G	A	T	5	M	3	5M3	brown	5' M 3'	3	CG, TA, GT	806F_V058	GGACTAGCAGGGAATCTATT	66.7657	v58	TCTACCGATGCC	st8
ST08V56	ST08V56	ST08	V56	CTG	TAT	C	T	G	T	A	T	5	M	3	5M3	brown	5' M 3'	3	CT, TA, GT	806F_V026	GGACTATCAGGGAATCTATT	66.7805	v26	TCTACCGATGCC	st8
ST08V57	ST08V57	ST08	V57	CTG	AAT	C	T	G	A	A	T	5	M	3	5M3	brown	5' M 3'	3	CA, TA, GT	806F_V042	GGACTAACAGGGAATCTATT	66.7952	v42	TCTACCGATGCC	st8
ST08V58	ST08V58	ST08	V58	CTG	GCT	C	T	G	G	C	T	5	M	3	5M3	brown	5' M 3'	3	CG, TC, GT	806F_V050	GGACTAGCAGGGCATCTATT	66.81	v50	TCTACCGATGCC	st8
ST08V59	ST08V59	ST08	V59	CTG	TCT	C	T	G	T	C	T	5	M	3	5M3	brown	5' M 3'	3	CT, TC, GT	806F_V018	GGACTATCAGGGCATCTATT	66.8247	v18	TCTACCGATGCC	st8
ST08V60	ST08V60	ST08	V60	CTG	ACT	C	T	G	A	C	T	5	M	3	5M3	brown	5' M 3'	3	CA, TC, GT	806F_V034	GGACTAACAGGGCATCTATT	66.8395	v34	TCTACCGATGCC	st8
ST08V61	ST08V61	ST08	V61	CTG	GGT	C	T	G	G	G	T	5	M	3	5M3	brown	5' M 3'	3	CG, TG, GT	806F_V062	GGACTAGCAGGGGATCTATT	66.8542	v62	TCTACCGATGCC	st8
ST08V62	ST08V62	ST08	V62	CTG	TGT	C	T	G	T	G	T	5	M	3	5M3	brown	5' M 3'	3	CT, TG, GT	806F_V030	GGACTATCAGGGGATCTATT	66.869	v30	TCTACCGATGCC	st8
ST08V63	ST08V63	ST08	V63	CTG	AGT	C	T	G	A	G	T	5	M	3	5M3	brown	5' M 3'	3	CA, TG, GT	806F_V046	GGACTAACAGGGGATCTATT	66.8837	v46	TCTACCGATGCC	st8
ST09V00	ST09V00	ST09	V00	CTT	CTA	C	T	T	C	T	A	_	_	3	__3	red	_ _ 3'	1	CC, TT, TA	806F_V001	GGACTACCAGGGTATCTAAT	66.8985	v1	CGTCCATCTACG	st7
ST09V01	ST09V01	ST09	V01	CTT	GTA	C	T	T	G	T	A	5	_	3	5_3	purple	5' _ 3'	2	CG, TT, TA	806F_V055	GGACTAGCAGGGTATCTAAT	66.9132	v55	CGTCCATCTACG	st7
ST09V02	ST09V02	ST09	V02	CTT	TTA	C	T	T	T	T	A	5	_	3	5_3	purple	5' _ 3'	2	CT, TT, TA	806F_V023	GGACTATCAGGGTATCTAAT	66.928	v23	CGTCCATCTACG	st7
ST09V03	ST09V03	ST09	V03	CTT	ATA	C	T	T	A	T	A	5	_	3	5_3	purple	5' _ 3'	2	CA, TT, TA	806F_V039	GGACTAACAGGGTATCTAAT	66.9428	v39	CGTCCATCTACG	st7
ST09V04	ST09V04	ST09	V04	CTT	CAA	C	T	T	C	A	A	_	M	3	_M3	orange	_ M 3'	2	CC, TA, TA	806F_V11	GGACTACCAGGGAATCTAAT	66.9575	v11	CGTCCATCTACG	st7
ST09V05	ST09V05	ST09	V05	CTT	CCA	C	T	T	C	C	A	_	M	3	_M3	orange	_ M 3'	2	CC, TC, TA	806F_V004	GGACTACCAGGGCATCTAAT	66.9723	v4	CGTCCATCTACG	st7
ST09V06	ST09V06	ST09	V06	CTT	CGA	C	T	T	C	G	A	_	M	3	_M3	orange	_ M 3'	2	CC, TG, TA	806F_V15	GGACTACCAGGGGATCTAAT	66.987	v15	CGTCCATCTACG	st7
ST09V07	ST09V07	ST09	V07	CTT	CTC	C	T	T	C	T	C	_	_	3	__3	red	_ _ 3'	1	CC, TT, TC	806F_V006	GGACTACCAGGGTATCTACT	67.0018	v6	CGTCCATCTACG	st7
ST09V08	ST09V08	ST09	V08	CTT	CTG	C	T	T	C	T	G	_	_	3	__3	red	_ _ 3'	1	CC, TT, TG	806F_V008	GGACTACCAGGGTATCTAGT	67.0165	v8	CGTCCATCTACG	st7
ST09V09	ST09V09	ST09	V09	CTT	CTT	C	T	T	C	T	T	_	_	_	___	black	_ _ _	0	CC, TT, TT	806F_V007	GGACTACCAGGGTATCTATT	67.0313	v7	CGTCCATCTACG	st7
ST09V10	ST09V10	ST09	V10	CTT	GAA	C	T	T	G	A	A	5	M	3	5M3	brown	5' M 3'	3	CG, TA, TA	806F_V059	GGACTAGCAGGGAATCTAAT	67.046	v59	CGTCCATCTACG	st7
ST09V11	ST09V11	ST09	V11	CTT	TAA	C	T	T	T	A	A	5	M	3	5M3	brown	5' M 3'	3	CT, TA, TA	806F_V027	GGACTATCAGGGAATCTAAT	67.0608	v27	CGTCCATCTACG	st7
ST09V12	ST09V12	ST09	V12	CTT	AAA	C	T	T	A	A	A	5	M	3	5M3	brown	5' M 3'	3	CA, TA, TA	806F_V043	GGACTAACAGGGAATCTAAT	67.0755	v43	CGTCCATCTACG	st7
ST09V13	ST09V13	ST09	V13	CTT	GCA	C	T	T	G	C	A	5	M	3	5M3	brown	5' M 3'	3	CG, TC, TA	806F_V051	GGACTAGCAGGGCATCTAAT	67.0903	v51	CGTCCATCTACG	st7
ST09V14	ST09V14	ST09	V14	CTT	TCA	C	T	T	T	C	A	5	M	3	5M3	brown	5' M 3'	3	CT, TC, TA	806F_V019	GGACTATCAGGGCATCTAAT	67.105	v19	CGTCCATCTACG	st7
ST09V15	ST09V15	ST09	V15	CTT	ACA	C	T	T	A	C	A	5	M	3	5M3	brown	5' M 3'	3	CA, TC, TA	806F_V035	GGACTAACAGGGCATCTAAT	67.1198	v35	CGTCCATCTACG	st7
ST09V16	ST09V16	ST09	V16	CTT	GGA	C	T	T	G	G	A	5	M	3	5M3	brown	5' M 3'	3	CG, TG, TA	806F_V063	GGACTAGCAGGGGATCTAAT	67.1345	v63	CGTCCATCTACG	st7
ST09V17	ST09V17	ST09	V17	CTT	TGA	C	T	T	T	G	A	5	M	3	5M3	brown	5' M 3'	3	CT, TG, TA	806F_V031	GGACTATCAGGGGATCTAAT	67.1493	v31	CGTCCATCTACG	st7
ST09V18	ST09V18	ST09	V18	CTT	AGA	C	T	T	A	G	A	5	M	3	5M3	brown	5' M 3'	3	CA, TG, TA	806F_V047	GGACTAACAGGGGATCTAAT	67.164	v47	CGTCCATCTACG	st7
ST09V19	ST09V19	ST09	V19	CTT	CAC	C	T	T	C	A	C	_	M	3	_M3	orange	_ M 3'	2	CC, TA, TC	806F_V09	GGACTACCAGGGAATCTACT	67.1788	v9	CGTCCATCTACG	st7
ST09V20	ST09V20	ST09	V20	CTT	CCC	C	T	T	C	C	C	_	M	3	_M3	orange	_ M 3'	2	CC, TC, TC	806F_V002	GGACTACCAGGGCATCTACT	67.1936	v2	CGTCCATCTACG	st7
ST09V21	ST09V21	ST09	V21	CTT	CGC	C	T	T	C	G	C	_	M	3	_M3	orange	_ M 3'	2	CC, TG, TC	806F_V13	GGACTACCAGGGGATCTACT	67.2083	v13	CGTCCATCTACG	st7
ST09V22	ST09V22	ST09	V22	CTT	CAG	C	T	T	C	A	G	_	M	3	_M3	orange	_ M 3'	2	CC, TA, TG	806F_V12	GGACTACCAGGGAATCTAGT	67.2231	v12	CGTCCATCTACG	st7
ST09V23	ST09V23	ST09	V23	CTT	CCG	C	T	T	C	C	G	_	M	3	_M3	orange	_ M 3'	2	CC, TC, TG	806F_V005	GGACTACCAGGGCATCTAGT	67.2378	v5	CGTCCATCTACG	st7
ST09V24	ST09V24	ST09	V24	CTT	CGG	C	T	T	C	G	G	_	M	3	_M3	orange	_ M 3'	2	CC, TG, TG	806F_V16	GGACTACCAGGGGATCTAGT	67.2526	v16	CGTCCATCTACG	st7
ST09V25	ST09V25	ST09	V25	CTT	CAT	C	T	T	C	A	T	_	M	_	_M_	yellow	_ M _	1	CC, TA, TT	806F_V10	GGACTACCAGGGAATCTATT	67.2673	v10	CGTCCATCTACG	st7
ST09V26	ST09V26	ST09	V26	CTT	CCT	C	T	T	C	C	T	_	M	_	_M_	yellow	_ M _	1	CC, TC, TT	806F_V003	GGACTACCAGGGCATCTATT	67.2821	v3	CGTCCATCTACG	st7
ST09V27	ST09V27	ST09	V27	CTT	CGT	C	T	T	C	G	T	_	M	_	_M_	yellow	_ M _	1	CC, TG, TT	806F_V14	GGACTACCAGGGGATCTATT	67.2968	v14	CGTCCATCTACG	st7
ST09V28	ST09V28	ST09	V28	CTT	GTC	C	T	T	G	T	C	5	_	3	5_3	purple	5' _ 3'	2	CG, TT, TC	806F_V053	GGACTAGCAGGGTATCTACT	67.3116	v53	CGTCCATCTACG	st7
ST09V29	ST09V29	ST09	V29	CTT	TTC	C	T	T	T	T	C	5	_	3	5_3	purple	5' _ 3'	2	CT, TT, TC	806F_V021	GGACTATCAGGGTATCTACT	67.3263	v21	CGTCCATCTACG	st7
ST09V30	ST09V30	ST09	V30	CTT	ATC	C	T	T	A	T	C	5	_	3	5_3	purple	5' _ 3'	2	CA, TT, TC	806F_V037	GGACTAACAGGGTATCTACT	67.3411	v37	CGTCCATCTACG	st7
ST09V31	ST09V31	ST09	V31	CTT	GTG	C	T	T	G	T	G	5	_	3	5_3	purple	5' _ 3'	2	CG, TT, TG	806F_V056	GGACTAGCAGGGTATCTAGT	67.3558	v56	CGTCCATCTACG	st7
ST09V32	ST09V32	ST09	V32	CTT	TTG	C	T	T	T	T	G	5	_	3	5_3	purple	5' _ 3'	2	CT, TT, TG	806F_V024	GGACTATCAGGGTATCTAGT	67.3706	v24	CGTCCATCTACG	st7
ST09V33	ST09V33	ST09	V33	CTT	ATG	C	T	T	A	T	G	5	_	3	5_3	purple	5' _ 3'	2	CA, TT, TG	806F_V040	GGACTAACAGGGTATCTAGT	67.3853	v40	CGTCCATCTACG	st7
ST09V34	ST09V34	ST09	V34	CTT	GTT	C	T	T	G	T	T	5	_	_	5__	blue	5' _ _	1	CG, TT, TT	806F_V054	GGACTAGCAGGGTATCTATT	67.4001	v54	CGTCCATCTACG	st7
ST09V35	ST09V35	ST09	V35	CTT	TTT	C	T	T	T	T	T	5	_	_	5__	blue	5' _ _	1	CT, TT, TT	806F_V022	GGACTATCAGGGTATCTATT	67.4148	v22	CGTCCATCTACG	st7
ST09V36	ST09V36	ST09	V36	CTT	ATT	C	T	T	A	T	T	5	_	_	5__	blue	5' _ _	1	CA, TT, TT	806F_V038	GGACTAACAGGGTATCTATT	67.4296	v38	CGTCCATCTACG	st7
ST09V37	ST09V37	ST09	V37	CTT	GAC	C	T	T	G	A	C	5	M	3	5M3	brown	5' M 3'	3	CG, TA, TC	806F_V057	GGACTAGCAGGGAATCTACT	67.4443	v57	CGTCCATCTACG	st7
ST09V38	ST09V38	ST09	V38	CTT	TAC	C	T	T	T	A	C	5	M	3	5M3	brown	5' M 3'	3	CT, TA, TC	806F_V025	GGACTATCAGGGAATCTACT	67.4591	v25	CGTCCATCTACG	st7
ST09V39	ST09V39	ST09	V39	CTT	AAC	C	T	T	A	A	C	5	M	3	5M3	brown	5' M 3'	3	CA, TA, TC	806F_V041	GGACTAACAGGGAATCTACT	67.4739	v41	CGTCCATCTACG	st7
ST09V40	ST09V40	ST09	V40	CTT	GCC	C	T	T	G	C	C	5	M	3	5M3	brown	5' M 3'	3	CG, TC, TC	806F_V049	GGACTAGCAGGGCATCTACT	67.4886	v49	CGTCCATCTACG	st7
ST09V41	ST09V41	ST09	V41	CTT	TCC	C	T	T	T	C	C	5	M	3	5M3	brown	5' M 3'	3	CT, TC, TC	806F_V017	GGACTATCAGGGCATCTACT	67.5034	v17	CGTCCATCTACG	st7
ST09V42	ST09V42	ST09	V42	CTT	ACC	C	T	T	A	C	C	5	M	3	5M3	brown	5' M 3'	3	CA, TC, TC	806F_V033	GGACTAACAGGGCATCTACT	67.5181	v33	CGTCCATCTACG	st7
ST09V43	ST09V43	ST09	V43	CTT	GGC	C	T	T	G	G	C	5	M	3	5M3	brown	5' M 3'	3	CG, TG, TC	806F_V061	GGACTAGCAGGGGATCTACT	67.5329	v61	CGTCCATCTACG	st7
ST09V44	ST09V44	ST09	V44	CTT	TGC	C	T	T	T	G	C	5	M	3	5M3	brown	5' M 3'	3	CT, TG, TC	806F_V029	GGACTATCAGGGGATCTACT	67.5476	v29	CGTCCATCTACG	st7
ST09V45	ST09V45	ST09	V45	CTT	AGC	C	T	T	A	G	C	5	M	3	5M3	brown	5' M 3'	3	CA, TG, TC	806F_V045	GGACTAACAGGGGATCTACT	67.5624	v45	CGTCCATCTACG	st7
ST09V46	ST09V46	ST09	V46	CTT	GAG	C	T	T	G	A	G	5	M	3	5M3	brown	5' M 3'	3	CG, TA, TG	806F_V060	GGACTAGCAGGGAATCTAGT	67.5771	v60	CGTCCATCTACG	st7
ST09V47	ST09V47	ST09	V47	CTT	TAG	C	T	T	T	A	G	5	M	3	5M3	brown	5' M 3'	3	CT, TA, TG	806F_V028	GGACTATCAGGGAATCTAGT	67.5919	v28	CGTCCATCTACG	st7
ST09V48	ST09V48	ST09	V48	CTT	AAG	C	T	T	A	A	G	5	M	3	5M3	brown	5' M 3'	3	CA, TA, TG	806F_V044	GGACTAACAGGGAATCTAGT	67.6066	v44	CGTCCATCTACG	st7
ST09V49	ST09V49	ST09	V49	CTT	GCG	C	T	T	G	C	G	5	M	3	5M3	brown	5' M 3'	3	CG, TC, TG	806F_V052	GGACTAGCAGGGCATCTAGT	67.6214	v52	CGTCCATCTACG	st7
ST09V50	ST09V50	ST09	V50	CTT	TCG	C	T	T	T	C	G	5	M	3	5M3	brown	5' M 3'	3	CT, TC, TG	806F_V020	GGACTATCAGGGCATCTAGT	67.6361	v20	CGTCCATCTACG	st7
ST09V51	ST09V51	ST09	V51	CTT	ACG	C	T	T	A	C	G	5	M	3	5M3	brown	5' M 3'	3	CA, TC, TG	806F_V036	GGACTAACAGGGCATCTAGT	67.6509	v36	CGTCCATCTACG	st7
ST09V52	ST09V52	ST09	V52	CTT	GGG	C	T	T	G	G	G	5	M	3	5M3	brown	5' M 3'	3	CG, TG, TG	806F_V064	GGACTAGCAGGGGATCTAGT	67.6656	v64	CGTCCATCTACG	st7
ST09V53	ST09V53	ST09	V53	CTT	TGG	C	T	T	T	G	G	5	M	3	5M3	brown	5' M 3'	3	CT, TG, TG	806F_V032	GGACTATCAGGGGATCTAGT	67.6804	v32	CGTCCATCTACG	st7
ST09V54	ST09V54	ST09	V54	CTT	AGG	C	T	T	A	G	G	5	M	3	5M3	brown	5' M 3'	3	CA, TG, TG	806F_V048	GGACTAACAGGGGATCTAGT	67.6951	v48	CGTCCATCTACG	st7
ST09V55	ST09V55	ST09	V55	CTT	GAT	C	T	T	G	A	T	5	M	_	5M_	green	5' M _	2	CG, TA, TT	806F_V058	GGACTAGCAGGGAATCTATT	67.7099	v58	CGTCCATCTACG	st7
ST09V56	ST09V56	ST09	V56	CTT	TAT	C	T	T	T	A	T	5	M	_	5M_	green	5' M _	2	CT, TA, TT	806F_V026	GGACTATCAGGGAATCTATT	67.7246	v26	CGTCCATCTACG	st7
ST09V57	ST09V57	ST09	V57	CTT	AAT	C	T	T	A	A	T	5	M	_	5M_	green	5' M _	2	CA, TA, TT	806F_V042	GGACTAACAGGGAATCTATT	67.7394	v42	CGTCCATCTACG	st7
ST09V58	ST09V58	ST09	V58	CTT	GCT	C	T	T	G	C	T	5	M	_	5M_	green	5' M _	2	CG, TC, TT	806F_V050	GGACTAGCAGGGCATCTATT	67.7542	v50	CGTCCATCTACG	st7
ST09V59	ST09V59	ST09	V59	CTT	TCT	C	T	T	T	C	T	5	M	_	5M_	green	5' M _	2	CT, TC, TT	806F_V018	GGACTATCAGGGCATCTATT	67.7689	v18	CGTCCATCTACG	st7
ST09V60	ST09V60	ST09	V60	CTT	ACT	C	T	T	A	C	T	5	M	_	5M_	green	5' M _	2	CA, TC, TT	806F_V034	GGACTAACAGGGCATCTATT	67.7837	v34	CGTCCATCTACG	st7
ST09V61	ST09V61	ST09	V61	CTT	GGT	C	T	T	G	G	T	5	M	_	5M_	green	5' M _	2	CG, TG, TT	806F_V062	GGACTAGCAGGGGATCTATT	67.7984	v62	CGTCCATCTACG	st7
ST09V62	ST09V62	ST09	V62	CTT	TGT	C	T	T	T	G	T	5	M	_	5M_	green	5' M _	2	CT, TG, TT	806F_V030	GGACTATCAGGGGATCTATT	67.8132	v30	CGTCCATCTACG	st7
ST09V63	ST09V63	ST09	V63	CTT	AGT	C	T	T	A	G	T	5	M	_	5M_	green	5' M _	2	CA, TG, TT	806F_V046	GGACTAACAGGGGATCTATT	67.8279	v46	CGTCCATCTACG	st7

## Sheet: gBlocks_amplicon
ST0	ST1	ST2	ST3	ST4	ST5	ST6	ST7	ST8	ST9
G	G	G	G	G	G	G	G	G	G
G	G	G	G	G	G	G	G	G	G
A	A	A	A	A	A	A	A	A	A
C	C	C	C	C	C	C	C	C	C
T	T	T	T	T	T	T	T	T	T
A	A	A	A	A	A	A	A	A	A
C	G	T	A	C	C	C	C	C	C
C	C	C	C	C	C	C	C	C	C
A	A	A	A	A	A	A	A	A	A
G	G	G	G	G	G	G	G	G	G
G	G	G	G	G	G	G	G	G	G
G	G	G	G	G	G	G	G	G	G
T	T	T	T	A	C	G	T	T	T
A	A	A	A	A	A	A	A	A	A
T	T	T	T	T	T	T	T	T	T
C	C	C	C	C	C	C	C	C	C
T	T	T	T	T	T	T	T	T	T
A	A	A	A	A	A	A	A	A	A
A	A	A	A	A	A	A	C	G	T
T	T	T	T	T	T	T	T	T	T
C	C	C	C	C	C	C	C	C	C
C	C	C	C	C	C	C	C	C	C
T	T	T	T	T	T	T	T	T	T
G	G	G	G	G	G	G	G	G	G
T	T	T	T	T	T	T	T	T	T
T	T	T	T	T	T	T	T	T	T
T	T	T	T	T	T	T	T	T	T
G	G	G	G	G	G	G	G	G	G
C	C	C	C	C	C	C	C	C	C
T	T	T	T	T	T	T	T	T	T
C	C	C	C	C	C	C	C	C	C
C	C	C	C	C	C	C	C	C	C
C	C	C	C	C	C	C	C	C	C
C	C	C	C	C	C	C	C	C	C
A	A	A	A	A	A	A	A	A	A
C	C	C	C	C	C	C	C	C	C
G	G	G	G	G	G	G	G	G	G
C	C	C	C	C	C	C	C	C	C
T	T	T	T	T	T	T	T	T	T
T	T	T	T	T	T	T	T	T	T
T	T	T	T	T	T	T	T	T	T
C	C	C	C	C	C	C	C	C	C
G	G	G	G	G	G	G	G	G	G
T	T	T	T	T	T	T	T	T	T
G	G	G	G	G	G	G	G	G	G
C	C	C	C	C	C	C	C	C	C
T	T	T	T	T	T	T	T	T	T
T	T	T	T	T	T	T	T	T	T
C	C	C	C	C	C	C	C	C	C
A	A	A	A	A	A	A	A	A	A
G	G	G	G	G	G	G	G	G	G
C	C	C	C	C	C	C	C	C	C
G	G	G	G	G	G	G	G	G	G
T	T	T	T	T	T	T	T	T	T
C	C	C	C	C	C	C	C	C	C
A	A	A	A	A	A	A	A	A	A
G	G	G	G	G	G	G	G	G	G
T	T	T	T	T	T	T	T	T	T
G	G	G	G	G	G	G	G	G	G
T	T	T	T	T	T	T	T	T	T
T	T	T	T	T	T	T	T	T	T
G	G	G	G	G	G	G	G	G	G
T	T	T	T	T	T	T	T	T	T
C	C	C	C	C	C	C	C	C	C
C	C	C	C	C	C	C	C	C	C
C	C	C	C	C	C	C	C	C	C
A	A	A	A	A	A	A	A	A	A
G	G	G	G	G	G	G	G	G	G
A	A	A	A	A	A	A	A	A	A
T	T	T	T	T	T	T	T	T	T
G	G	G	G	G	G	G	G	G	G
G	G	G	G	G	G	G	G	G	G
C	C	C	C	C	C	C	C	C	C
C	C	C	C	C	C	C	C	C	C
G	G	G	G	G	G	G	G	G	G
C	C	C	C	C	C	C	C	C	C
C	C	C	C	C	C	C	C	C	C
T	T	T	T	T	T	T	T	T	T
T	T	T	T	T	T	T	T	T	T
C	C	C	C	C	C	C	C	C	C
G	G	G	G	G	G	G	G	G	G
C	C	C	C	C	C	C	C	C	C
C	C	C	C	C	C	C	C	C	C
A	A	A	A	A	A	A	A	A	A
C	C	C	C	C	C	C	C	C	C
T	T	T	T	T	T	T	T	T	T
G	G	G	G	G	G	G	G	G	G
A	A	A	A	A	A	A	A	A	A
T	T	T	T	T	T	T	T	T	T
G	G	G	G	G	G	G	G	G	G
T	T	T	T	T	T	T	T	T	T
T	T	T	T	T	T	T	T	T	T
C	C	C	C	C	C	C	C	C	C
C	C	C	C	C	C	C	C	C	C
T	T	T	T	T	T	T	T	T	T
C	C	C	C	C	C	C	C	C	C
C	C	C	C	C	C	C	C	C	C
C	C	T	A	G	T	G	C	T	C
G	T	G	C	A	G	A	T	C	G
A	T	C	A	A	C	C	T	T	T
T	A	C	T	C	G	C	A	A	C
C	C	A	C	C	C	C	G	C	C
T	C	G	G	T	T	T	C	C	A
C	A	C	C	T	C	A	A	G	T
T	G	C	T	T	C	G	T	A	C
A	T	C	C	C	A	C	G	T	T
C	C	T	G	C	A	T	C	G	A
G	G	A	T	C	C	T	C	C	C
C	C	T	C	G	T	C	C	C	G
A	A	A	A	A	A	A	A	A	A
T	T	T	T	T	T	T	T	T	T
T	T	T	T	T	T	T	T	T	T
T	T	T	T	T	T	T	T	T	T
C	C	C	C	C	C	C	C	C	C
A	A	A	A	A	A	A	A	A	A
C	C	C	C	C	C	C	C	C	C
C	C	C	C	C	C	C	C	C	C
G	G	G	G	G	G	G	G	G	G
C	C	C	C	C	C	C	C	C	C
T	T	T	T	T	T	T	T	T	T
A	A	A	A	A	A	A	A	A	A
C	C	C	C	C	C	C	C	C	C
A	A	A	A	A	A	A	A	A	A
C	C	C	C	C	C	C	C	C	C
C	C	C	C	C	C	C	C	C	C
G	G	G	G	G	G	G	G	G	G
G	G	G	G	G	G	G	G	G	G
G	G	G	G	G	G	G	G	G	G
A	A	A	A	A	A	A	A	A	A
A	A	A	A	A	A	A	A	A	A
T	T	T	T	T	T	T	T	T	T
T	T	T	T	T	T	T	T	T	T
C	C	C	C	C	C	C	C	C	C
C	C	C	C	C	C	C	C	C	C
A	A	A	A	A	A	A	A	A	A
C	C	C	C	C	C	C	C	C	C
C	C	C	C	C	C	C	C	C	C
A	A	A	A	A	A	A	A	A	A
T	T	T	T	T	T	T	T	T	T
C	C	C	C	C	C	C	C	C	C
C	C	C	C	C	C	C	C	C	C
T	T	T	T	T	T	T	T	T	T
C	C	C	C	C	C	C	C	C	C
T	T	T	T	T	T	T	T	T	T
G	G	G	G	G	G	G	G	G	G
A	A	A	A	A	A	A	A	A	A
C	C	C	C	C	C	C	C	C	C
A	A	A	A	A	A	A	A	A	A
C	C	C	C	C	C	C	C	C	C
A	A	A	A	A	A	A	A	A	A
C	C	C	C	C	C	C	C	C	C
T	T	T	T	T	T	T	T	T	T
C	C	C	C	C	C	C	C	C	C
T	T	T	T	T	T	T	T	T	T
A	A	A	A	A	A	A	A	A	A
G	G	G	G	G	G	G	G	G	G
C	C	C	C	C	C	C	C	C	C
C	C	C	C	C	C	C	C	C	C
A	A	A	A	A	A	A	A	A	A
C	C	C	C	C	C	C	C	C	C
C	C	C	C	C	C	C	C	C	C
C	C	C	C	C	C	C	C	C	C
A	A	A	A	A	A	A	A	A	A
G	G	G	G	G	G	G	G	G	G
T	T	T	T	T	T	T	T	T	T
A	A	A	A	A	A	A	A	A	A
T	T	T	T	T	T	T	T	T	T
C	C	C	C	C	C	C	C	C	C
C	C	C	C	C	C	C	C	C	C
A	A	A	A	A	A	A	A	A	A
T	T	T	T	T	T	T	T	T	T
C	C	C	C	C	C	C	C	C	C
G	G	G	G	G	G	G	G	G	G
C	C	C	C	C	C	C	C	C	C
C	C	C	C	C	C	C	C	C	C
A	A	A	A	A	A	A	A	A	A
T	T	T	T	T	T	T	T	T	T
T	T	T	T	T	T	T	T	T	T
C	C	C	C	C	C	C	C	C	C
C	C	C	C	C	C	C	C	C	C
C	C	C	C	C	C	C	C	C	C
A	A	A	A	A	A	A	A	A	A
G	G	G	G	G	G	G	G	G	G
G	G	G	G	G	G	G	G	G	G
T	T	T	T	T	T	T	T	T	T
T	T	T	T	T	T	T	T	T	T
G	G	G	G	G	G	G	G	G	G
A	A	A	A	A	A	A	A	A	A
G	G	G	G	G	G	G	G	G	G
C	C	C	C	C	C	C	C	C	C
C	C	C	C	C	C	C	C	C	C
C	C	C	C	C	C	C	C	C	C
G	G	G	G	G	G	G	G	G	G
G	G	G	G	G	G	G	G	G	G
G	G	G	G	G	G	G	G	G	G
G	G	G	G	G	G	G	G	G	G
A	A	A	A	A	A	A	A	A	A
T	T	T	T	T	T	T	T	T	T
T	T	T	T	T	T	T	T	T	T
T	T	T	T	T	T	T	T	T	T
C	C	C	C	C	C	C	C	C	C
A	A	A	A	A	A	A	A	A	A
C	C	C	C	C	C	C	C	C	C
G	G	G	G	G	G	G	G	G	G
A	A	A	A	A	A	A	A	A	A
C	C	C	C	C	C	C	C	C	C
A	A	A	A	A	A	A	A	A	A
G	G	G	G	G	G	G	G	G	G
A	A	A	A	A	A	A	A	A	A
C	C	C	C	C	C	C	C	C	C
T	T	T	T	T	T	T	T	T	T
T	T	T	T	T	T	T	T	T	T
A	A	A	A	A	A	A	A	A	A
A	A	A	A	A	A	A	A	A	A
G	G	G	G	G	G	G	G	G	G
T	T	T	T	T	T	T	T	T	T
A	A	A	A	A	A	A	A	A	A
A	A	A	A	A	A	A	A	A	A
C	C	C	C	C	C	C	C	C	C
C	C	C	C	C	C	C	C	C	C
G	G	G	G	G	G	G	G	G	G
C	C	C	C	C	C	C	C	C	C
C	C	C	C	C	C	C	C	C	C
T	T	T	T	T	T	T	T	T	T
A	A	A	A	A	A	A	A	A	A
C	C	C	C	C	C	C	C	C	C
G	G	G	G	G	G	G	G	G	G
C	C	C	C	C	C	C	C	C	C
A	A	A	A	A	A	A	A	A	A
C	C	C	C	C	C	C	C	C	C
C	C	C	C	C	C	C	C	C	C
C	C	C	C	C	C	C	C	C	C
T	T	T	T	T	T	T	T	T	T
T	T	T	T	T	T	T	T	T	T
T	T	T	T	T	T	T	T	T	T
A	A	A	A	A	A	A	A	A	A
C	C	C	C	C	C	C	C	C	C
G	G	G	G	G	G	G	G	G	G
C	C	C	C	C	C	C	C	C	C
C	C	C	C	C	C	C	C	C	C
C	C	C	C	C	C	C	C	C	C
A	A	A	A	A	A	A	A	A	A
G	G	G	G	G	G	G	G	G	G
T	T	T	T	T	T	T	T	T	T
A	A	A	A	A	A	A	A	A	A
A	A	A	A	A	A	A	A	A	A
T	T	T	T	T	T	T	T	T	T
T	T	T	T	T	T	T	T	T	T
C	C	C	C	C	C	C	C	C	C
C	C	C	C	C	C	C	C	C	C
G	G	G	G	G	G	G	G	G	G

## Sheet: synthetic_DNA
number	primer_name	position_5	position_M	position_3	primer_sequence	primer_label	mmColor	template_name	template_label	template_sequence	mismatch_positions	mismatch_color	colors_64	original_name
0	V00	C	T	A	CTA	V0:CTA	black	ST00	ST0:CTA	CGATCTCTACGC	___	black	#000000	v1
1	V01	G	T	A	GTA	V1:GTA	blue	ST01	ST1:GTA	CTTACCAGTCGC	5__	blue	#0000A4	v55
2	V02	T	T	A	TTA	V2:TTA	blue	ST02	ST2:TTA	TGCCAGCCCTAT	5__	blue	#0000FF	v23
3	V03	A	T	A	ATA	V3:ATA	blue	ST03	ST3:ATA	ACATCGCTCGTC	5__	blue	#5DF2F9	v39
4	V04	C	A	A	CAA	V4:CAA	yellow	ST04	ST4:CAA	GAACCTTTCCCG	_M_	yellow	#E2CA18	v11
5	V05	C	C	A	CCA	V5:CCA	yellow	ST05	ST5:CCA	TGCGCTCCAACT	_M_	yellow	#FCDE04	v4
6	V06	C	G	A	CGA	V6:CGA	yellow	ST06	ST6:CGA	GACCCTAGCTTC	_M_	yellow	#FEFB79	v15
7	V07	C	T	C	CTC	V7:CTC	red	ST07	ST7:CTC	CTTAGCATGCCC	__3	red	#DD0000	v6
8	V08	C	T	G	CTG	V8:CTG	red	ST08	ST8:CTG	TCTACCGATGCC	__3	red	#FF0000	v8
9	V09	C	T	T	CTT	V9:CTT	red	ST09	ST9:CTT	CGTCCATCTACG	__3	red	#FD5FAE	v7
10	V10	G	A	A	GAA	V10:GAA	green	STother			5M_	green	#004C00	v59
11	V11	T	A	A	TAA	V11:TAA	green				5M_	green	#788F03	v27
12	V12	A	A	A	AAA	V12:AAA	green				5M_	green	#029078	v43
13	V13	G	C	A	GCA	V13:GCA	green				5M_	green	#009200	v51
14	V14	T	C	A	TCA	V14:TCA	green				5M_	green	#00FF00	v19
15	V15	A	C	A	ACA	V15:ACA	green				5M_	green	#BBFD6B	v35
16	V16	G	G	A	GGA	V16:GGA	green				5M_	green	#69FF69	v63
17	V17	T	G	A	TGA	V17:TGA	green				5M_	green	#6CFCA6	v31
18	V18	A	G	A	AGA	V18:AGA	green				5M_	green	#D1FFD1	v47
19	V19	C	A	C	CAC	V19:CAC	orange				_M3	orange	#E17101	v9
20	V20	C	C	C	CCC	V20:CCC	orange				_M3	orange	#F85B14	v2
21	V21	C	G	C	CGC	V21:CGC	orange				_M3	orange	#FE860E	v13
22	V22	C	A	G	CAG	V22:CAG	orange				_M3	orange	#E1A205	v12
23	V23	C	C	G	CCG	V23:CCG	orange				_M3	orange	#FFA500	v5
24	V24	C	G	G	CGG	V24:CGG	orange				_M3	orange	#FC8556	v16
25	V25	C	A	T	CAT	V25:CAT	orange				_M3	orange	#FFB52F	v10
26	V26	C	C	T	CCT	V26:CCT	orange				_M3	orange	#EBBC5F	v3
27	V27	C	G	T	CGT	V27:CGT	orange				_M3	orange	#FFCE75	v14
28	V28	G	T	C	GTC	V28:GTC	purple				5_3	purple	#700070	v53
29	V29	T	T	C	TTC	V29:TTC	purple				5_3	purple	#780298	v21
30	V30	A	T	C	ATC	V30:ATC	purple				5_3	purple	#9A009A	v37
31	V31	G	T	G	GTG	V31:GTG	purple				5_3	purple	#98024D	v56
32	V32	T	T	G	TTG	V32:TTG	purple				5_3	purple	#C400C4	v24
33	V33	A	T	G	ATG	V33:ATG	purple				5_3	purple	#A109FF	v40
34	V34	G	T	T	GTT	V34:GTT	purple				5_3	purple	#FF09FF	v54
35	V35	T	T	T	TTT	V35:TTT	purple				5_3	purple	#FD0BAC	v22
36	V36	A	T	T	ATT	V36:ATT	purple				5_3	purple	#FFBDFF	v38
37	V37	G	A	C	GAC	V37:GAC	brown				5M3	brown	#763B00	v57
38	V38	T	A	C	TAC	V38:TAC	brown				5M3	brown	#740202	v25
39	V39	A	A	C	AAC	V39:AAC	brown				5M3	brown	#673B01	v41
40	V40	G	C	C	GCC	V40:GCC	brown				5M3	brown	#840202	v49
41	V41	T	C	C	TCC	V41:TCC	brown				5M3	brown	#845602	v17
42	V42	A	C	C	ACC	V42:ACC	brown				5M3	brown	#970703	v33
43	V43	G	G	C	GGC	V43:GGC	brown				5M3	brown	#9C4F02	v61
44	V44	T	G	C	TGC	V44:TGC	brown				5M3	brown	#A06802	v29
45	V45	A	G	C	AGC	V45:AGC	brown				5M3	brown	#B90703	v45
46	V46	G	A	G	GAG	V46:GAG	brown				5M3	brown	#9C4F02	v60
47	V47	T	A	G	TAG	V47:TAG	brown				5M3	brown	#A10703	v28
48	V48	A	A	G	AAG	V48:AAG	brown				5M3	brown	#BC6B00	v44
49	V49	G	C	G	GCG	V49:GCG	brown				5M3	brown	#F97033	v52
50	V50	T	C	G	TCG	V50:TCG	brown				5M3	brown	#C47E00	v20
51	V51	A	C	G	ACG	V51:ACG	brown				5M3	brown	#BC5E00	v36
52	V52	G	G	G	GGG	V52:GGG	brown				5M3	brown	#FF984B	v64
53	V53	T	G	G	TGG	V53:TGG	brown				5M3	brown	#A45E00	v32
54	V54	A	G	G	AGG	V54:AGG	brown				5M3	brown	#FF9B2D	v48
55	V55	G	A	T	GAT	V55:GAT	brown				5M3	brown	#C47000	v58
56	V56	T	A	T	TAT	V56:TAT	brown				5M3	brown	#E28100	v26
57	V57	A	A	T	AAT	V57:AAT	brown				5M3	brown	#FC9B70	v42
58	V58	G	C	T	GCT	V58:GCT	brown				5M3	brown	#FBAC71	v50
59	V59	T	C	T	TCT	V59:TCT	brown				5M3	brown	#FFC46D	v18
60	V60	A	C	T	ACT	V60:ACT	brown				5M3	brown	#FDAB91	v34
61	V61	G	G	T	GGT	V61:GGT	brown				5M3	brown	#FCBF92	v62
62	V62	T	G	T	TGT	V62:TGT	brown				5M3	brown	#FEDF90	v30
63	V63	A	G	T	AGT	V63:AGT	brown				5M3	brown	#FEC6B0	v46
64	Vother	N	N	N	NNN	Vother:NNN	gray					gray	#FDE4B1	Vother

## Sheet: polygon
Exp	x	y	custom
B1	-0.18	-0.17	a
B1	0.28	-0.17	b
B1	0.28	0.03	c
B1	0.19	0.03	d
B1	0.08	-0.08	d
B1	-0.18	-0.08	d
B27	-0.18	0.18	d
B27	0.28	0.18	d
B27	0.28	0.11	d
B27	0.12	0.11	d
B27	-0.09	-0.01	d
B27	-0.18	0.03	d
B10	-0.18	-0.08	d
B10	0.08	-0.08	d
B10	0.19	0.03	d
B10	0.28	0.03	d
B10	0.28	0.11	d
B10	0.12	0.11	d
B10	-0.09	-0.01	d
B10	-0.18	0.03	d

## Sheet: old_new
original_name	new_name	R_name
v01	V0	V00
v55	V1	V01
v23	V2	V02
v39	V3	V03
v11	V4	V04
v04	V5	V05
v15	V6	V06
v06	V7	V07
v08	V8	V08
v07	V9	V09
v59	V10	V10
v27	V11	V11
v43	V12	V12
v51	V13	V13
v19	V14	V14
v35	V15	V15
v63	V16	V16
v31	V17	V17
v47	V18	V18
v09	V19	V19
v02	V20	V20
v13	V21	V21
v12	V22	V22
v05	V23	V23
v16	V24	V24
v10	V25	V25
v03	V26	V26
v14	V27	V27
v53	V28	V28
v21	V29	V29
v37	V30	V30
v56	V31	V31
v24	V32	V32
v40	V33	V33
v54	V34	V34
v22	V35	V35
v38	V36	V36
v57	V37	V37
v25	V38	V38
v41	V39	V39
v49	V40	V40
v17	V41	V41
v33	V42	V42
v61	V43	V43
v29	V44	V44
v45	V45	V45
v60	V46	V46
v28	V47	V47
v44	V48	V48
v52	V49	V49
v20	V50	V50
v36	V51	V51
v64	V52	V52
v32	V53	V53
v48	V54	V54
v58	V55	V55
v26	V56	V56
v42	V57	V57
v50	V58	V58
v18	V59	V59
v34	V60	V60
v62	V61	V61
v30	V62	V62
v46	V63	V63

## Sheet: feature_data
feature_counts	feature_name	template_name	primer_name	template_sequence	primer_sequence	t_5	t_M	t_3	p_5	p_M	p_3	mm_5	mm_M	mm_3	mm_sequence	mm_color	mm_label	mm_number	bases	Primer	Primer Seq (5'-3')	primer_Tm	original_name
ST00V00	ST00V00	ST00	V00	CTA	CTA	C	T	A	C	T	A	_	_	_	___	black	_ _ _	0	CC, TT, AA	806F_V001	GGACTACCAGGGTATCTAAT	57.4	v01
ST00V01	ST00V01	ST00	V01	CTA	GTA	C	T	A	G	T	A	5	_	_	5__	blue	5' _ _	1	CG, TT, AA	806F_V055	GGACTAGCAGGGTATCTAAT	57.8	v55
ST00V02	ST00V02	ST00	V02	CTA	TTA	C	T	A	T	T	A	5	_	_	5__	blue	5' _ _	1	CT, TT, AA	806F_V023	GGACTATCAGGGTATCTAAT	55.2	v23
ST00V03	ST00V03	ST00	V03	CTA	ATA	C	T	A	A	T	A	5	_	_	5__	blue	5' _ _	1	CA, TT, AA	806F_V039	GGACTAACAGGGTATCTAAT	55.7	v39
ST00V04	ST00V04	ST00	V04	CTA	CAA	C	T	A	C	A	A	_	M	_	_M_	yellow	_ M _	1	CC, TA, AA	806F_V11	GGACTACCAGGGAATCTAAT	58	v11
ST00V05	ST00V05	ST00	V05	CTA	CCA	C	T	A	C	C	A	_	M	_	_M_	yellow	_ M _	1	CC, TC, AA	806F_V004	GGACTACCAGGGCATCTAAT	60.6	v04
ST00V06	ST00V06	ST00	V06	CTA	CGA	C	T	A	C	G	A	_	M	_	_M_	yellow	_ M _	1	CC, TG, AA	806F_V15	GGACTACCAGGGGATCTAAT	59.8	v15
ST00V07	ST00V07	ST00	V07	CTA	CTC	C	T	A	C	T	C	_	_	3	__3	red	_ _ 3'	1	CC, TT, AC	806F_V006	GGACTACCAGGGTATCTACT	59.1	v06
ST00V08	ST00V08	ST00	V08	CTA	CTG	C	T	A	C	T	G	_	_	3	__3	red	_ _ 3'	1	CC, TT, AG	806F_V008	GGACTACCAGGGTATCTAGT	59.1	v08
ST00V09	ST00V09	ST00	V09	CTA	CTT	C	T	A	C	T	T	_	_	3	__3	red	_ _ 3'	1	CC, TT, AT	806F_V007	GGACTACCAGGGTATCTATT	57.4	v07
ST00V10	ST00V10	ST00	V10	CTA	GAA	C	T	A	G	A	A	5	M	_	5M_	green	5' M _	2	CG, TA, AA	806F_V059	GGACTAGCAGGGAATCTAAT	58.3	v59
ST00V11	ST00V11	ST00	V11	CTA	TAA	C	T	A	T	A	A	5	M	_	5M_	green	5' M _	2	CT, TA, AA	806F_V027	GGACTATCAGGGAATCTAAT	55.8	v27
ST00V12	ST00V12	ST00	V12	CTA	AAA	C	T	A	A	A	A	5	M	_	5M_	green	5' M _	2	CA, TA, AA	806F_V043	GGACTAACAGGGAATCTAAT	56.2	v43
ST00V13	ST00V13	ST00	V13	CTA	GCA	C	T	A	G	C	A	5	M	_	5M_	green	5' M _	2	CG, TC, AA	806F_V051	GGACTAGCAGGGCATCTAAT	60.9	v51
ST00V14	ST00V14	ST00	V14	CTA	TCA	C	T	A	T	C	A	5	M	_	5M_	green	5' M _	2	CT, TC, AA	806F_V019	GGACTATCAGGGCATCTAAT	58.4	v19
ST00V15	ST00V15	ST00	V15	CTA	ACA	C	T	A	A	C	A	5	M	_	5M_	green	5' M _	2	CA, TC, AA	806F_V035	GGACTAACAGGGCATCTAAT	58.9	v35
ST00V16	ST00V16	ST00	V16	CTA	GGA	C	T	A	G	G	A	5	M	_	5M_	green	5' M _	2	CG, TG, AA	806F_V063	GGACTAGCAGGGGATCTAAT	60.1	v63
ST00V17	ST00V17	ST00	V17	CTA	TGA	C	T	A	T	G	A	5	M	_	5M_	green	5' M _	2	CT, TG, AA	806F_V031	GGACTATCAGGGGATCTAAT	57.5	v31
ST00V18	ST00V18	ST00	V18	CTA	AGA	C	T	A	A	G	A	5	M	_	5M_	green	5' M _	2	CA, TG, AA	806F_V047	GGACTAACAGGGGATCTAAT	58	v47
ST00V19	ST00V19	ST00	V19	CTA	CAC	C	T	A	C	A	C	_	M	3	_M3	orange	_ M 3'	2	CC, TA, AC	806F_V09	GGACTACCAGGGAATCTACT	59.7	v09
ST00V20	ST00V20	ST00	V20	CTA	CCC	C	T	A	C	C	C	_	M	3	_M3	orange	_ M 3'	2	CC, TC, AC	806F_V002	GGACTACCAGGGCATCTACT	62.3	v02
ST00V21	ST00V21	ST00	V21	CTA	CGC	C	T	A	C	G	C	_	M	3	_M3	orange	_ M 3'	2	CC, TG, AC	806F_V13	GGACTACCAGGGGATCTACT	61.5	v13
ST00V22	ST00V22	ST00	V22	CTA	CAG	C	T	A	C	A	G	_	M	3	_M3	orange	_ M 3'	2	CC, TA, AG	806F_V12	GGACTACCAGGGAATCTAGT	59.7	v12
ST00V23	ST00V23	ST00	V23	CTA	CCG	C	T	A	C	C	G	_	M	3	_M3	orange	_ M 3'	2	CC, TC, AG	806F_V005	GGACTACCAGGGCATCTAGT	62.3	v05
ST00V24	ST00V24	ST00	V24	CTA	CGG	C	T	A	C	G	G	_	M	3	_M3	orange	_ M 3'	2	CC, TG, AG	806F_V16	GGACTACCAGGGGATCTAGT	61.5	v16
ST00V25	ST00V25	ST00	V25	CTA	CAT	C	T	A	C	A	T	_	M	3	_M3	orange	_ M 3'	2	CC, TA, AT	806F_V10	GGACTACCAGGGAATCTATT	58	v10
ST00V26	ST00V26	ST00	V26	CTA	CCT	C	T	A	C	C	T	_	M	3	_M3	orange	_ M 3'	2	CC, TC, AT	806F_V003	GGACTACCAGGGCATCTATT	60.6	v03
ST00V27	ST00V27	ST00	V27	CTA	CGT	C	T	A	C	G	T	_	M	3	_M3	orange	_ M 3'	2	CC, TG, AT	806F_V14	GGACTACCAGGGGATCTATT	59.8	v14
ST00V28	ST00V28	ST00	V28	CTA	GTC	C	T	A	G	T	C	5	_	3	5_3	purple	5' _ 3'	2	CG, TT, AC	806F_V053	GGACTAGCAGGGTATCTACT	59.4	v53
ST00V29	ST00V29	ST00	V29	CTA	TTC	C	T	A	T	T	C	5	_	3	5_3	purple	5' _ 3'	2	CT, TT, AC	806F_V021	GGACTATCAGGGTATCTACT	56.8	v21
ST00V30	ST00V30	ST00	V30	CTA	ATC	C	T	A	A	T	C	5	_	3	5_3	purple	5' _ 3'	2	CA, TT, AC	806F_V037	GGACTAACAGGGTATCTACT	57.3	v37
ST00V31	ST00V31	ST00	V31	CTA	GTG	C	T	A	G	T	G	5	_	3	5_3	purple	5' _ 3'	2	CG, TT, AG	806F_V056	GGACTAGCAGGGTATCTAGT	59.4	v56
ST00V32	ST00V32	ST00	V32	CTA	TTG	C	T	A	T	T	G	5	_	3	5_3	purple	5' _ 3'	2	CT, TT, AG	806F_V024	GGACTATCAGGGTATCTAGT	56.8	v24
ST00V33	ST00V33	ST00	V33	CTA	ATG	C	T	A	A	T	G	5	_	3	5_3	purple	5' _ 3'	2	CA, TT, AG	806F_V040	GGACTAACAGGGTATCTAGT	57.3	v40
ST00V34	ST00V34	ST00	V34	CTA	GTT	C	T	A	G	T	T	5	_	3	5_3	purple	5' _ 3'	2	CG, TT, AT	806F_V054	GGACTAGCAGGGTATCTATT	57.8	v54
ST00V35	ST00V35	ST00	V35	CTA	TTT	C	T	A	T	T	T	5	_	3	5_3	purple	5' _ 3'	2	CT, TT, AT	806F_V022	GGACTATCAGGGTATCTATT	55.2	v22
ST00V36	ST00V36	ST00	V36	CTA	ATT	C	T	A	A	T	T	5	_	3	5_3	purple	5' _ 3'	2	CA, TT, AT	806F_V038	GGACTAACAGGGTATCTATT	55.7	v38
ST00V37	ST00V37	ST00	V37	CTA	GAC	C	T	A	G	A	C	5	M	3	5M3	brown	5' M 3'	3	CG, TA, AC	806F_V057	GGACTAGCAGGGAATCTACT	60	v57
ST00V38	ST00V38	ST00	V38	CTA	TAC	C	T	A	T	A	C	5	M	3	5M3	brown	5' M 3'	3	CT, TA, AC	806F_V025	GGACTATCAGGGAATCTACT	57.4	v25
ST00V39	ST00V39	ST00	V39	CTA	AAC	C	T	A	A	A	C	5	M	3	5M3	brown	5' M 3'	3	CA, TA, AC	806F_V041	GGACTAACAGGGAATCTACT	57.9	v41
ST00V40	ST00V40	ST00	V40	CTA	GCC	C	T	A	G	C	C	5	M	3	5M3	brown	5' M 3'	3	CG, TC, AC	806F_V049	GGACTAGCAGGGCATCTACT	62.6	v49
ST00V41	ST00V41	ST00	V41	CTA	TCC	C	T	A	T	C	C	5	M	3	5M3	brown	5' M 3'	3	CT, TC, AC	806F_V017	GGACTATCAGGGCATCTACT	60	v17
ST00V42	ST00V42	ST00	V42	CTA	ACC	C	T	A	A	C	C	5	M	3	5M3	brown	5' M 3'	3	CA, TC, AC	806F_V033	GGACTAACAGGGCATCTACT	60.5	v33
ST00V43	ST00V43	ST00	V43	CTA	GGC	C	T	A	G	G	C	5	M	3	5M3	brown	5' M 3'	3	CG, TG, AC	806F_V061	GGACTAGCAGGGGATCTACT	61.7	v61
ST00V44	ST00V44	ST00	V44	CTA	TGC	C	T	A	T	G	C	5	M	3	5M3	brown	5' M 3'	3	CT, TG, AC	806F_V029	GGACTATCAGGGGATCTACT	59.2	v29
ST00V45	ST00V45	ST00	V45	CTA	AGC	C	T	A	A	G	C	5	M	3	5M3	brown	5' M 3'	3	CA, TG, AC	806F_V045	GGACTAACAGGGGATCTACT	59.7	v45
ST00V46	ST00V46	ST00	V46	CTA	GAG	C	T	A	G	A	G	5	M	3	5M3	brown	5' M 3'	3	CG, TA, AG	806F_V060	GGACTAGCAGGGAATCTAGT	60	v60
ST00V47	ST00V47	ST00	V47	CTA	TAG	C	T	A	T	A	G	5	M	3	5M3	brown	5' M 3'	3	CT, TA, AG	806F_V028	GGACTATCAGGGAATCTAGT	57.4	v28
ST00V48	ST00V48	ST00	V48	CTA	AAG	C	T	A	A	A	G	5	M	3	5M3	brown	5' M 3'	3	CA, TA, AG	806F_V044	GGACTAACAGGGAATCTAGT	57.9	v44
ST00V49	ST00V49	ST00	V49	CTA	GCG	C	T	A	G	C	G	5	M	3	5M3	brown	5' M 3'	3	CG, TC, AG	806F_V052	GGACTAGCAGGGCATCTAGT	62.6	v52
ST00V50	ST00V50	ST00	V50	CTA	TCG	C	T	A	T	C	G	5	M	3	5M3	brown	5' M 3'	3	CT, TC, AG	806F_V020	GGACTATCAGGGCATCTAGT	60	v20
ST00V51	ST00V51	ST00	V51	CTA	ACG	C	T	A	A	C	G	5	M	3	5M3	brown	5' M 3'	3	CA, TC, AG	806F_V036	GGACTAACAGGGCATCTAGT	60.5	v36
ST00V52	ST00V52	ST00	V52	CTA	GGG	C	T	A	G	G	G	5	M	3	5M3	brown	5' M 3'	3	CG, TG, AG	806F_V064	GGACTAGCAGGGGATCTAGT	61.7	v64
ST00V53	ST00V53	ST00	V53	CTA	TGG	C	T	A	T	G	G	5	M	3	5M3	brown	5' M 3'	3	CT, TG, AG	806F_V032	GGACTATCAGGGGATCTAGT	59.2	v32
ST00V54	ST00V54	ST00	V54	CTA	AGG	C	T	A	A	G	G	5	M	3	5M3	brown	5' M 3'	3	CA, TG, AG	806F_V048	GGACTAACAGGGGATCTAGT	59.7	v48
ST00V55	ST00V55	ST00	V55	CTA	GAT	C	T	A	G	A	T	5	M	3	5M3	brown	5' M 3'	3	CG, TA, AT	806F_V058	GGACTAGCAGGGAATCTATT	58.3	v58
ST00V56	ST00V56	ST00	V56	CTA	TAT	C	T	A	T	A	T	5	M	3	5M3	brown	5' M 3'	3	CT, TA, AT	806F_V026	GGACTATCAGGGAATCTATT	55.8	v26
ST00V57	ST00V57	ST00	V57	CTA	AAT	C	T	A	A	A	T	5	M	3	5M3	brown	5' M 3'	3	CA, TA, AT	806F_V042	GGACTAACAGGGAATCTATT	56.2	v42
ST00V58	ST00V58	ST00	V58	CTA	GCT	C	T	A	G	C	T	5	M	3	5M3	brown	5' M 3'	3	CG, TC, AT	806F_V050	GGACTAGCAGGGCATCTATT	60.9	v50
ST00V59	ST00V59	ST00	V59	CTA	TCT	C	T	A	T	C	T	5	M	3	5M3	brown	5' M 3'	3	CT, TC, AT	806F_V018	GGACTATCAGGGCATCTATT	58.4	v18
ST00V60	ST00V60	ST00	V60	CTA	ACT	C	T	A	A	C	T	5	M	3	5M3	brown	5' M 3'	3	CA, TC, AT	806F_V034	GGACTAACAGGGCATCTATT	58.9	v34
ST00V61	ST00V61	ST00	V61	CTA	GGT	C	T	A	G	G	T	5	M	3	5M3	brown	5' M 3'	3	CG, TG, AT	806F_V062	GGACTAGCAGGGGATCTATT	60.1	v62
ST00V62	ST00V62	ST00	V62	CTA	TGT	C	T	A	T	G	T	5	M	3	5M3	brown	5' M 3'	3	CT, TG, AT	806F_V030	GGACTATCAGGGGATCTATT	57.5	v30
ST00V63	ST00V63	ST00	V63	CTA	AGT	C	T	A	A	G	T	5	M	3	5M3	brown	5' M 3'	3	CA, TG, AT	806F_V046	GGACTAACAGGGGATCTATT	58	v46
ST01V00	ST01V00	ST01	V00	GTA	CTA	G	T	A	C	T	A	5	_	_	5__	blue	5' _ _	1	GC, TT, AA	806F_V001	GGACTACCAGGGTATCTAAT	59.3451	v01
ST01V01	ST01V01	ST01	V01	GTA	GTA	G	T	A	G	T	A	_	_	_	___	black	_ _ _	0	GG, TT, AA	806F_V055	GGACTAGCAGGGTATCTAAT	59.3598	v55
ST01V02	ST01V02	ST01	V02	GTA	TTA	G	T	A	T	T	A	5	_	_	5__	blue	5' _ _	1	GT, TT, AA	806F_V023	GGACTATCAGGGTATCTAAT	59.3746	v23
ST01V03	ST01V03	ST01	V03	GTA	ATA	G	T	A	A	T	A	5	_	_	5__	blue	5' _ _	1	GA, TT, AA	806F_V039	GGACTAACAGGGTATCTAAT	59.3893	v39
ST01V04	ST01V04	ST01	V04	GTA	CAA	G	T	A	C	A	A	5	M	_	5M_	green	5' M _	2	GC, TA, AA	806F_V11	GGACTACCAGGGAATCTAAT	59.4041	v11
ST01V05	ST01V05	ST01	V05	GTA	CCA	G	T	A	C	C	A	5	M	_	5M_	green	5' M _	2	GC, TC, AA	806F_V004	GGACTACCAGGGCATCTAAT	59.4189	v04
ST01V06	ST01V06	ST01	V06	GTA	CGA	G	T	A	C	G	A	5	M	_	5M_	green	5' M _	2	GC, TG, AA	806F_V15	GGACTACCAGGGGATCTAAT	59.4336	v15
ST01V07	ST01V07	ST01	V07	GTA	CTC	G	T	A	C	T	C	5	_	3	5_3	purple	5' _ 3'	2	GC, TT, AC	806F_V006	GGACTACCAGGGTATCTACT	59.4484	v06
ST01V08	ST01V08	ST01	V08	GTA	CTG	G	T	A	C	T	G	5	_	3	5_3	purple	5' _ 3'	2	GC, TT, AG	806F_V008	GGACTACCAGGGTATCTAGT	59.4631	v08
ST01V09	ST01V09	ST01	V09	GTA	CTT	G	T	A	C	T	T	5	_	3	5_3	purple	5' _ 3'	2	GC, TT, AT	806F_V007	GGACTACCAGGGTATCTATT	59.4779	v07
ST01V10	ST01V10	ST01	V10	GTA	GAA	G	T	A	G	A	A	_	M	_	_M_	yellow	_ M _	1	GG, TA, AA	806F_V059	GGACTAGCAGGGAATCTAAT	59.4926	v59
ST01V11	ST01V11	ST01	V11	GTA	TAA	G	T	A	T	A	A	5	M	_	5M_	green	5' M _	2	GT, TA, AA	806F_V027	GGACTATCAGGGAATCTAAT	59.5074	v27
ST01V12	ST01V12	ST01	V12	GTA	AAA	G	T	A	A	A	A	5	M	_	5M_	green	5' M _	2	GA, TA, AA	806F_V043	GGACTAACAGGGAATCTAAT	59.5221	v43
ST01V13	ST01V13	ST01	V13	GTA	GCA	G	T	A	G	C	A	_	M	_	_M_	yellow	_ M _	1	GG, TC, AA	806F_V051	GGACTAGCAGGGCATCTAAT	59.5369	v51
ST01V14	ST01V14	ST01	V14	GTA	TCA	G	T	A	T	C	A	5	M	_	5M_	green	5' M _	2	GT, TC, AA	806F_V019	GGACTATCAGGGCATCTAAT	59.5516	v19
ST01V15	ST01V15	ST01	V15	GTA	ACA	G	T	A	A	C	A	5	M	_	5M_	green	5' M _	2	GA, TC, AA	806F_V035	GGACTAACAGGGCATCTAAT	59.5664	v35
ST01V16	ST01V16	ST01	V16	GTA	GGA	G	T	A	G	G	A	_	M	_	_M_	yellow	_ M _	1	GG, TG, AA	806F_V063	GGACTAGCAGGGGATCTAAT	59.5811	v63
ST01V17	ST01V17	ST01	V17	GTA	TGA	G	T	A	T	G	A	5	M	_	5M_	green	5' M _	2	GT, TG, AA	806F_V031	GGACTATCAGGGGATCTAAT	59.5959	v31
ST01V18	ST01V18	ST01	V18	GTA	AGA	G	T	A	A	G	A	5	M	_	5M_	green	5' M _	2	GA, TG, AA	806F_V047	GGACTAACAGGGGATCTAAT	59.6106	v47
ST01V19	ST01V19	ST01	V19	GTA	CAC	G	T	A	C	A	C	5	M	3	5M3	brown	5' M 3'	3	GC, TA, AC	806F_V09	GGACTACCAGGGAATCTACT	59.6254	v09
ST01V20	ST01V20	ST01	V20	GTA	CCC	G	T	A	C	C	C	5	M	3	5M3	brown	5' M 3'	3	GC, TC, AC	806F_V002	GGACTACCAGGGCATCTACT	59.6401	v02
ST01V21	ST01V21	ST01	V21	GTA	CGC	G	T	A	C	G	C	5	M	3	5M3	brown	5' M 3'	3	GC, TG, AC	806F_V13	GGACTACCAGGGGATCTACT	59.6549	v13
ST01V22	ST01V22	ST01	V22	GTA	CAG	G	T	A	C	A	G	5	M	3	5M3	brown	5' M 3'	3	GC, TA, AG	806F_V12	GGACTACCAGGGAATCTAGT	59.6696	v12
ST01V23	ST01V23	ST01	V23	GTA	CCG	G	T	A	C	C	G	5	M	3	5M3	brown	5' M 3'	3	GC, TC, AG	806F_V005	GGACTACCAGGGCATCTAGT	59.6844	v05
ST01V24	ST01V24	ST01	V24	GTA	CGG	G	T	A	C	G	G	5	M	3	5M3	brown	5' M 3'	3	GC, TG, AG	806F_V16	GGACTACCAGGGGATCTAGT	59.6992	v16
ST01V25	ST01V25	ST01	V25	GTA	CAT	G	T	A	C	A	T	5	M	3	5M3	brown	5' M 3'	3	GC, TA, AT	806F_V10	GGACTACCAGGGAATCTATT	59.7139	v10
ST01V26	ST01V26	ST01	V26	GTA	CCT	G	T	A	C	C	T	5	M	3	5M3	brown	5' M 3'	3	GC, TC, AT	806F_V003	GGACTACCAGGGCATCTATT	59.7287	v03
ST01V27	ST01V27	ST01	V27	GTA	CGT	G	T	A	C	G	T	5	M	3	5M3	brown	5' M 3'	3	GC, TG, AT	806F_V14	GGACTACCAGGGGATCTATT	59.7434	v14
ST01V28	ST01V28	ST01	V28	GTA	GTC	G	T	A	G	T	C	_	_	3	__3	red	_ _ 3'	1	GG, TT, AC	806F_V053	GGACTAGCAGGGTATCTACT	59.7582	v53
ST01V29	ST01V29	ST01	V29	GTA	TTC	G	T	A	T	T	C	5	_	3	5_3	purple	5' _ 3'	2	GT, TT, AC	806F_V021	GGACTATCAGGGTATCTACT	59.7729	v21
ST01V30	ST01V30	ST01	V30	GTA	ATC	G	T	A	A	T	C	5	_	3	5_3	purple	5' _ 3'	2	GA, TT, AC	806F_V037	GGACTAACAGGGTATCTACT	59.7877	v37
ST01V31	ST01V31	ST01	V31	GTA	GTG	G	T	A	G	T	G	_	_	3	__3	red	_ _ 3'	1	GG, TT, AG	806F_V056	GGACTAGCAGGGTATCTAGT	59.8024	v56
ST01V32	ST01V32	ST01	V32	GTA	TTG	G	T	A	T	T	G	5	_	3	5_3	purple	5' _ 3'	2	GT, TT, AG	806F_V024	GGACTATCAGGGTATCTAGT	59.8172	v24
ST01V33	ST01V33	ST01	V33	GTA	ATG	G	T	A	A	T	G	5	_	3	5_3	purple	5' _ 3'	2	GA, TT, AG	806F_V040	GGACTAACAGGGTATCTAGT	59.8319	v40
ST01V34	ST01V34	ST01	V34	GTA	GTT	G	T	A	G	T	T	_	_	3	__3	red	_ _ 3'	1	GG, TT, AT	806F_V054	GGACTAGCAGGGTATCTATT	59.8467	v54
ST01V35	ST01V35	ST01	V35	GTA	TTT	G	T	A	T	T	T	5	_	3	5_3	purple	5' _ 3'	2	GT, TT, AT	806F_V022	GGACTATCAGGGTATCTATT	59.8614	v22
ST01V36	ST01V36	ST01	V36	GTA	ATT	G	T	A	A	T	T	5	_	3	5_3	purple	5' _ 3'	2	GA, TT, AT	806F_V038	GGACTAACAGGGTATCTATT	59.8762	v38
ST01V37	ST01V37	ST01	V37	GTA	GAC	G	T	A	G	A	C	_	M	3	_M3	orange	_ M 3'	2	GG, TA, AC	806F_V057	GGACTAGCAGGGAATCTACT	59.8909	v57
ST01V38	ST01V38	ST01	V38	GTA	TAC	G	T	A	T	A	C	5	M	3	5M3	brown	5' M 3'	3	GT, TA, AC	806F_V025	GGACTATCAGGGAATCTACT	59.9057	v25
ST01V39	ST01V39	ST01	V39	GTA	AAC	G	T	A	A	A	C	5	M	3	5M3	brown	5' M 3'	3	GA, TA, AC	806F_V041	GGACTAACAGGGAATCTACT	59.9204	v41
ST01V40	ST01V40	ST01	V40	GTA	GCC	G	T	A	G	C	C	_	M	3	_M3	orange	_ M 3'	2	GG, TC, AC	806F_V049	GGACTAGCAGGGCATCTACT	59.9352	v49
ST01V41	ST01V41	ST01	V41	GTA	TCC	G	T	A	T	C	C	5	M	3	5M3	brown	5' M 3'	3	GT, TC, AC	806F_V017	GGACTATCAGGGCATCTACT	59.95	v17
ST01V42	ST01V42	ST01	V42	GTA	ACC	G	T	A	A	C	C	5	M	3	5M3	brown	5' M 3'	3	GA, TC, AC	806F_V033	GGACTAACAGGGCATCTACT	59.9647	v33
ST01V43	ST01V43	ST01	V43	GTA	GGC	G	T	A	G	G	C	_	M	3	_M3	orange	_ M 3'	2	GG, TG, AC	806F_V061	GGACTAGCAGGGGATCTACT	59.9795	v61
ST01V44	ST01V44	ST01	V44	GTA	TGC	G	T	A	T	G	C	5	M	3	5M3	brown	5' M 3'	3	GT, TG, AC	806F_V029	GGACTATCAGGGGATCTACT	59.9942	v29
ST01V45	ST01V45	ST01	V45	GTA	AGC	G	T	A	A	G	C	5	M	3	5M3	brown	5' M 3'	3	GA, TG, AC	806F_V045	GGACTAACAGGGGATCTACT	60.009	v45
ST01V46	ST01V46	ST01	V46	GTA	GAG	G	T	A	G	A	G	_	M	3	_M3	orange	_ M 3'	2	GG, TA, AG	806F_V060	GGACTAGCAGGGAATCTAGT	60.0237	v60
ST01V47	ST01V47	ST01	V47	GTA	TAG	G	T	A	T	A	G	5	M	3	5M3	brown	5' M 3'	3	GT, TA, AG	806F_V028	GGACTATCAGGGAATCTAGT	60.0385	v28
ST01V48	ST01V48	ST01	V48	GTA	AAG	G	T	A	A	A	G	5	M	3	5M3	brown	5' M 3'	3	GA, TA, AG	806F_V044	GGACTAACAGGGAATCTAGT	60.0532	v44
ST01V49	ST01V49	ST01	V49	GTA	GCG	G	T	A	G	C	G	_	M	3	_M3	orange	_ M 3'	2	GG, TC, AG	806F_V052	GGACTAGCAGGGCATCTAGT	60.068	v52
ST01V50	ST01V50	ST01	V50	GTA	TCG	G	T	A	T	C	G	5	M	3	5M3	brown	5' M 3'	3	GT, TC, AG	806F_V020	GGACTATCAGGGCATCTAGT	60.0827	v20
ST01V51	ST01V51	ST01	V51	GTA	ACG	G	T	A	A	C	G	5	M	3	5M3	brown	5' M 3'	3	GA, TC, AG	806F_V036	GGACTAACAGGGCATCTAGT	60.0975	v36
ST01V52	ST01V52	ST01	V52	GTA	GGG	G	T	A	G	G	G	_	M	3	_M3	orange	_ M 3'	2	GG, TG, AG	806F_V064	GGACTAGCAGGGGATCTAGT	60.1122	v64
ST01V53	ST01V53	ST01	V53	GTA	TGG	G	T	A	T	G	G	5	M	3	5M3	brown	5' M 3'	3	GT, TG, AG	806F_V032	GGACTATCAGGGGATCTAGT	60.127	v32
ST01V54	ST01V54	ST01	V54	GTA	AGG	G	T	A	A	G	G	5	M	3	5M3	brown	5' M 3'	3	GA, TG, AG	806F_V048	GGACTAACAGGGGATCTAGT	60.1417	v48
ST01V55	ST01V55	ST01	V55	GTA	GAT	G	T	A	G	A	T	_	M	3	_M3	orange	_ M 3'	2	GG, TA, AT	806F_V058	GGACTAGCAGGGAATCTATT	60.1565	v58
ST01V56	ST01V56	ST01	V56	GTA	TAT	G	T	A	T	A	T	5	M	3	5M3	brown	5' M 3'	3	GT, TA, AT	806F_V026	GGACTATCAGGGAATCTATT	60.1712	v26
ST01V57	ST01V57	ST01	V57	GTA	AAT	G	T	A	A	A	T	5	M	3	5M3	brown	5' M 3'	3	GA, TA, AT	806F_V042	GGACTAACAGGGAATCTATT	60.186	v42
ST01V58	ST01V58	ST01	V58	GTA	GCT	G	T	A	G	C	T	_	M	3	_M3	orange	_ M 3'	2	GG, TC, AT	806F_V050	GGACTAGCAGGGCATCTATT	60.2007	v50
ST01V59	ST01V59	ST01	V59	GTA	TCT	G	T	A	T	C	T	5	M	3	5M3	brown	5' M 3'	3	GT, TC, AT	806F_V018	GGACTATCAGGGCATCTATT	60.2155	v18
ST01V60	ST01V60	ST01	V60	GTA	ACT	G	T	A	A	C	T	5	M	3	5M3	brown	5' M 3'	3	GA, TC, AT	806F_V034	GGACTAACAGGGCATCTATT	60.2303	v34
ST01V61	ST01V61	ST01	V61	GTA	GGT	G	T	A	G	G	T	_	M	3	_M3	orange	_ M 3'	2	GG, TG, AT	806F_V062	GGACTAGCAGGGGATCTATT	60.245	v62
ST01V62	ST01V62	ST01	V62	GTA	TGT	G	T	A	T	G	T	5	M	3	5M3	brown	5' M 3'	3	GT, TG, AT	806F_V030	GGACTATCAGGGGATCTATT	60.2598	v30
ST01V63	ST01V63	ST01	V63	GTA	AGT	G	T	A	A	G	T	5	M	3	5M3	brown	5' M 3'	3	GA, TG, AT	806F_V046	GGACTAACAGGGGATCTATT	60.2745	v46
ST02V00	ST02V00	ST02	V00	TTA	CTA	T	T	A	C	T	A	5	_	_	5__	blue	5' _ _	1	TC, TT, AA	806F_V001	GGACTACCAGGGTATCTAAT	60.2893	v01
ST02V01	ST02V01	ST02	V01	TTA	GTA	T	T	A	G	T	A	5	_	_	5__	blue	5' _ _	1	TG, TT, AA	806F_V055	GGACTAGCAGGGTATCTAAT	60.304	v55
ST02V02	ST02V02	ST02	V02	TTA	TTA	T	T	A	T	T	A	_	_	_	___	black	_ _ _	0	TT, TT, AA	806F_V023	GGACTATCAGGGTATCTAAT	60.3188	v23
ST02V03	ST02V03	ST02	V03	TTA	ATA	T	T	A	A	T	A	5	_	_	5__	blue	5' _ _	1	TA, TT, AA	806F_V039	GGACTAACAGGGTATCTAAT	60.3335	v39
ST02V04	ST02V04	ST02	V04	TTA	CAA	T	T	A	C	A	A	5	M	_	5M_	green	5' M _	2	TC, TA, AA	806F_V11	GGACTACCAGGGAATCTAAT	60.3483	v11
ST02V05	ST02V05	ST02	V05	TTA	CCA	T	T	A	C	C	A	5	M	_	5M_	green	5' M _	2	TC, TC, AA	806F_V004	GGACTACCAGGGCATCTAAT	60.363	v04
ST02V06	ST02V06	ST02	V06	TTA	CGA	T	T	A	C	G	A	5	M	_	5M_	green	5' M _	2	TC, TG, AA	806F_V15	GGACTACCAGGGGATCTAAT	60.3778	v15
ST02V07	ST02V07	ST02	V07	TTA	CTC	T	T	A	C	T	C	5	_	3	5_3	purple	5' _ 3'	2	TC, TT, AC	806F_V006	GGACTACCAGGGTATCTACT	60.3925	v06
ST02V08	ST02V08	ST02	V08	TTA	CTG	T	T	A	C	T	G	5	_	3	5_3	purple	5' _ 3'	2	TC, TT, AG	806F_V008	GGACTACCAGGGTATCTAGT	60.4073	v08
ST02V09	ST02V09	ST02	V09	TTA	CTT	T	T	A	C	T	T	5	_	3	5_3	purple	5' _ 3'	2	TC, TT, AT	806F_V007	GGACTACCAGGGTATCTATT	60.422	v07
ST02V10	ST02V10	ST02	V10	TTA	GAA	T	T	A	G	A	A	5	M	_	5M_	green	5' M _	2	TG, TA, AA	806F_V059	GGACTAGCAGGGAATCTAAT	60.4368	v59
ST02V11	ST02V11	ST02	V11	TTA	TAA	T	T	A	T	A	A	_	M	_	_M_	yellow	_ M _	1	TT, TA, AA	806F_V027	GGACTATCAGGGAATCTAAT	60.4515	v27
ST02V12	ST02V12	ST02	V12	TTA	AAA	T	T	A	A	A	A	5	M	_	5M_	green	5' M _	2	TA, TA, AA	806F_V043	GGACTAACAGGGAATCTAAT	60.4663	v43
ST02V13	ST02V13	ST02	V13	TTA	GCA	T	T	A	G	C	A	5	M	_	5M_	green	5' M _	2	TG, TC, AA	806F_V051	GGACTAGCAGGGCATCTAAT	60.4811	v51
ST02V14	ST02V14	ST02	V14	TTA	TCA	T	T	A	T	C	A	_	M	_	_M_	yellow	_ M _	1	TT, TC, AA	806F_V019	GGACTATCAGGGCATCTAAT	60.4958	v19
ST02V15	ST02V15	ST02	V15	TTA	ACA	T	T	A	A	C	A	5	M	_	5M_	green	5' M _	2	TA, TC, AA	806F_V035	GGACTAACAGGGCATCTAAT	60.5106	v35
ST02V16	ST02V16	ST02	V16	TTA	GGA	T	T	A	G	G	A	5	M	_	5M_	green	5' M _	2	TG, TG, AA	806F_V063	GGACTAGCAGGGGATCTAAT	60.5253	v63
ST02V17	ST02V17	ST02	V17	TTA	TGA	T	T	A	T	G	A	_	M	_	_M_	yellow	_ M _	1	TT, TG, AA	806F_V031	GGACTATCAGGGGATCTAAT	60.5401	v31
ST02V18	ST02V18	ST02	V18	TTA	AGA	T	T	A	A	G	A	5	M	_	5M_	green	5' M _	2	TA, TG, AA	806F_V047	GGACTAACAGGGGATCTAAT	60.5548	v47
ST02V19	ST02V19	ST02	V19	TTA	CAC	T	T	A	C	A	C	5	M	3	5M3	brown	5' M 3'	3	TC, TA, AC	806F_V09	GGACTACCAGGGAATCTACT	60.5696	v09
ST02V20	ST02V20	ST02	V20	TTA	CCC	T	T	A	C	C	C	5	M	3	5M3	brown	5' M 3'	3	TC, TC, AC	806F_V002	GGACTACCAGGGCATCTACT	60.5843	v02
ST02V21	ST02V21	ST02	V21	TTA	CGC	T	T	A	C	G	C	5	M	3	5M3	brown	5' M 3'	3	TC, TG, AC	806F_V13	GGACTACCAGGGGATCTACT	60.5991	v13
ST02V22	ST02V22	ST02	V22	TTA	CAG	T	T	A	C	A	G	5	M	3	5M3	brown	5' M 3'	3	TC, TA, AG	806F_V12	GGACTACCAGGGAATCTAGT	60.6138	v12
ST02V23	ST02V23	ST02	V23	TTA	CCG	T	T	A	C	C	G	5	M	3	5M3	brown	5' M 3'	3	TC, TC, AG	806F_V005	GGACTACCAGGGCATCTAGT	60.6286	v05
ST02V24	ST02V24	ST02	V24	TTA	CGG	T	T	A	C	G	G	5	M	3	5M3	brown	5' M 3'	3	TC, TG, AG	806F_V16	GGACTACCAGGGGATCTAGT	60.6433	v16
ST02V25	ST02V25	ST02	V25	TTA	CAT	T	T	A	C	A	T	5	M	3	5M3	brown	5' M 3'	3	TC, TA, AT	806F_V10	GGACTACCAGGGAATCTATT	60.6581	v10
ST02V26	ST02V26	ST02	V26	TTA	CCT	T	T	A	C	C	T	5	M	3	5M3	brown	5' M 3'	3	TC, TC, AT	806F_V003	GGACTACCAGGGCATCTATT	60.6728	v03
ST02V27	ST02V27	ST02	V27	TTA	CGT	T	T	A	C	G	T	5	M	3	5M3	brown	5' M 3'	3	TC, TG, AT	806F_V14	GGACTACCAGGGGATCTATT	60.6876	v14
ST02V28	ST02V28	ST02	V28	TTA	GTC	T	T	A	G	T	C	5	_	3	5_3	purple	5' _ 3'	2	TG, TT, AC	806F_V053	GGACTAGCAGGGTATCTACT	60.7023	v53
ST02V29	ST02V29	ST02	V29	TTA	TTC	T	T	A	T	T	C	_	_	3	__3	red	_ _ 3'	1	TT, TT, AC	806F_V021	GGACTATCAGGGTATCTACT	60.7171	v21
ST02V30	ST02V30	ST02	V30	TTA	ATC	T	T	A	A	T	C	5	_	3	5_3	purple	5' _ 3'	2	TA, TT, AC	806F_V037	GGACTAACAGGGTATCTACT	60.7318	v37
ST02V31	ST02V31	ST02	V31	TTA	GTG	T	T	A	G	T	G	5	_	3	5_3	purple	5' _ 3'	2	TG, TT, AG	806F_V056	GGACTAGCAGGGTATCTAGT	60.7466	v56
ST02V32	ST02V32	ST02	V32	TTA	TTG	T	T	A	T	T	G	_	_	3	__3	red	_ _ 3'	1	TT, TT, AG	806F_V024	GGACTATCAGGGTATCTAGT	60.7614	v24
ST02V33	ST02V33	ST02	V33	TTA	ATG	T	T	A	A	T	G	5	_	3	5_3	purple	5' _ 3'	2	TA, TT, AG	806F_V040	GGACTAACAGGGTATCTAGT	60.7761	v40
ST02V34	ST02V34	ST02	V34	TTA	GTT	T	T	A	G	T	T	5	_	3	5_3	purple	5' _ 3'	2	TG, TT, AT	806F_V054	GGACTAGCAGGGTATCTATT	60.7909	v54
ST02V35	ST02V35	ST02	V35	TTA	TTT	T	T	A	T	T	T	_	_	3	__3	red	_ _ 3'	1	TT, TT, AT	806F_V022	GGACTATCAGGGTATCTATT	60.8056	v22
ST02V36	ST02V36	ST02	V36	TTA	ATT	T	T	A	A	T	T	5	_	3	5_3	purple	5' _ 3'	2	TA, TT, AT	806F_V038	GGACTAACAGGGTATCTATT	60.8204	v38
ST02V37	ST02V37	ST02	V37	TTA	GAC	T	T	A	G	A	C	5	M	3	5M3	brown	5' M 3'	3	TG, TA, AC	806F_V057	GGACTAGCAGGGAATCTACT	60.8351	v57
ST02V38	ST02V38	ST02	V38	TTA	TAC	T	T	A	T	A	C	_	M	3	_M3	orange	_ M 3'	2	TT, TA, AC	806F_V025	GGACTATCAGGGAATCTACT	60.8499	v25
ST02V39	ST02V39	ST02	V39	TTA	AAC	T	T	A	A	A	C	5	M	3	5M3	brown	5' M 3'	3	TA, TA, AC	806F_V041	GGACTAACAGGGAATCTACT	60.8646	v41
ST02V40	ST02V40	ST02	V40	TTA	GCC	T	T	A	G	C	C	5	M	3	5M3	brown	5' M 3'	3	TG, TC, AC	806F_V049	GGACTAGCAGGGCATCTACT	60.8794	v49
ST02V41	ST02V41	ST02	V41	TTA	TCC	T	T	A	T	C	C	_	M	3	_M3	orange	_ M 3'	2	TT, TC, AC	806F_V017	GGACTATCAGGGCATCTACT	60.8941	v17
ST02V42	ST02V42	ST02	V42	TTA	ACC	T	T	A	A	C	C	5	M	3	5M3	brown	5' M 3'	3	TA, TC, AC	806F_V033	GGACTAACAGGGCATCTACT	60.9089	v33
ST02V43	ST02V43	ST02	V43	TTA	GGC	T	T	A	G	G	C	5	M	3	5M3	brown	5' M 3'	3	TG, TG, AC	806F_V061	GGACTAGCAGGGGATCTACT	60.9236	v61
ST02V44	ST02V44	ST02	V44	TTA	TGC	T	T	A	T	G	C	_	M	3	_M3	orange	_ M 3'	2	TT, TG, AC	806F_V029	GGACTATCAGGGGATCTACT	60.9384	v29
ST02V45	ST02V45	ST02	V45	TTA	AGC	T	T	A	A	G	C	5	M	3	5M3	brown	5' M 3'	3	TA, TG, AC	806F_V045	GGACTAACAGGGGATCTACT	60.9531	v45
ST02V46	ST02V46	ST02	V46	TTA	GAG	T	T	A	G	A	G	5	M	3	5M3	brown	5' M 3'	3	TG, TA, AG	806F_V060	GGACTAGCAGGGAATCTAGT	60.9679	v60
ST02V47	ST02V47	ST02	V47	TTA	TAG	T	T	A	T	A	G	_	M	3	_M3	orange	_ M 3'	2	TT, TA, AG	806F_V028	GGACTATCAGGGAATCTAGT	60.9826	v28
ST02V48	ST02V48	ST02	V48	TTA	AAG	T	T	A	A	A	G	5	M	3	5M3	brown	5' M 3'	3	TA, TA, AG	806F_V044	GGACTAACAGGGAATCTAGT	60.9974	v44
ST02V49	ST02V49	ST02	V49	TTA	GCG	T	T	A	G	C	G	5	M	3	5M3	brown	5' M 3'	3	TG, TC, AG	806F_V052	GGACTAGCAGGGCATCTAGT	61.0121	v52
ST02V50	ST02V50	ST02	V50	TTA	TCG	T	T	A	T	C	G	_	M	3	_M3	orange	_ M 3'	2	TT, TC, AG	806F_V020	GGACTATCAGGGCATCTAGT	61.0269	v20
ST02V51	ST02V51	ST02	V51	TTA	ACG	T	T	A	A	C	G	5	M	3	5M3	brown	5' M 3'	3	TA, TC, AG	806F_V036	GGACTAACAGGGCATCTAGT	61.0417	v36
ST02V52	ST02V52	ST02	V52	TTA	GGG	T	T	A	G	G	G	5	M	3	5M3	brown	5' M 3'	3	TG, TG, AG	806F_V064	GGACTAGCAGGGGATCTAGT	61.0564	v64
ST02V53	ST02V53	ST02	V53	TTA	TGG	T	T	A	T	G	G	_	M	3	_M3	orange	_ M 3'	2	TT, TG, AG	806F_V032	GGACTATCAGGGGATCTAGT	61.0712	v32
ST02V54	ST02V54	ST02	V54	TTA	AGG	T	T	A	A	G	G	5	M	3	5M3	brown	5' M 3'	3	TA, TG, AG	806F_V048	GGACTAACAGGGGATCTAGT	61.0859	v48
ST02V55	ST02V55	ST02	V55	TTA	GAT	T	T	A	G	A	T	5	M	3	5M3	brown	5' M 3'	3	TG, TA, AT	806F_V058	GGACTAGCAGGGAATCTATT	61.1007	v58
ST02V56	ST02V56	ST02	V56	TTA	TAT	T	T	A	T	A	T	_	M	3	_M3	orange	_ M 3'	2	TT, TA, AT	806F_V026	GGACTATCAGGGAATCTATT	61.1154	v26
ST02V57	ST02V57	ST02	V57	TTA	AAT	T	T	A	A	A	T	5	M	3	5M3	brown	5' M 3'	3	TA, TA, AT	806F_V042	GGACTAACAGGGAATCTATT	61.1302	v42
ST02V58	ST02V58	ST02	V58	TTA	GCT	T	T	A	G	C	T	5	M	3	5M3	brown	5' M 3'	3	TG, TC, AT	806F_V050	GGACTAGCAGGGCATCTATT	61.1449	v50
ST02V59	ST02V59	ST02	V59	TTA	TCT	T	T	A	T	C	T	_	M	3	_M3	orange	_ M 3'	2	TT, TC, AT	806F_V018	GGACTATCAGGGCATCTATT	61.1597	v18
ST02V60	ST02V60	ST02	V60	TTA	ACT	T	T	A	A	C	T	5	M	3	5M3	brown	5' M 3'	3	TA, TC, AT	806F_V034	GGACTAACAGGGCATCTATT	61.1744	v34
ST02V61	ST02V61	ST02	V61	TTA	GGT	T	T	A	G	G	T	5	M	3	5M3	brown	5' M 3'	3	TG, TG, AT	806F_V062	GGACTAGCAGGGGATCTATT	61.1892	v62
ST02V62	ST02V62	ST02	V62	TTA	TGT	T	T	A	T	G	T	_	M	3	_M3	orange	_ M 3'	2	TT, TG, AT	806F_V030	GGACTATCAGGGGATCTATT	61.2039	v30
ST02V63	ST02V63	ST02	V63	TTA	AGT	T	T	A	A	G	T	5	M	3	5M3	brown	5' M 3'	3	TA, TG, AT	806F_V046	GGACTAACAGGGGATCTATT	61.2187	v46
ST03V00	ST03V00	ST03	V00	ATA	CTA	A	T	A	C	T	A	5	_	_	5__	blue	5' _ _	1	AC, TT, AA	806F_V001	GGACTACCAGGGTATCTAAT	61.2334	v01
ST03V01	ST03V01	ST03	V01	ATA	GTA	A	T	A	G	T	A	5	_	_	5__	blue	5' _ _	1	AG, TT, AA	806F_V055	GGACTAGCAGGGTATCTAAT	61.2482	v55
ST03V02	ST03V02	ST03	V02	ATA	TTA	A	T	A	T	T	A	5	_	_	5__	blue	5' _ _	1	AT, TT, AA	806F_V023	GGACTATCAGGGTATCTAAT	61.2629	v23
ST03V03	ST03V03	ST03	V03	ATA	ATA	A	T	A	A	T	A	_	_	_	___	black	_ _ _	0	AA, TT, AA	806F_V039	GGACTAACAGGGTATCTAAT	61.2777	v39
ST03V04	ST03V04	ST03	V04	ATA	CAA	A	T	A	C	A	A	5	M	_	5M_	green	5' M _	2	AC, TA, AA	806F_V11	GGACTACCAGGGAATCTAAT	61.2925	v11
ST03V05	ST03V05	ST03	V05	ATA	CCA	A	T	A	C	C	A	5	M	_	5M_	green	5' M _	2	AC, TC, AA	806F_V004	GGACTACCAGGGCATCTAAT	61.3072	v04
ST03V06	ST03V06	ST03	V06	ATA	CGA	A	T	A	C	G	A	5	M	_	5M_	green	5' M _	2	AC, TG, AA	806F_V15	GGACTACCAGGGGATCTAAT	61.322	v15
ST03V07	ST03V07	ST03	V07	ATA	CTC	A	T	A	C	T	C	5	_	3	5_3	purple	5' _ 3'	2	AC, TT, AC	806F_V006	GGACTACCAGGGTATCTACT	61.3367	v06
ST03V08	ST03V08	ST03	V08	ATA	CTG	A	T	A	C	T	G	5	_	3	5_3	purple	5' _ 3'	2	AC, TT, AG	806F_V008	GGACTACCAGGGTATCTAGT	61.3515	v08
ST03V09	ST03V09	ST03	V09	ATA	CTT	A	T	A	C	T	T	5	_	3	5_3	purple	5' _ 3'	2	AC, TT, AT	806F_V007	GGACTACCAGGGTATCTATT	61.3662	v07
ST03V10	ST03V10	ST03	V10	ATA	GAA	A	T	A	G	A	A	5	M	_	5M_	green	5' M _	2	AG, TA, AA	806F_V059	GGACTAGCAGGGAATCTAAT	61.381	v59
ST03V11	ST03V11	ST03	V11	ATA	TAA	A	T	A	T	A	A	5	M	_	5M_	green	5' M _	2	AT, TA, AA	806F_V027	GGACTATCAGGGAATCTAAT	61.3957	v27
ST03V12	ST03V12	ST03	V12	ATA	AAA	A	T	A	A	A	A	_	M	_	_M_	yellow	_ M _	1	AA, TA, AA	806F_V043	GGACTAACAGGGAATCTAAT	61.4105	v43
ST03V13	ST03V13	ST03	V13	ATA	GCA	A	T	A	G	C	A	5	M	_	5M_	green	5' M _	2	AG, TC, AA	806F_V051	GGACTAGCAGGGCATCTAAT	61.4252	v51
ST03V14	ST03V14	ST03	V14	ATA	TCA	A	T	A	T	C	A	5	M	_	5M_	green	5' M _	2	AT, TC, AA	806F_V019	GGACTATCAGGGCATCTAAT	61.44	v19
ST03V15	ST03V15	ST03	V15	ATA	ACA	A	T	A	A	C	A	_	M	_	_M_	yellow	_ M _	1	AA, TC, AA	806F_V035	GGACTAACAGGGCATCTAAT	61.4547	v35
ST03V16	ST03V16	ST03	V16	ATA	GGA	A	T	A	G	G	A	5	M	_	5M_	green	5' M _	2	AG, TG, AA	806F_V063	GGACTAGCAGGGGATCTAAT	61.4695	v63
ST03V17	ST03V17	ST03	V17	ATA	TGA	A	T	A	T	G	A	5	M	_	5M_	green	5' M _	2	AT, TG, AA	806F_V031	GGACTATCAGGGGATCTAAT	61.4842	v31
ST03V18	ST03V18	ST03	V18	ATA	AGA	A	T	A	A	G	A	_	M	_	_M_	yellow	_ M _	1	AA, TG, AA	806F_V047	GGACTAACAGGGGATCTAAT	61.499	v47
ST03V19	ST03V19	ST03	V19	ATA	CAC	A	T	A	C	A	C	5	M	3	5M3	brown	5' M 3'	3	AC, TA, AC	806F_V09	GGACTACCAGGGAATCTACT	61.5137	v09
ST03V20	ST03V20	ST03	V20	ATA	CCC	A	T	A	C	C	C	5	M	3	5M3	brown	5' M 3'	3	AC, TC, AC	806F_V002	GGACTACCAGGGCATCTACT	61.5285	v02
ST03V21	ST03V21	ST03	V21	ATA	CGC	A	T	A	C	G	C	5	M	3	5M3	brown	5' M 3'	3	AC, TG, AC	806F_V13	GGACTACCAGGGGATCTACT	61.5432	v13
ST03V22	ST03V22	ST03	V22	ATA	CAG	A	T	A	C	A	G	5	M	3	5M3	brown	5' M 3'	3	AC, TA, AG	806F_V12	GGACTACCAGGGAATCTAGT	61.558	v12
ST03V23	ST03V23	ST03	V23	ATA	CCG	A	T	A	C	C	G	5	M	3	5M3	brown	5' M 3'	3	AC, TC, AG	806F_V005	GGACTACCAGGGCATCTAGT	61.5728	v05
ST03V24	ST03V24	ST03	V24	ATA	CGG	A	T	A	C	G	G	5	M	3	5M3	brown	5' M 3'	3	AC, TG, AG	806F_V16	GGACTACCAGGGGATCTAGT	61.5875	v16
ST03V25	ST03V25	ST03	V25	ATA	CAT	A	T	A	C	A	T	5	M	3	5M3	brown	5' M 3'	3	AC, TA, AT	806F_V10	GGACTACCAGGGAATCTATT	61.6023	v10
ST03V26	ST03V26	ST03	V26	ATA	CCT	A	T	A	C	C	T	5	M	3	5M3	brown	5' M 3'	3	AC, TC, AT	806F_V003	GGACTACCAGGGCATCTATT	61.617	v03
ST03V27	ST03V27	ST03	V27	ATA	CGT	A	T	A	C	G	T	5	M	3	5M3	brown	5' M 3'	3	AC, TG, AT	806F_V14	GGACTACCAGGGGATCTATT	61.6318	v14
ST03V28	ST03V28	ST03	V28	ATA	GTC	A	T	A	G	T	C	5	_	3	5_3	purple	5' _ 3'	2	AG, TT, AC	806F_V053	GGACTAGCAGGGTATCTACT	61.6465	v53
ST03V29	ST03V29	ST03	V29	ATA	TTC	A	T	A	T	T	C	5	_	3	5_3	purple	5' _ 3'	2	AT, TT, AC	806F_V021	GGACTATCAGGGTATCTACT	61.6613	v21
ST03V30	ST03V30	ST03	V30	ATA	ATC	A	T	A	A	T	C	_	_	3	__3	red	_ _ 3'	1	AA, TT, AC	806F_V037	GGACTAACAGGGTATCTACT	61.676	v37
ST03V31	ST03V31	ST03	V31	ATA	GTG	A	T	A	G	T	G	5	_	3	5_3	purple	5' _ 3'	2	AG, TT, AG	806F_V056	GGACTAGCAGGGTATCTAGT	61.6908	v56
ST03V32	ST03V32	ST03	V32	ATA	TTG	A	T	A	T	T	G	5	_	3	5_3	purple	5' _ 3'	2	AT, TT, AG	806F_V024	GGACTATCAGGGTATCTAGT	61.7055	v24
ST03V33	ST03V33	ST03	V33	ATA	ATG	A	T	A	A	T	G	_	_	3	__3	red	_ _ 3'	1	AA, TT, AG	806F_V040	GGACTAACAGGGTATCTAGT	61.7203	v40
ST03V34	ST03V34	ST03	V34	ATA	GTT	A	T	A	G	T	T	5	_	3	5_3	purple	5' _ 3'	2	AG, TT, AT	806F_V054	GGACTAGCAGGGTATCTATT	61.735	v54
ST03V35	ST03V35	ST03	V35	ATA	TTT	A	T	A	T	T	T	5	_	3	5_3	purple	5' _ 3'	2	AT, TT, AT	806F_V022	GGACTATCAGGGTATCTATT	61.7498	v22
ST03V36	ST03V36	ST03	V36	ATA	ATT	A	T	A	A	T	T	_	_	3	__3	red	_ _ 3'	1	AA, TT, AT	806F_V038	GGACTAACAGGGTATCTATT	61.7645	v38
ST03V37	ST03V37	ST03	V37	ATA	GAC	A	T	A	G	A	C	5	M	3	5M3	brown	5' M 3'	3	AG, TA, AC	806F_V057	GGACTAGCAGGGAATCTACT	61.7793	v57
ST03V38	ST03V38	ST03	V38	ATA	TAC	A	T	A	T	A	C	5	M	3	5M3	brown	5' M 3'	3	AT, TA, AC	806F_V025	GGACTATCAGGGAATCTACT	61.794	v25
ST03V39	ST03V39	ST03	V39	ATA	AAC	A	T	A	A	A	C	_	M	3	_M3	orange	_ M 3'	2	AA, TA, AC	806F_V041	GGACTAACAGGGAATCTACT	61.8088	v41
ST03V40	ST03V40	ST03	V40	ATA	GCC	A	T	A	G	C	C	5	M	3	5M3	brown	5' M 3'	3	AG, TC, AC	806F_V049	GGACTAGCAGGGCATCTACT	61.8236	v49
ST03V41	ST03V41	ST03	V41	ATA	TCC	A	T	A	T	C	C	5	M	3	5M3	brown	5' M 3'	3	AT, TC, AC	806F_V017	GGACTATCAGGGCATCTACT	61.8383	v17
ST03V42	ST03V42	ST03	V42	ATA	ACC	A	T	A	A	C	C	_	M	3	_M3	orange	_ M 3'	2	AA, TC, AC	806F_V033	GGACTAACAGGGCATCTACT	61.8531	v33
ST03V43	ST03V43	ST03	V43	ATA	GGC	A	T	A	G	G	C	5	M	3	5M3	brown	5' M 3'	3	AG, TG, AC	806F_V061	GGACTAGCAGGGGATCTACT	61.8678	v61
ST03V44	ST03V44	ST03	V44	ATA	TGC	A	T	A	T	G	C	5	M	3	5M3	brown	5' M 3'	3	AT, TG, AC	806F_V029	GGACTATCAGGGGATCTACT	61.8826	v29
ST03V45	ST03V45	ST03	V45	ATA	AGC	A	T	A	A	G	C	_	M	3	_M3	orange	_ M 3'	2	AA, TG, AC	806F_V045	GGACTAACAGGGGATCTACT	61.8973	v45
ST03V46	ST03V46	ST03	V46	ATA	GAG	A	T	A	G	A	G	5	M	3	5M3	brown	5' M 3'	3	AG, TA, AG	806F_V060	GGACTAGCAGGGAATCTAGT	61.9121	v60
ST03V47	ST03V47	ST03	V47	ATA	TAG	A	T	A	T	A	G	5	M	3	5M3	brown	5' M 3'	3	AT, TA, AG	806F_V028	GGACTATCAGGGAATCTAGT	61.9268	v28
ST03V48	ST03V48	ST03	V48	ATA	AAG	A	T	A	A	A	G	_	M	3	_M3	orange	_ M 3'	2	AA, TA, AG	806F_V044	GGACTAACAGGGAATCTAGT	61.9416	v44
ST03V49	ST03V49	ST03	V49	ATA	GCG	A	T	A	G	C	G	5	M	3	5M3	brown	5' M 3'	3	AG, TC, AG	806F_V052	GGACTAGCAGGGCATCTAGT	61.9563	v52
ST03V50	ST03V50	ST03	V50	ATA	TCG	A	T	A	T	C	G	5	M	3	5M3	brown	5' M 3'	3	AT, TC, AG	806F_V020	GGACTATCAGGGCATCTAGT	61.9711	v20
ST03V51	ST03V51	ST03	V51	ATA	ACG	A	T	A	A	C	G	_	M	3	_M3	orange	_ M 3'	2	AA, TC, AG	806F_V036	GGACTAACAGGGCATCTAGT	61.9858	v36
ST03V52	ST03V52	ST03	V52	ATA	GGG	A	T	A	G	G	G	5	M	3	5M3	brown	5' M 3'	3	AG, TG, AG	806F_V064	GGACTAGCAGGGGATCTAGT	62.0006	v64
ST03V53	ST03V53	ST03	V53	ATA	TGG	A	T	A	T	G	G	5	M	3	5M3	brown	5' M 3'	3	AT, TG, AG	806F_V032	GGACTATCAGGGGATCTAGT	62.0153	v32
ST03V54	ST03V54	ST03	V54	ATA	AGG	A	T	A	A	G	G	_	M	3	_M3	orange	_ M 3'	2	AA, TG, AG	806F_V048	GGACTAACAGGGGATCTAGT	62.0301	v48
ST03V55	ST03V55	ST03	V55	ATA	GAT	A	T	A	G	A	T	5	M	3	5M3	brown	5' M 3'	3	AG, TA, AT	806F_V058	GGACTAGCAGGGAATCTATT	62.0448	v58
ST03V56	ST03V56	ST03	V56	ATA	TAT	A	T	A	T	A	T	5	M	3	5M3	brown	5' M 3'	3	AT, TA, AT	806F_V026	GGACTATCAGGGAATCTATT	62.0596	v26
ST03V57	ST03V57	ST03	V57	ATA	AAT	A	T	A	A	A	T	_	M	3	_M3	orange	_ M 3'	2	AA, TA, AT	806F_V042	GGACTAACAGGGAATCTATT	62.0743	v42
ST03V58	ST03V58	ST03	V58	ATA	GCT	A	T	A	G	C	T	5	M	3	5M3	brown	5' M 3'	3	AG, TC, AT	806F_V050	GGACTAGCAGGGCATCTATT	62.0891	v50
ST03V59	ST03V59	ST03	V59	ATA	TCT	A	T	A	T	C	T	5	M	3	5M3	brown	5' M 3'	3	AT, TC, AT	806F_V018	GGACTATCAGGGCATCTATT	62.1039	v18
ST03V60	ST03V60	ST03	V60	ATA	ACT	A	T	A	A	C	T	_	M	3	_M3	orange	_ M 3'	2	AA, TC, AT	806F_V034	GGACTAACAGGGCATCTATT	62.1186	v34
ST03V61	ST03V61	ST03	V61	ATA	GGT	A	T	A	G	G	T	5	M	3	5M3	brown	5' M 3'	3	AG, TG, AT	806F_V062	GGACTAGCAGGGGATCTATT	62.1334	v62
ST03V62	ST03V62	ST03	V62	ATA	TGT	A	T	A	T	G	T	5	M	3	5M3	brown	5' M 3'	3	AT, TG, AT	806F_V030	GGACTATCAGGGGATCTATT	62.1481	v30
ST03V63	ST03V63	ST03	V63	ATA	AGT	A	T	A	A	G	T	_	M	3	_M3	orange	_ M 3'	2	AA, TG, AT	806F_V046	GGACTAACAGGGGATCTATT	62.1629	v46
ST04V00	ST04V00	ST04	V00	CAA	CTA	C	A	A	C	T	A	_	M	_	_M_	yellow	_ M _	1	CC, AT, AA	806F_V001	GGACTACCAGGGTATCTAAT	62.1776	v01
ST04V01	ST04V01	ST04	V01	CAA	GTA	C	A	A	G	T	A	5	M	_	5M_	green	5' M _	2	CG, AT, AA	806F_V055	GGACTAGCAGGGTATCTAAT	62.1924	v55
ST04V02	ST04V02	ST04	V02	CAA	TTA	C	A	A	T	T	A	5	M	_	5M_	green	5' M _	2	CT, AT, AA	806F_V023	GGACTATCAGGGTATCTAAT	62.2071	v23
ST04V03	ST04V03	ST04	V03	CAA	ATA	C	A	A	A	T	A	5	M	_	5M_	green	5' M _	2	CA, AT, AA	806F_V039	GGACTAACAGGGTATCTAAT	62.2219	v39
ST04V04	ST04V04	ST04	V04	CAA	CAA	C	A	A	C	A	A	_	_	_	___	black	_ _ _	0	CC, AA, AA	806F_V11	GGACTACCAGGGAATCTAAT	62.2366	v11
ST04V05	ST04V05	ST04	V05	CAA	CCA	C	A	A	C	C	A	_	M	_	_M_	yellow	_ M _	1	CC, AC, AA	806F_V004	GGACTACCAGGGCATCTAAT	62.2514	v04
ST04V06	ST04V06	ST04	V06	CAA	CGA	C	A	A	C	G	A	_	M	_	_M_	yellow	_ M _	1	CC, AG, AA	806F_V15	GGACTACCAGGGGATCTAAT	62.2661	v15
ST04V07	ST04V07	ST04	V07	CAA	CTC	C	A	A	C	T	C	_	M	3	_M3	orange	_ M 3'	2	CC, AT, AC	806F_V006	GGACTACCAGGGTATCTACT	62.2809	v06
ST04V08	ST04V08	ST04	V08	CAA	CTG	C	A	A	C	T	G	_	M	3	_M3	orange	_ M 3'	2	CC, AT, AG	806F_V008	GGACTACCAGGGTATCTAGT	62.2956	v08
ST04V09	ST04V09	ST04	V09	CAA	CTT	C	A	A	C	T	T	_	M	3	_M3	orange	_ M 3'	2	CC, AT, AT	806F_V007	GGACTACCAGGGTATCTATT	62.3104	v07
ST04V10	ST04V10	ST04	V10	CAA	GAA	C	A	A	G	A	A	5	_	_	5__	blue	5' _ _	1	CG, AA, AA	806F_V059	GGACTAGCAGGGAATCTAAT	62.3251	v59
ST04V11	ST04V11	ST04	V11	CAA	TAA	C	A	A	T	A	A	5	_	_	5__	blue	5' _ _	1	CT, AA, AA	806F_V027	GGACTATCAGGGAATCTAAT	62.3399	v27
ST04V12	ST04V12	ST04	V12	CAA	AAA	C	A	A	A	A	A	5	_	_	5__	blue	5' _ _	1	CA, AA, AA	806F_V043	GGACTAACAGGGAATCTAAT	62.3546	v43
ST04V13	ST04V13	ST04	V13	CAA	GCA	C	A	A	G	C	A	5	M	_	5M_	green	5' M _	2	CG, AC, AA	806F_V051	GGACTAGCAGGGCATCTAAT	62.3694	v51
ST04V14	ST04V14	ST04	V14	CAA	TCA	C	A	A	T	C	A	5	M	_	5M_	green	5' M _	2	CT, AC, AA	806F_V019	GGACTATCAGGGCATCTAAT	62.3842	v19
ST04V15	ST04V15	ST04	V15	CAA	ACA	C	A	A	A	C	A	5	M	_	5M_	green	5' M _	2	CA, AC, AA	806F_V035	GGACTAACAGGGCATCTAAT	62.3989	v35
ST04V16	ST04V16	ST04	V16	CAA	GGA	C	A	A	G	G	A	5	M	_	5M_	green	5' M _	2	CG, AG, AA	806F_V063	GGACTAGCAGGGGATCTAAT	62.4137	v63
ST04V17	ST04V17	ST04	V17	CAA	TGA	C	A	A	T	G	A	5	M	_	5M_	green	5' M _	2	CT, AG, AA	806F_V031	GGACTATCAGGGGATCTAAT	62.4284	v31
ST04V18	ST04V18	ST04	V18	CAA	AGA	C	A	A	A	G	A	5	M	_	5M_	green	5' M _	2	CA, AG, AA	806F_V047	GGACTAACAGGGGATCTAAT	62.4432	v47
ST04V19	ST04V19	ST04	V19	CAA	CAC	C	A	A	C	A	C	_	_	3	__3	red	_ _ 3'	1	CC, AA, AC	806F_V09	GGACTACCAGGGAATCTACT	62.4579	v09
ST04V20	ST04V20	ST04	V20	CAA	CCC	C	A	A	C	C	C	_	M	3	_M3	orange	_ M 3'	2	CC, AC, AC	806F_V002	GGACTACCAGGGCATCTACT	62.4727	v02
ST04V21	ST04V21	ST04	V21	CAA	CGC	C	A	A	C	G	C	_	M	3	_M3	orange	_ M 3'	2	CC, AG, AC	806F_V13	GGACTACCAGGGGATCTACT	62.4874	v13
ST04V22	ST04V22	ST04	V22	CAA	CAG	C	A	A	C	A	G	_	_	3	__3	red	_ _ 3'	1	CC, AA, AG	806F_V12	GGACTACCAGGGAATCTAGT	62.5022	v12
ST04V23	ST04V23	ST04	V23	CAA	CCG	C	A	A	C	C	G	_	M	3	_M3	orange	_ M 3'	2	CC, AC, AG	806F_V005	GGACTACCAGGGCATCTAGT	62.5169	v05
ST04V24	ST04V24	ST04	V24	CAA	CGG	C	A	A	C	G	G	_	M	3	_M3	orange	_ M 3'	2	CC, AG, AG	806F_V16	GGACTACCAGGGGATCTAGT	62.5317	v16
ST04V25	ST04V25	ST04	V25	CAA	CAT	C	A	A	C	A	T	_	_	3	__3	red	_ _ 3'	1	CC, AA, AT	806F_V10	GGACTACCAGGGAATCTATT	62.5464	v10
ST04V26	ST04V26	ST04	V26	CAA	CCT	C	A	A	C	C	T	_	M	3	_M3	orange	_ M 3'	2	CC, AC, AT	806F_V003	GGACTACCAGGGCATCTATT	62.5612	v03
ST04V27	ST04V27	ST04	V27	CAA	CGT	C	A	A	C	G	T	_	M	3	_M3	orange	_ M 3'	2	CC, AG, AT	806F_V14	GGACTACCAGGGGATCTATT	62.5759	v14
ST04V28	ST04V28	ST04	V28	CAA	GTC	C	A	A	G	T	C	5	M	3	5M3	brown	5' M 3'	3	CG, AT, AC	806F_V053	GGACTAGCAGGGTATCTACT	62.5907	v53
ST04V29	ST04V29	ST04	V29	CAA	TTC	C	A	A	T	T	C	5	M	3	5M3	brown	5' M 3'	3	CT, AT, AC	806F_V021	GGACTATCAGGGTATCTACT	62.6054	v21
ST04V30	ST04V30	ST04	V30	CAA	ATC	C	A	A	A	T	C	5	M	3	5M3	brown	5' M 3'	3	CA, AT, AC	806F_V037	GGACTAACAGGGTATCTACT	62.6202	v37
ST04V31	ST04V31	ST04	V31	CAA	GTG	C	A	A	G	T	G	5	M	3	5M3	brown	5' M 3'	3	CG, AT, AG	806F_V056	GGACTAGCAGGGTATCTAGT	62.635	v56
ST04V32	ST04V32	ST04	V32	CAA	TTG	C	A	A	T	T	G	5	M	3	5M3	brown	5' M 3'	3	CT, AT, AG	806F_V024	GGACTATCAGGGTATCTAGT	62.6497	v24
ST04V33	ST04V33	ST04	V33	CAA	ATG	C	A	A	A	T	G	5	M	3	5M3	brown	5' M 3'	3	CA, AT, AG	806F_V040	GGACTAACAGGGTATCTAGT	62.6645	v40
ST04V34	ST04V34	ST04	V34	CAA	GTT	C	A	A	G	T	T	5	M	3	5M3	brown	5' M 3'	3	CG, AT, AT	806F_V054	GGACTAGCAGGGTATCTATT	62.6792	v54
ST04V35	ST04V35	ST04	V35	CAA	TTT	C	A	A	T	T	T	5	M	3	5M3	brown	5' M 3'	3	CT, AT, AT	806F_V022	GGACTATCAGGGTATCTATT	62.694	v22
ST04V36	ST04V36	ST04	V36	CAA	ATT	C	A	A	A	T	T	5	M	3	5M3	brown	5' M 3'	3	CA, AT, AT	806F_V038	GGACTAACAGGGTATCTATT	62.7087	v38
ST04V37	ST04V37	ST04	V37	CAA	GAC	C	A	A	G	A	C	5	_	3	5_3	purple	5' _ 3'	2	CG, AA, AC	806F_V057	GGACTAGCAGGGAATCTACT	62.7235	v57
ST04V38	ST04V38	ST04	V38	CAA	TAC	C	A	A	T	A	C	5	_	3	5_3	purple	5' _ 3'	2	CT, AA, AC	806F_V025	GGACTATCAGGGAATCTACT	62.7382	v25
ST04V39	ST04V39	ST04	V39	CAA	AAC	C	A	A	A	A	C	5	_	3	5_3	purple	5' _ 3'	2	CA, AA, AC	806F_V041	GGACTAACAGGGAATCTACT	62.753	v41
ST04V40	ST04V40	ST04	V40	CAA	GCC	C	A	A	G	C	C	5	M	3	5M3	brown	5' M 3'	3	CG, AC, AC	806F_V049	GGACTAGCAGGGCATCTACT	62.7677	v49
ST04V41	ST04V41	ST04	V41	CAA	TCC	C	A	A	T	C	C	5	M	3	5M3	brown	5' M 3'	3	CT, AC, AC	806F_V017	GGACTATCAGGGCATCTACT	62.7825	v17
ST04V42	ST04V42	ST04	V42	CAA	ACC	C	A	A	A	C	C	5	M	3	5M3	brown	5' M 3'	3	CA, AC, AC	806F_V033	GGACTAACAGGGCATCTACT	62.7972	v33
ST04V43	ST04V43	ST04	V43	CAA	GGC	C	A	A	G	G	C	5	M	3	5M3	brown	5' M 3'	3	CG, AG, AC	806F_V061	GGACTAGCAGGGGATCTACT	62.812	v61
ST04V44	ST04V44	ST04	V44	CAA	TGC	C	A	A	T	G	C	5	M	3	5M3	brown	5' M 3'	3	CT, AG, AC	806F_V029	GGACTATCAGGGGATCTACT	62.8267	v29
ST04V45	ST04V45	ST04	V45	CAA	AGC	C	A	A	A	G	C	5	M	3	5M3	brown	5' M 3'	3	CA, AG, AC	806F_V045	GGACTAACAGGGGATCTACT	62.8415	v45
ST04V46	ST04V46	ST04	V46	CAA	GAG	C	A	A	G	A	G	5	_	3	5_3	purple	5' _ 3'	2	CG, AA, AG	806F_V060	GGACTAGCAGGGAATCTAGT	62.8562	v60
ST04V47	ST04V47	ST04	V47	CAA	TAG	C	A	A	T	A	G	5	_	3	5_3	purple	5' _ 3'	2	CT, AA, AG	806F_V028	GGACTATCAGGGAATCTAGT	62.871	v28
ST04V48	ST04V48	ST04	V48	CAA	AAG	C	A	A	A	A	G	5	_	3	5_3	purple	5' _ 3'	2	CA, AA, AG	806F_V044	GGACTAACAGGGAATCTAGT	62.8857	v44
ST04V49	ST04V49	ST04	V49	CAA	GCG	C	A	A	G	C	G	5	M	3	5M3	brown	5' M 3'	3	CG, AC, AG	806F_V052	GGACTAGCAGGGCATCTAGT	62.9005	v52
ST04V50	ST04V50	ST04	V50	CAA	TCG	C	A	A	T	C	G	5	M	3	5M3	brown	5' M 3'	3	CT, AC, AG	806F_V020	GGACTATCAGGGCATCTAGT	62.9153	v20
ST04V51	ST04V51	ST04	V51	CAA	ACG	C	A	A	A	C	G	5	M	3	5M3	brown	5' M 3'	3	CA, AC, AG	806F_V036	GGACTAACAGGGCATCTAGT	62.93	v36
ST04V52	ST04V52	ST04	V52	CAA	GGG	C	A	A	G	G	G	5	M	3	5M3	brown	5' M 3'	3	CG, AG, AG	806F_V064	GGACTAGCAGGGGATCTAGT	62.9448	v64
ST04V53	ST04V53	ST04	V53	CAA	TGG	C	A	A	T	G	G	5	M	3	5M3	brown	5' M 3'	3	CT, AG, AG	806F_V032	GGACTATCAGGGGATCTAGT	62.9595	v32
ST04V54	ST04V54	ST04	V54	CAA	AGG	C	A	A	A	G	G	5	M	3	5M3	brown	5' M 3'	3	CA, AG, AG	806F_V048	GGACTAACAGGGGATCTAGT	62.9743	v48
ST04V55	ST04V55	ST04	V55	CAA	GAT	C	A	A	G	A	T	5	_	3	5_3	purple	5' _ 3'	2	CG, AA, AT	806F_V058	GGACTAGCAGGGAATCTATT	62.989	v58
ST04V56	ST04V56	ST04	V56	CAA	TAT	C	A	A	T	A	T	5	_	3	5_3	purple	5' _ 3'	2	CT, AA, AT	806F_V026	GGACTATCAGGGAATCTATT	63.0038	v26
ST04V57	ST04V57	ST04	V57	CAA	AAT	C	A	A	A	A	T	5	_	3	5_3	purple	5' _ 3'	2	CA, AA, AT	806F_V042	GGACTAACAGGGAATCTATT	63.0185	v42
ST04V58	ST04V58	ST04	V58	CAA	GCT	C	A	A	G	C	T	5	M	3	5M3	brown	5' M 3'	3	CG, AC, AT	806F_V050	GGACTAGCAGGGCATCTATT	63.0333	v50
ST04V59	ST04V59	ST04	V59	CAA	TCT	C	A	A	T	C	T	5	M	3	5M3	brown	5' M 3'	3	CT, AC, AT	806F_V018	GGACTATCAGGGCATCTATT	63.048	v18
ST04V60	ST04V60	ST04	V60	CAA	ACT	C	A	A	A	C	T	5	M	3	5M3	brown	5' M 3'	3	CA, AC, AT	806F_V034	GGACTAACAGGGCATCTATT	63.0628	v34
ST04V61	ST04V61	ST04	V61	CAA	GGT	C	A	A	G	G	T	5	M	3	5M3	brown	5' M 3'	3	CG, AG, AT	806F_V062	GGACTAGCAGGGGATCTATT	63.0775	v62
ST04V62	ST04V62	ST04	V62	CAA	TGT	C	A	A	T	G	T	5	M	3	5M3	brown	5' M 3'	3	CT, AG, AT	806F_V030	GGACTATCAGGGGATCTATT	63.0923	v30
ST04V63	ST04V63	ST04	V63	CAA	AGT	C	A	A	A	G	T	5	M	3	5M3	brown	5' M 3'	3	CA, AG, AT	806F_V046	GGACTAACAGGGGATCTATT	63.107	v46
ST05V00	ST05V00	ST05	V00	CCA	CTA	C	C	A	C	T	A	_	M	_	_M_	yellow	_ M _	1	CC, CT, AA	806F_V001	GGACTACCAGGGTATCTAAT	63.1218	v01
ST05V01	ST05V01	ST05	V01	CCA	GTA	C	C	A	G	T	A	5	M	_	5M_	green	5' M _	2	CG, CT, AA	806F_V055	GGACTAGCAGGGTATCTAAT	63.1365	v55
ST05V02	ST05V02	ST05	V02	CCA	TTA	C	C	A	T	T	A	5	M	_	5M_	green	5' M _	2	CT, CT, AA	806F_V023	GGACTATCAGGGTATCTAAT	63.1513	v23
ST05V03	ST05V03	ST05	V03	CCA	ATA	C	C	A	A	T	A	5	M	_	5M_	green	5' M _	2	CA, CT, AA	806F_V039	GGACTAACAGGGTATCTAAT	63.1661	v39
ST05V04	ST05V04	ST05	V04	CCA	CAA	C	C	A	C	A	A	_	M	_	_M_	yellow	_ M _	1	CC, CA, AA	806F_V11	GGACTACCAGGGAATCTAAT	63.1808	v11
ST05V05	ST05V05	ST05	V05	CCA	CCA	C	C	A	C	C	A	_	_	_	___	black	_ _ _	0	CC, CC, AA	806F_V004	GGACTACCAGGGCATCTAAT	63.1956	v04
ST05V06	ST05V06	ST05	V06	CCA	CGA	C	C	A	C	G	A	_	M	_	_M_	yellow	_ M _	1	CC, CG, AA	806F_V15	GGACTACCAGGGGATCTAAT	63.2103	v15
ST05V07	ST05V07	ST05	V07	CCA	CTC	C	C	A	C	T	C	_	M	3	_M3	orange	_ M 3'	2	CC, CT, AC	806F_V006	GGACTACCAGGGTATCTACT	63.2251	v06
ST05V08	ST05V08	ST05	V08	CCA	CTG	C	C	A	C	T	G	_	M	3	_M3	orange	_ M 3'	2	CC, CT, AG	806F_V008	GGACTACCAGGGTATCTAGT	63.2398	v08
ST05V09	ST05V09	ST05	V09	CCA	CTT	C	C	A	C	T	T	_	M	3	_M3	orange	_ M 3'	2	CC, CT, AT	806F_V007	GGACTACCAGGGTATCTATT	63.2546	v07
ST05V10	ST05V10	ST05	V10	CCA	GAA	C	C	A	G	A	A	5	M	_	5M_	green	5' M _	2	CG, CA, AA	806F_V059	GGACTAGCAGGGAATCTAAT	63.2693	v59
ST05V11	ST05V11	ST05	V11	CCA	TAA	C	C	A	T	A	A	5	M	_	5M_	green	5' M _	2	CT, CA, AA	806F_V027	GGACTATCAGGGAATCTAAT	63.2841	v27
ST05V12	ST05V12	ST05	V12	CCA	AAA	C	C	A	A	A	A	5	M	_	5M_	green	5' M _	2	CA, CA, AA	806F_V043	GGACTAACAGGGAATCTAAT	63.2988	v43
ST05V13	ST05V13	ST05	V13	CCA	GCA	C	C	A	G	C	A	5	_	_	5__	blue	5' _ _	1	CG, CC, AA	806F_V051	GGACTAGCAGGGCATCTAAT	63.3136	v51
ST05V14	ST05V14	ST05	V14	CCA	TCA	C	C	A	T	C	A	5	_	_	5__	blue	5' _ _	1	CT, CC, AA	806F_V019	GGACTATCAGGGCATCTAAT	63.3283	v19
ST05V15	ST05V15	ST05	V15	CCA	ACA	C	C	A	A	C	A	5	_	_	5__	blue	5' _ _	1	CA, CC, AA	806F_V035	GGACTAACAGGGCATCTAAT	63.3431	v35
ST05V16	ST05V16	ST05	V16	CCA	GGA	C	C	A	G	G	A	5	M	_	5M_	green	5' M _	2	CG, CG, AA	806F_V063	GGACTAGCAGGGGATCTAAT	63.3578	v63
ST05V17	ST05V17	ST05	V17	CCA	TGA	C	C	A	T	G	A	5	M	_	5M_	green	5' M _	2	CT, CG, AA	806F_V031	GGACTATCAGGGGATCTAAT	63.3726	v31
ST05V18	ST05V18	ST05	V18	CCA	AGA	C	C	A	A	G	A	5	M	_	5M_	green	5' M _	2	CA, CG, AA	806F_V047	GGACTAACAGGGGATCTAAT	63.3873	v47
ST05V19	ST05V19	ST05	V19	CCA	CAC	C	C	A	C	A	C	_	M	3	_M3	orange	_ M 3'	2	CC, CA, AC	806F_V09	GGACTACCAGGGAATCTACT	63.4021	v09
ST05V20	ST05V20	ST05	V20	CCA	CCC	C	C	A	C	C	C	_	_	3	__3	red	_ _ 3'	1	CC, CC, AC	806F_V002	GGACTACCAGGGCATCTACT	63.4168	v02
ST05V21	ST05V21	ST05	V21	CCA	CGC	C	C	A	C	G	C	_	M	3	_M3	orange	_ M 3'	2	CC, CG, AC	806F_V13	GGACTACCAGGGGATCTACT	63.4316	v13
ST05V22	ST05V22	ST05	V22	CCA	CAG	C	C	A	C	A	G	_	M	3	_M3	orange	_ M 3'	2	CC, CA, AG	806F_V12	GGACTACCAGGGAATCTAGT	63.4464	v12
ST05V23	ST05V23	ST05	V23	CCA	CCG	C	C	A	C	C	G	_	_	3	__3	red	_ _ 3'	1	CC, CC, AG	806F_V005	GGACTACCAGGGCATCTAGT	63.4611	v05
ST05V24	ST05V24	ST05	V24	CCA	CGG	C	C	A	C	G	G	_	M	3	_M3	orange	_ M 3'	2	CC, CG, AG	806F_V16	GGACTACCAGGGGATCTAGT	63.4759	v16
ST05V25	ST05V25	ST05	V25	CCA	CAT	C	C	A	C	A	T	_	M	3	_M3	orange	_ M 3'	2	CC, CA, AT	806F_V10	GGACTACCAGGGAATCTATT	63.4906	v10
ST05V26	ST05V26	ST05	V26	CCA	CCT	C	C	A	C	C	T	_	_	3	__3	red	_ _ 3'	1	CC, CC, AT	806F_V003	GGACTACCAGGGCATCTATT	63.5054	v03
ST05V27	ST05V27	ST05	V27	CCA	CGT	C	C	A	C	G	T	_	M	3	_M3	orange	_ M 3'	2	CC, CG, AT	806F_V14	GGACTACCAGGGGATCTATT	63.5201	v14
ST05V28	ST05V28	ST05	V28	CCA	GTC	C	C	A	G	T	C	5	M	3	5M3	brown	5' M 3'	3	CG, CT, AC	806F_V053	GGACTAGCAGGGTATCTACT	63.5349	v53
ST05V29	ST05V29	ST05	V29	CCA	TTC	C	C	A	T	T	C	5	M	3	5M3	brown	5' M 3'	3	CT, CT, AC	806F_V021	GGACTATCAGGGTATCTACT	63.5496	v21
ST05V30	ST05V30	ST05	V30	CCA	ATC	C	C	A	A	T	C	5	M	3	5M3	brown	5' M 3'	3	CA, CT, AC	806F_V037	GGACTAACAGGGTATCTACT	63.5644	v37
ST05V31	ST05V31	ST05	V31	CCA	GTG	C	C	A	G	T	G	5	M	3	5M3	brown	5' M 3'	3	CG, CT, AG	806F_V056	GGACTAGCAGGGTATCTAGT	63.5791	v56
ST05V32	ST05V32	ST05	V32	CCA	TTG	C	C	A	T	T	G	5	M	3	5M3	brown	5' M 3'	3	CT, CT, AG	806F_V024	GGACTATCAGGGTATCTAGT	63.5939	v24
ST05V33	ST05V33	ST05	V33	CCA	ATG	C	C	A	A	T	G	5	M	3	5M3	brown	5' M 3'	3	CA, CT, AG	806F_V040	GGACTAACAGGGTATCTAGT	63.6086	v40
ST05V34	ST05V34	ST05	V34	CCA	GTT	C	C	A	G	T	T	5	M	3	5M3	brown	5' M 3'	3	CG, CT, AT	806F_V054	GGACTAGCAGGGTATCTATT	63.6234	v54
ST05V35	ST05V35	ST05	V35	CCA	TTT	C	C	A	T	T	T	5	M	3	5M3	brown	5' M 3'	3	CT, CT, AT	806F_V022	GGACTATCAGGGTATCTATT	63.6381	v22
ST05V36	ST05V36	ST05	V36	CCA	ATT	C	C	A	A	T	T	5	M	3	5M3	brown	5' M 3'	3	CA, CT, AT	806F_V038	GGACTAACAGGGTATCTATT	63.6529	v38
ST05V37	ST05V37	ST05	V37	CCA	GAC	C	C	A	G	A	C	5	M	3	5M3	brown	5' M 3'	3	CG, CA, AC	806F_V057	GGACTAGCAGGGAATCTACT	63.6676	v57
ST05V38	ST05V38	ST05	V38	CCA	TAC	C	C	A	T	A	C	5	M	3	5M3	brown	5' M 3'	3	CT, CA, AC	806F_V025	GGACTATCAGGGAATCTACT	63.6824	v25
ST05V39	ST05V39	ST05	V39	CCA	AAC	C	C	A	A	A	C	5	M	3	5M3	brown	5' M 3'	3	CA, CA, AC	806F_V041	GGACTAACAGGGAATCTACT	63.6971	v41
ST05V40	ST05V40	ST05	V40	CCA	GCC	C	C	A	G	C	C	5	_	3	5_3	purple	5' _ 3'	2	CG, CC, AC	806F_V049	GGACTAGCAGGGCATCTACT	63.7119	v49
ST05V41	ST05V41	ST05	V41	CCA	TCC	C	C	A	T	C	C	5	_	3	5_3	purple	5' _ 3'	2	CT, CC, AC	806F_V017	GGACTATCAGGGCATCTACT	63.7267	v17
ST05V42	ST05V42	ST05	V42	CCA	ACC	C	C	A	A	C	C	5	_	3	5_3	purple	5' _ 3'	2	CA, CC, AC	806F_V033	GGACTAACAGGGCATCTACT	63.7414	v33
ST05V43	ST05V43	ST05	V43	CCA	GGC	C	C	A	G	G	C	5	M	3	5M3	brown	5' M 3'	3	CG, CG, AC	806F_V061	GGACTAGCAGGGGATCTACT	63.7562	v61
ST05V44	ST05V44	ST05	V44	CCA	TGC	C	C	A	T	G	C	5	M	3	5M3	brown	5' M 3'	3	CT, CG, AC	806F_V029	GGACTATCAGGGGATCTACT	63.7709	v29
ST05V45	ST05V45	ST05	V45	CCA	AGC	C	C	A	A	G	C	5	M	3	5M3	brown	5' M 3'	3	CA, CG, AC	806F_V045	GGACTAACAGGGGATCTACT	63.7857	v45
ST05V46	ST05V46	ST05	V46	CCA	GAG	C	C	A	G	A	G	5	M	3	5M3	brown	5' M 3'	3	CG, CA, AG	806F_V060	GGACTAGCAGGGAATCTAGT	63.8004	v60
ST05V47	ST05V47	ST05	V47	CCA	TAG	C	C	A	T	A	G	5	M	3	5M3	brown	5' M 3'	3	CT, CA, AG	806F_V028	GGACTATCAGGGAATCTAGT	63.8152	v28
ST05V48	ST05V48	ST05	V48	CCA	AAG	C	C	A	A	A	G	5	M	3	5M3	brown	5' M 3'	3	CA, CA, AG	806F_V044	GGACTAACAGGGAATCTAGT	63.8299	v44
ST05V49	ST05V49	ST05	V49	CCA	GCG	C	C	A	G	C	G	5	_	3	5_3	purple	5' _ 3'	2	CG, CC, AG	806F_V052	GGACTAGCAGGGCATCTAGT	63.8447	v52
ST05V50	ST05V50	ST05	V50	CCA	TCG	C	C	A	T	C	G	5	_	3	5_3	purple	5' _ 3'	2	CT, CC, AG	806F_V020	GGACTATCAGGGCATCTAGT	63.8594	v20
ST05V51	ST05V51	ST05	V51	CCA	ACG	C	C	A	A	C	G	5	_	3	5_3	purple	5' _ 3'	2	CA, CC, AG	806F_V036	GGACTAACAGGGCATCTAGT	63.8742	v36
ST05V52	ST05V52	ST05	V52	CCA	GGG	C	C	A	G	G	G	5	M	3	5M3	brown	5' M 3'	3	CG, CG, AG	806F_V064	GGACTAGCAGGGGATCTAGT	63.8889	v64
ST05V53	ST05V53	ST05	V53	CCA	TGG	C	C	A	T	G	G	5	M	3	5M3	brown	5' M 3'	3	CT, CG, AG	806F_V032	GGACTATCAGGGGATCTAGT	63.9037	v32
ST05V54	ST05V54	ST05	V54	CCA	AGG	C	C	A	A	G	G	5	M	3	5M3	brown	5' M 3'	3	CA, CG, AG	806F_V048	GGACTAACAGGGGATCTAGT	63.9184	v48
ST05V55	ST05V55	ST05	V55	CCA	GAT	C	C	A	G	A	T	5	M	3	5M3	brown	5' M 3'	3	CG, CA, AT	806F_V058	GGACTAGCAGGGAATCTATT	63.9332	v58
ST05V56	ST05V56	ST05	V56	CCA	TAT	C	C	A	T	A	T	5	M	3	5M3	brown	5' M 3'	3	CT, CA, AT	806F_V026	GGACTATCAGGGAATCTATT	63.9479	v26
ST05V57	ST05V57	ST05	V57	CCA	AAT	C	C	A	A	A	T	5	M	3	5M3	brown	5' M 3'	3	CA, CA, AT	806F_V042	GGACTAACAGGGAATCTATT	63.9627	v42
ST05V58	ST05V58	ST05	V58	CCA	GCT	C	C	A	G	C	T	5	_	3	5_3	purple	5' _ 3'	2	CG, CC, AT	806F_V050	GGACTAGCAGGGCATCTATT	63.9775	v50
ST05V59	ST05V59	ST05	V59	CCA	TCT	C	C	A	T	C	T	5	_	3	5_3	purple	5' _ 3'	2	CT, CC, AT	806F_V018	GGACTATCAGGGCATCTATT	63.9922	v18
ST05V60	ST05V60	ST05	V60	CCA	ACT	C	C	A	A	C	T	5	_	3	5_3	purple	5' _ 3'	2	CA, CC, AT	806F_V034	GGACTAACAGGGCATCTATT	64.007	v34
ST05V61	ST05V61	ST05	V61	CCA	GGT	C	C	A	G	G	T	5	M	3	5M3	brown	5' M 3'	3	CG, CG, AT	806F_V062	GGACTAGCAGGGGATCTATT	64.0217	v62
ST05V62	ST05V62	ST05	V62	CCA	TGT	C	C	A	T	G	T	5	M	3	5M3	brown	5' M 3'	3	CT, CG, AT	806F_V030	GGACTATCAGGGGATCTATT	64.0365	v30
ST05V63	ST05V63	ST05	V63	CCA	AGT	C	C	A	A	G	T	5	M	3	5M3	brown	5' M 3'	3	CA, CG, AT	806F_V046	GGACTAACAGGGGATCTATT	64.0512	v46
ST06V00	ST06V00	ST06	V00	CGA	CTA	C	G	A	C	T	A	_	M	_	_M_	yellow	_ M _	1	CC, GT, AA	806F_V001	GGACTACCAGGGTATCTAAT	64.066	v01
ST06V01	ST06V01	ST06	V01	CGA	GTA	C	G	A	G	T	A	5	M	_	5M_	green	5' M _	2	CG, GT, AA	806F_V055	GGACTAGCAGGGTATCTAAT	64.0807	v55
ST06V02	ST06V02	ST06	V02	CGA	TTA	C	G	A	T	T	A	5	M	_	5M_	green	5' M _	2	CT, GT, AA	806F_V023	GGACTATCAGGGTATCTAAT	64.0955	v23
ST06V03	ST06V03	ST06	V03	CGA	ATA	C	G	A	A	T	A	5	M	_	5M_	green	5' M _	2	CA, GT, AA	806F_V039	GGACTAACAGGGTATCTAAT	64.1102	v39
ST06V04	ST06V04	ST06	V04	CGA	CAA	C	G	A	C	A	A	_	M	_	_M_	yellow	_ M _	1	CC, GA, AA	806F_V11	GGACTACCAGGGAATCTAAT	64.125	v11
ST06V05	ST06V05	ST06	V05	CGA	CCA	C	G	A	C	C	A	_	M	_	_M_	yellow	_ M _	1	CC, GC, AA	806F_V004	GGACTACCAGGGCATCTAAT	64.1397	v04
ST06V06	ST06V06	ST06	V06	CGA	CGA	C	G	A	C	G	A	_	_	_	___	black	_ _ _	0	CC, GG, AA	806F_V15	GGACTACCAGGGGATCTAAT	64.1545	v15
ST06V07	ST06V07	ST06	V07	CGA	CTC	C	G	A	C	T	C	_	M	3	_M3	orange	_ M 3'	2	CC, GT, AC	806F_V006	GGACTACCAGGGTATCTACT	64.1692	v06
ST06V08	ST06V08	ST06	V08	CGA	CTG	C	G	A	C	T	G	_	M	3	_M3	orange	_ M 3'	2	CC, GT, AG	806F_V008	GGACTACCAGGGTATCTAGT	64.184	v08
ST06V09	ST06V09	ST06	V09	CGA	CTT	C	G	A	C	T	T	_	M	3	_M3	orange	_ M 3'	2	CC, GT, AT	806F_V007	GGACTACCAGGGTATCTATT	64.1987	v07
ST06V10	ST06V10	ST06	V10	CGA	GAA	C	G	A	G	A	A	5	M	_	5M_	green	5' M _	2	CG, GA, AA	806F_V059	GGACTAGCAGGGAATCTAAT	64.2135	v59
ST06V11	ST06V11	ST06	V11	CGA	TAA	C	G	A	T	A	A	5	M	_	5M_	green	5' M _	2	CT, GA, AA	806F_V027	GGACTATCAGGGAATCTAAT	64.2282	v27
ST06V12	ST06V12	ST06	V12	CGA	AAA	C	G	A	A	A	A	5	M	_	5M_	green	5' M _	2	CA, GA, AA	806F_V043	GGACTAACAGGGAATCTAAT	64.243	v43
ST06V13	ST06V13	ST06	V13	CGA	GCA	C	G	A	G	C	A	5	M	_	5M_	green	5' M _	2	CG, GC, AA	806F_V051	GGACTAGCAGGGCATCTAAT	64.2578	v51
ST06V14	ST06V14	ST06	V14	CGA	TCA	C	G	A	T	C	A	5	M	_	5M_	green	5' M _	2	CT, GC, AA	806F_V019	GGACTATCAGGGCATCTAAT	64.2725	v19
ST06V15	ST06V15	ST06	V15	CGA	ACA	C	G	A	A	C	A	5	M	_	5M_	green	5' M _	2	CA, GC, AA	806F_V035	GGACTAACAGGGCATCTAAT	64.2873	v35
ST06V16	ST06V16	ST06	V16	CGA	GGA	C	G	A	G	G	A	5	_	_	5__	blue	5' _ _	1	CG, GG, AA	806F_V063	GGACTAGCAGGGGATCTAAT	64.302	v63
ST06V17	ST06V17	ST06	V17	CGA	TGA	C	G	A	T	G	A	5	_	_	5__	blue	5' _ _	1	CT, GG, AA	806F_V031	GGACTATCAGGGGATCTAAT	64.3168	v31
ST06V18	ST06V18	ST06	V18	CGA	AGA	C	G	A	A	G	A	5	_	_	5__	blue	5' _ _	1	CA, GG, AA	806F_V047	GGACTAACAGGGGATCTAAT	64.3315	v47
ST06V19	ST06V19	ST06	V19	CGA	CAC	C	G	A	C	A	C	_	M	3	_M3	orange	_ M 3'	2	CC, GA, AC	806F_V09	GGACTACCAGGGAATCTACT	64.3463	v09
ST06V20	ST06V20	ST06	V20	CGA	CCC	C	G	A	C	C	C	_	M	3	_M3	orange	_ M 3'	2	CC, GC, AC	806F_V002	GGACTACCAGGGCATCTACT	64.361	v02
ST06V21	ST06V21	ST06	V21	CGA	CGC	C	G	A	C	G	C	_	_	3	__3	red	_ _ 3'	1	CC, GG, AC	806F_V13	GGACTACCAGGGGATCTACT	64.3758	v13
ST06V22	ST06V22	ST06	V22	CGA	CAG	C	G	A	C	A	G	_	M	3	_M3	orange	_ M 3'	2	CC, GA, AG	806F_V12	GGACTACCAGGGAATCTAGT	64.3905	v12
ST06V23	ST06V23	ST06	V23	CGA	CCG	C	G	A	C	C	G	_	M	3	_M3	orange	_ M 3'	2	CC, GC, AG	806F_V005	GGACTACCAGGGCATCTAGT	64.4053	v05
ST06V24	ST06V24	ST06	V24	CGA	CGG	C	G	A	C	G	G	_	_	3	__3	red	_ _ 3'	1	CC, GG, AG	806F_V16	GGACTACCAGGGGATCTAGT	64.42	v16
ST06V25	ST06V25	ST06	V25	CGA	CAT	C	G	A	C	A	T	_	M	3	_M3	orange	_ M 3'	2	CC, GA, AT	806F_V10	GGACTACCAGGGAATCTATT	64.4348	v10
ST06V26	ST06V26	ST06	V26	CGA	CCT	C	G	A	C	C	T	_	M	3	_M3	orange	_ M 3'	2	CC, GC, AT	806F_V003	GGACTACCAGGGCATCTATT	64.4495	v03
ST06V27	ST06V27	ST06	V27	CGA	CGT	C	G	A	C	G	T	_	_	3	__3	red	_ _ 3'	1	CC, GG, AT	806F_V14	GGACTACCAGGGGATCTATT	64.4643	v14
ST06V28	ST06V28	ST06	V28	CGA	GTC	C	G	A	G	T	C	5	M	3	5M3	brown	5' M 3'	3	CG, GT, AC	806F_V053	GGACTAGCAGGGTATCTACT	64.479	v53
ST06V29	ST06V29	ST06	V29	CGA	TTC	C	G	A	T	T	C	5	M	3	5M3	brown	5' M 3'	3	CT, GT, AC	806F_V021	GGACTATCAGGGTATCTACT	64.4938	v21
ST06V30	ST06V30	ST06	V30	CGA	ATC	C	G	A	A	T	C	5	M	3	5M3	brown	5' M 3'	3	CA, GT, AC	806F_V037	GGACTAACAGGGTATCTACT	64.5086	v37
ST06V31	ST06V31	ST06	V31	CGA	GTG	C	G	A	G	T	G	5	M	3	5M3	brown	5' M 3'	3	CG, GT, AG	806F_V056	GGACTAGCAGGGTATCTAGT	64.5233	v56
ST06V32	ST06V32	ST06	V32	CGA	TTG	C	G	A	T	T	G	5	M	3	5M3	brown	5' M 3'	3	CT, GT, AG	806F_V024	GGACTATCAGGGTATCTAGT	64.5381	v24
ST06V33	ST06V33	ST06	V33	CGA	ATG	C	G	A	A	T	G	5	M	3	5M3	brown	5' M 3'	3	CA, GT, AG	806F_V040	GGACTAACAGGGTATCTAGT	64.5528	v40
ST06V34	ST06V34	ST06	V34	CGA	GTT	C	G	A	G	T	T	5	M	3	5M3	brown	5' M 3'	3	CG, GT, AT	806F_V054	GGACTAGCAGGGTATCTATT	64.5676	v54
ST06V35	ST06V35	ST06	V35	CGA	TTT	C	G	A	T	T	T	5	M	3	5M3	brown	5' M 3'	3	CT, GT, AT	806F_V022	GGACTATCAGGGTATCTATT	64.5823	v22
ST06V36	ST06V36	ST06	V36	CGA	ATT	C	G	A	A	T	T	5	M	3	5M3	brown	5' M 3'	3	CA, GT, AT	806F_V038	GGACTAACAGGGTATCTATT	64.5971	v38
ST06V37	ST06V37	ST06	V37	CGA	GAC	C	G	A	G	A	C	5	M	3	5M3	brown	5' M 3'	3	CG, GA, AC	806F_V057	GGACTAGCAGGGAATCTACT	64.6118	v57
ST06V38	ST06V38	ST06	V38	CGA	TAC	C	G	A	T	A	C	5	M	3	5M3	brown	5' M 3'	3	CT, GA, AC	806F_V025	GGACTATCAGGGAATCTACT	64.6266	v25
ST06V39	ST06V39	ST06	V39	CGA	AAC	C	G	A	A	A	C	5	M	3	5M3	brown	5' M 3'	3	CA, GA, AC	806F_V041	GGACTAACAGGGAATCTACT	64.6413	v41
ST06V40	ST06V40	ST06	V40	CGA	GCC	C	G	A	G	C	C	5	M	3	5M3	brown	5' M 3'	3	CG, GC, AC	806F_V049	GGACTAGCAGGGCATCTACT	64.6561	v49
ST06V41	ST06V41	ST06	V41	CGA	TCC	C	G	A	T	C	C	5	M	3	5M3	brown	5' M 3'	3	CT, GC, AC	806F_V017	GGACTATCAGGGCATCTACT	64.6708	v17
ST06V42	ST06V42	ST06	V42	CGA	ACC	C	G	A	A	C	C	5	M	3	5M3	brown	5' M 3'	3	CA, GC, AC	806F_V033	GGACTAACAGGGCATCTACT	64.6856	v33
ST06V43	ST06V43	ST06	V43	CGA	GGC	C	G	A	G	G	C	5	_	3	5_3	purple	5' _ 3'	2	CG, GG, AC	806F_V061	GGACTAGCAGGGGATCTACT	64.7003	v61
ST06V44	ST06V44	ST06	V44	CGA	TGC	C	G	A	T	G	C	5	_	3	5_3	purple	5' _ 3'	2	CT, GG, AC	806F_V029	GGACTATCAGGGGATCTACT	64.7151	v29
ST06V45	ST06V45	ST06	V45	CGA	AGC	C	G	A	A	G	C	5	_	3	5_3	purple	5' _ 3'	2	CA, GG, AC	806F_V045	GGACTAACAGGGGATCTACT	64.7298	v45
ST06V46	ST06V46	ST06	V46	CGA	GAG	C	G	A	G	A	G	5	M	3	5M3	brown	5' M 3'	3	CG, GA, AG	806F_V060	GGACTAGCAGGGAATCTAGT	64.7446	v60
ST06V47	ST06V47	ST06	V47	CGA	TAG	C	G	A	T	A	G	5	M	3	5M3	brown	5' M 3'	3	CT, GA, AG	806F_V028	GGACTATCAGGGAATCTAGT	64.7593	v28
ST06V48	ST06V48	ST06	V48	CGA	AAG	C	G	A	A	A	G	5	M	3	5M3	brown	5' M 3'	3	CA, GA, AG	806F_V044	GGACTAACAGGGAATCTAGT	64.7741	v44
ST06V49	ST06V49	ST06	V49	CGA	GCG	C	G	A	G	C	G	5	M	3	5M3	brown	5' M 3'	3	CG, GC, AG	806F_V052	GGACTAGCAGGGCATCTAGT	64.7889	v52
ST06V50	ST06V50	ST06	V50	CGA	TCG	C	G	A	T	C	G	5	M	3	5M3	brown	5' M 3'	3	CT, GC, AG	806F_V020	GGACTATCAGGGCATCTAGT	64.8036	v20
ST06V51	ST06V51	ST06	V51	CGA	ACG	C	G	A	A	C	G	5	M	3	5M3	brown	5' M 3'	3	CA, GC, AG	806F_V036	GGACTAACAGGGCATCTAGT	64.8184	v36
ST06V52	ST06V52	ST06	V52	CGA	GGG	C	G	A	G	G	G	5	_	3	5_3	purple	5' _ 3'	2	CG, GG, AG	806F_V064	GGACTAGCAGGGGATCTAGT	64.8331	v64
ST06V53	ST06V53	ST06	V53	CGA	TGG	C	G	A	T	G	G	5	_	3	5_3	purple	5' _ 3'	2	CT, GG, AG	806F_V032	GGACTATCAGGGGATCTAGT	64.8479	v32
ST06V54	ST06V54	ST06	V54	CGA	AGG	C	G	A	A	G	G	5	_	3	5_3	purple	5' _ 3'	2	CA, GG, AG	806F_V048	GGACTAACAGGGGATCTAGT	64.8626	v48
ST06V55	ST06V55	ST06	V55	CGA	GAT	C	G	A	G	A	T	5	M	3	5M3	brown	5' M 3'	3	CG, GA, AT	806F_V058	GGACTAGCAGGGAATCTATT	64.8774	v58
ST06V56	ST06V56	ST06	V56	CGA	TAT	C	G	A	T	A	T	5	M	3	5M3	brown	5' M 3'	3	CT, GA, AT	806F_V026	GGACTATCAGGGAATCTATT	64.8921	v26
ST06V57	ST06V57	ST06	V57	CGA	AAT	C	G	A	A	A	T	5	M	3	5M3	brown	5' M 3'	3	CA, GA, AT	806F_V042	GGACTAACAGGGAATCTATT	64.9069	v42
ST06V58	ST06V58	ST06	V58	CGA	GCT	C	G	A	G	C	T	5	M	3	5M3	brown	5' M 3'	3	CG, GC, AT	806F_V050	GGACTAGCAGGGCATCTATT	64.9216	v50
ST06V59	ST06V59	ST06	V59	CGA	TCT	C	G	A	T	C	T	5	M	3	5M3	brown	5' M 3'	3	CT, GC, AT	806F_V018	GGACTATCAGGGCATCTATT	64.9364	v18
ST06V60	ST06V60	ST06	V60	CGA	ACT	C	G	A	A	C	T	5	M	3	5M3	brown	5' M 3'	3	CA, GC, AT	806F_V034	GGACTAACAGGGCATCTATT	64.9511	v34
ST06V61	ST06V61	ST06	V61	CGA	GGT	C	G	A	G	G	T	5	_	3	5_3	purple	5' _ 3'	2	CG, GG, AT	806F_V062	GGACTAGCAGGGGATCTATT	64.9659	v62
ST06V62	ST06V62	ST06	V62	CGA	TGT	C	G	A	T	G	T	5	_	3	5_3	purple	5' _ 3'	2	CT, GG, AT	806F_V030	GGACTATCAGGGGATCTATT	64.9806	v30
ST06V63	ST06V63	ST06	V63	CGA	AGT	C	G	A	A	G	T	5	_	3	5_3	purple	5' _ 3'	2	CA, GG, AT	806F_V046	GGACTAACAGGGGATCTATT	64.9954	v46
ST07V00	ST07V00	ST07	V00	CTC	CTA	C	T	C	C	T	A	_	_	3	__3	red	_ _ 3'	1	CC, TT, CA	806F_V001	GGACTACCAGGGTATCTAAT	65.0101	v01
ST07V01	ST07V01	ST07	V01	CTC	GTA	C	T	C	G	T	A	5	_	3	5_3	purple	5' _ 3'	2	CG, TT, CA	806F_V055	GGACTAGCAGGGTATCTAAT	65.0249	v55
ST07V02	ST07V02	ST07	V02	CTC	TTA	C	T	C	T	T	A	5	_	3	5_3	purple	5' _ 3'	2	CT, TT, CA	806F_V023	GGACTATCAGGGTATCTAAT	65.0396	v23
ST07V03	ST07V03	ST07	V03	CTC	ATA	C	T	C	A	T	A	5	_	3	5_3	purple	5' _ 3'	2	CA, TT, CA	806F_V039	GGACTAACAGGGTATCTAAT	65.0544	v39
ST07V04	ST07V04	ST07	V04	CTC	CAA	C	T	C	C	A	A	_	M	3	_M3	orange	_ M 3'	2	CC, TA, CA	806F_V11	GGACTACCAGGGAATCTAAT	65.0692	v11
ST07V05	ST07V05	ST07	V05	CTC	CCA	C	T	C	C	C	A	_	M	3	_M3	orange	_ M 3'	2	CC, TC, CA	806F_V004	GGACTACCAGGGCATCTAAT	65.0839	v04
ST07V06	ST07V06	ST07	V06	CTC	CGA	C	T	C	C	G	A	_	M	3	_M3	orange	_ M 3'	2	CC, TG, CA	806F_V15	GGACTACCAGGGGATCTAAT	65.0987	v15
ST07V07	ST07V07	ST07	V07	CTC	CTC	C	T	C	C	T	C	_	_	_	___	black	_ _ _	0	CC, TT, CC	806F_V006	GGACTACCAGGGTATCTACT	65.1134	v06
ST07V08	ST07V08	ST07	V08	CTC	CTG	C	T	C	C	T	G	_	_	3	__3	red	_ _ 3'	1	CC, TT, CG	806F_V008	GGACTACCAGGGTATCTAGT	65.1282	v08
ST07V09	ST07V09	ST07	V09	CTC	CTT	C	T	C	C	T	T	_	_	3	__3	red	_ _ 3'	1	CC, TT, CT	806F_V007	GGACTACCAGGGTATCTATT	65.1429	v07
ST07V10	ST07V10	ST07	V10	CTC	GAA	C	T	C	G	A	A	5	M	3	5M3	brown	5' M 3'	3	CG, TA, CA	806F_V059	GGACTAGCAGGGAATCTAAT	65.1577	v59
ST07V11	ST07V11	ST07	V11	CTC	TAA	C	T	C	T	A	A	5	M	3	5M3	brown	5' M 3'	3	CT, TA, CA	806F_V027	GGACTATCAGGGAATCTAAT	65.1724	v27
ST07V12	ST07V12	ST07	V12	CTC	AAA	C	T	C	A	A	A	5	M	3	5M3	brown	5' M 3'	3	CA, TA, CA	806F_V043	GGACTAACAGGGAATCTAAT	65.1872	v43
ST07V13	ST07V13	ST07	V13	CTC	GCA	C	T	C	G	C	A	5	M	3	5M3	brown	5' M 3'	3	CG, TC, CA	806F_V051	GGACTAGCAGGGCATCTAAT	65.2019	v51
ST07V14	ST07V14	ST07	V14	CTC	TCA	C	T	C	T	C	A	5	M	3	5M3	brown	5' M 3'	3	CT, TC, CA	806F_V019	GGACTATCAGGGCATCTAAT	65.2167	v19
ST07V15	ST07V15	ST07	V15	CTC	ACA	C	T	C	A	C	A	5	M	3	5M3	brown	5' M 3'	3	CA, TC, CA	806F_V035	GGACTAACAGGGCATCTAAT	65.2314	v35
ST07V16	ST07V16	ST07	V16	CTC	GGA	C	T	C	G	G	A	5	M	3	5M3	brown	5' M 3'	3	CG, TG, CA	806F_V063	GGACTAGCAGGGGATCTAAT	65.2462	v63
ST07V17	ST07V17	ST07	V17	CTC	TGA	C	T	C	T	G	A	5	M	3	5M3	brown	5' M 3'	3	CT, TG, CA	806F_V031	GGACTATCAGGGGATCTAAT	65.2609	v31
ST07V18	ST07V18	ST07	V18	CTC	AGA	C	T	C	A	G	A	5	M	3	5M3	brown	5' M 3'	3	CA, TG, CA	806F_V047	GGACTAACAGGGGATCTAAT	65.2757	v47
ST07V19	ST07V19	ST07	V19	CTC	CAC	C	T	C	C	A	C	_	M	_	_M_	yellow	_ M _	1	CC, TA, CC	806F_V09	GGACTACCAGGGAATCTACT	65.2904	v09
ST07V20	ST07V20	ST07	V20	CTC	CCC	C	T	C	C	C	C	_	M	_	_M_	yellow	_ M _	1	CC, TC, CC	806F_V002	GGACTACCAGGGCATCTACT	65.3052	v02
ST07V21	ST07V21	ST07	V21	CTC	CGC	C	T	C	C	G	C	_	M	_	_M_	yellow	_ M _	1	CC, TG, CC	806F_V13	GGACTACCAGGGGATCTACT	65.32	v13
ST07V22	ST07V22	ST07	V22	CTC	CAG	C	T	C	C	A	G	_	M	3	_M3	orange	_ M 3'	2	CC, TA, CG	806F_V12	GGACTACCAGGGAATCTAGT	65.3347	v12
ST07V23	ST07V23	ST07	V23	CTC	CCG	C	T	C	C	C	G	_	M	3	_M3	orange	_ M 3'	2	CC, TC, CG	806F_V005	GGACTACCAGGGCATCTAGT	65.3495	v05
ST07V24	ST07V24	ST07	V24	CTC	CGG	C	T	C	C	G	G	_	M	3	_M3	orange	_ M 3'	2	CC, TG, CG	806F_V16	GGACTACCAGGGGATCTAGT	65.3642	v16
ST07V25	ST07V25	ST07	V25	CTC	CAT	C	T	C	C	A	T	_	M	3	_M3	orange	_ M 3'	2	CC, TA, CT	806F_V10	GGACTACCAGGGAATCTATT	65.379	v10
ST07V26	ST07V26	ST07	V26	CTC	CCT	C	T	C	C	C	T	_	M	3	_M3	orange	_ M 3'	2	CC, TC, CT	806F_V003	GGACTACCAGGGCATCTATT	65.3937	v03
ST07V27	ST07V27	ST07	V27	CTC	CGT	C	T	C	C	G	T	_	M	3	_M3	orange	_ M 3'	2	CC, TG, CT	806F_V14	GGACTACCAGGGGATCTATT	65.4085	v14
ST07V28	ST07V28	ST07	V28	CTC	GTC	C	T	C	G	T	C	5	_	_	5__	blue	5' _ _	1	CG, TT, CC	806F_V053	GGACTAGCAGGGTATCTACT	65.4232	v53
ST07V29	ST07V29	ST07	V29	CTC	TTC	C	T	C	T	T	C	5	_	_	5__	blue	5' _ _	1	CT, TT, CC	806F_V021	GGACTATCAGGGTATCTACT	65.438	v21
ST07V30	ST07V30	ST07	V30	CTC	ATC	C	T	C	A	T	C	5	_	_	5__	blue	5' _ _	1	CA, TT, CC	806F_V037	GGACTAACAGGGTATCTACT	65.4527	v37
ST07V31	ST07V31	ST07	V31	CTC	GTG	C	T	C	G	T	G	5	_	3	5_3	purple	5' _ 3'	2	CG, TT, CG	806F_V056	GGACTAGCAGGGTATCTAGT	65.4675	v56
ST07V32	ST07V32	ST07	V32	CTC	TTG	C	T	C	T	T	G	5	_	3	5_3	purple	5' _ 3'	2	CT, TT, CG	806F_V024	GGACTATCAGGGTATCTAGT	65.4822	v24
ST07V33	ST07V33	ST07	V33	CTC	ATG	C	T	C	A	T	G	5	_	3	5_3	purple	5' _ 3'	2	CA, TT, CG	806F_V040	GGACTAACAGGGTATCTAGT	65.497	v40
ST07V34	ST07V34	ST07	V34	CTC	GTT	C	T	C	G	T	T	5	_	3	5_3	purple	5' _ 3'	2	CG, TT, CT	806F_V054	GGACTAGCAGGGTATCTATT	65.5117	v54
ST07V35	ST07V35	ST07	V35	CTC	TTT	C	T	C	T	T	T	5	_	3	5_3	purple	5' _ 3'	2	CT, TT, CT	806F_V022	GGACTATCAGGGTATCTATT	65.5265	v22
ST07V36	ST07V36	ST07	V36	CTC	ATT	C	T	C	A	T	T	5	_	3	5_3	purple	5' _ 3'	2	CA, TT, CT	806F_V038	GGACTAACAGGGTATCTATT	65.5412	v38
ST07V37	ST07V37	ST07	V37	CTC	GAC	C	T	C	G	A	C	5	M	_	5M_	green	5' M _	2	CG, TA, CC	806F_V057	GGACTAGCAGGGAATCTACT	65.556	v57
ST07V38	ST07V38	ST07	V38	CTC	TAC	C	T	C	T	A	C	5	M	_	5M_	green	5' M _	2	CT, TA, CC	806F_V025	GGACTATCAGGGAATCTACT	65.5707	v25
ST07V39	ST07V39	ST07	V39	CTC	AAC	C	T	C	A	A	C	5	M	_	5M_	green	5' M _	2	CA, TA, CC	806F_V041	GGACTAACAGGGAATCTACT	65.5855	v41
ST07V40	ST07V40	ST07	V40	CTC	GCC	C	T	C	G	C	C	5	M	_	5M_	green	5' M _	2	CG, TC, CC	806F_V049	GGACTAGCAGGGCATCTACT	65.6003	v49
ST07V41	ST07V41	ST07	V41	CTC	TCC	C	T	C	T	C	C	5	M	_	5M_	green	5' M _	2	CT, TC, CC	806F_V017	GGACTATCAGGGCATCTACT	65.615	v17
ST07V42	ST07V42	ST07	V42	CTC	ACC	C	T	C	A	C	C	5	M	_	5M_	green	5' M _	2	CA, TC, CC	806F_V033	GGACTAACAGGGCATCTACT	65.6298	v33
ST07V43	ST07V43	ST07	V43	CTC	GGC	C	T	C	G	G	C	5	M	_	5M_	green	5' M _	2	CG, TG, CC	806F_V061	GGACTAGCAGGGGATCTACT	65.6445	v61
ST07V44	ST07V44	ST07	V44	CTC	TGC	C	T	C	T	G	C	5	M	_	5M_	green	5' M _	2	CT, TG, CC	806F_V029	GGACTATCAGGGGATCTACT	65.6593	v29
ST07V45	ST07V45	ST07	V45	CTC	AGC	C	T	C	A	G	C	5	M	_	5M_	green	5' M _	2	CA, TG, CC	806F_V045	GGACTAACAGGGGATCTACT	65.674	v45
ST07V46	ST07V46	ST07	V46	CTC	GAG	C	T	C	G	A	G	5	M	3	5M3	brown	5' M 3'	3	CG, TA, CG	806F_V060	GGACTAGCAGGGAATCTAGT	65.6888	v60
ST07V47	ST07V47	ST07	V47	CTC	TAG	C	T	C	T	A	G	5	M	3	5M3	brown	5' M 3'	3	CT, TA, CG	806F_V028	GGACTATCAGGGAATCTAGT	65.7035	v28
ST07V48	ST07V48	ST07	V48	CTC	AAG	C	T	C	A	A	G	5	M	3	5M3	brown	5' M 3'	3	CA, TA, CG	806F_V044	GGACTAACAGGGAATCTAGT	65.7183	v44
ST07V49	ST07V49	ST07	V49	CTC	GCG	C	T	C	G	C	G	5	M	3	5M3	brown	5' M 3'	3	CG, TC, CG	806F_V052	GGACTAGCAGGGCATCTAGT	65.733	v52
ST07V50	ST07V50	ST07	V50	CTC	TCG	C	T	C	T	C	G	5	M	3	5M3	brown	5' M 3'	3	CT, TC, CG	806F_V020	GGACTATCAGGGCATCTAGT	65.7478	v20
ST07V51	ST07V51	ST07	V51	CTC	ACG	C	T	C	A	C	G	5	M	3	5M3	brown	5' M 3'	3	CA, TC, CG	806F_V036	GGACTAACAGGGCATCTAGT	65.7625	v36
ST07V52	ST07V52	ST07	V52	CTC	GGG	C	T	C	G	G	G	5	M	3	5M3	brown	5' M 3'	3	CG, TG, CG	806F_V064	GGACTAGCAGGGGATCTAGT	65.7773	v64
ST07V53	ST07V53	ST07	V53	CTC	TGG	C	T	C	T	G	G	5	M	3	5M3	brown	5' M 3'	3	CT, TG, CG	806F_V032	GGACTATCAGGGGATCTAGT	65.792	v32
ST07V54	ST07V54	ST07	V54	CTC	AGG	C	T	C	A	G	G	5	M	3	5M3	brown	5' M 3'	3	CA, TG, CG	806F_V048	GGACTAACAGGGGATCTAGT	65.8068	v48
ST07V55	ST07V55	ST07	V55	CTC	GAT	C	T	C	G	A	T	5	M	3	5M3	brown	5' M 3'	3	CG, TA, CT	806F_V058	GGACTAGCAGGGAATCTATT	65.8215	v58
ST07V56	ST07V56	ST07	V56	CTC	TAT	C	T	C	T	A	T	5	M	3	5M3	brown	5' M 3'	3	CT, TA, CT	806F_V026	GGACTATCAGGGAATCTATT	65.8363	v26
ST07V57	ST07V57	ST07	V57	CTC	AAT	C	T	C	A	A	T	5	M	3	5M3	brown	5' M 3'	3	CA, TA, CT	806F_V042	GGACTAACAGGGAATCTATT	65.8511	v42
ST07V58	ST07V58	ST07	V58	CTC	GCT	C	T	C	G	C	T	5	M	3	5M3	brown	5' M 3'	3	CG, TC, CT	806F_V050	GGACTAGCAGGGCATCTATT	65.8658	v50
ST07V59	ST07V59	ST07	V59	CTC	TCT	C	T	C	T	C	T	5	M	3	5M3	brown	5' M 3'	3	CT, TC, CT	806F_V018	GGACTATCAGGGCATCTATT	65.8806	v18
ST07V60	ST07V60	ST07	V60	CTC	ACT	C	T	C	A	C	T	5	M	3	5M3	brown	5' M 3'	3	CA, TC, CT	806F_V034	GGACTAACAGGGCATCTATT	65.8953	v34
ST07V61	ST07V61	ST07	V61	CTC	GGT	C	T	C	G	G	T	5	M	3	5M3	brown	5' M 3'	3	CG, TG, CT	806F_V062	GGACTAGCAGGGGATCTATT	65.9101	v62
ST07V62	ST07V62	ST07	V62	CTC	TGT	C	T	C	T	G	T	5	M	3	5M3	brown	5' M 3'	3	CT, TG, CT	806F_V030	GGACTATCAGGGGATCTATT	65.9248	v30
ST07V63	ST07V63	ST07	V63	CTC	AGT	C	T	C	A	G	T	5	M	3	5M3	brown	5' M 3'	3	CA, TG, CT	806F_V046	GGACTAACAGGGGATCTATT	65.9396	v46
ST08V00	ST08V00	ST08	V00	CTG	CTA	C	T	G	C	T	A	_	_	3	__3	red	_ _ 3'	1	CC, TT, GA	806F_V001	GGACTACCAGGGTATCTAAT	65.9543	v01
ST08V01	ST08V01	ST08	V01	CTG	GTA	C	T	G	G	T	A	5	_	3	5_3	purple	5' _ 3'	2	CG, TT, GA	806F_V055	GGACTAGCAGGGTATCTAAT	65.9691	v55
ST08V02	ST08V02	ST08	V02	CTG	TTA	C	T	G	T	T	A	5	_	3	5_3	purple	5' _ 3'	2	CT, TT, GA	806F_V023	GGACTATCAGGGTATCTAAT	65.9838	v23
ST08V03	ST08V03	ST08	V03	CTG	ATA	C	T	G	A	T	A	5	_	3	5_3	purple	5' _ 3'	2	CA, TT, GA	806F_V039	GGACTAACAGGGTATCTAAT	65.9986	v39
ST08V04	ST08V04	ST08	V04	CTG	CAA	C	T	G	C	A	A	_	M	3	_M3	orange	_ M 3'	2	CC, TA, GA	806F_V11	GGACTACCAGGGAATCTAAT	66.0133	v11
ST08V05	ST08V05	ST08	V05	CTG	CCA	C	T	G	C	C	A	_	M	3	_M3	orange	_ M 3'	2	CC, TC, GA	806F_V004	GGACTACCAGGGCATCTAAT	66.0281	v04
ST08V06	ST08V06	ST08	V06	CTG	CGA	C	T	G	C	G	A	_	M	3	_M3	orange	_ M 3'	2	CC, TG, GA	806F_V15	GGACTACCAGGGGATCTAAT	66.0428	v15
ST08V07	ST08V07	ST08	V07	CTG	CTC	C	T	G	C	T	C	_	_	3	__3	red	_ _ 3'	1	CC, TT, GC	806F_V006	GGACTACCAGGGTATCTACT	66.0576	v06
ST08V08	ST08V08	ST08	V08	CTG	CTG	C	T	G	C	T	G	_	_	_	___	black	_ _ _	0	CC, TT, GG	806F_V008	GGACTACCAGGGTATCTAGT	66.0723	v08
ST08V09	ST08V09	ST08	V09	CTG	CTT	C	T	G	C	T	T	_	_	3	__3	red	_ _ 3'	1	CC, TT, GT	806F_V007	GGACTACCAGGGTATCTATT	66.0871	v07
ST08V10	ST08V10	ST08	V10	CTG	GAA	C	T	G	G	A	A	5	M	3	5M3	brown	5' M 3'	3	CG, TA, GA	806F_V059	GGACTAGCAGGGAATCTAAT	66.1018	v59
ST08V11	ST08V11	ST08	V11	CTG	TAA	C	T	G	T	A	A	5	M	3	5M3	brown	5' M 3'	3	CT, TA, GA	806F_V027	GGACTATCAGGGAATCTAAT	66.1166	v27
ST08V12	ST08V12	ST08	V12	CTG	AAA	C	T	G	A	A	A	5	M	3	5M3	brown	5' M 3'	3	CA, TA, GA	806F_V043	GGACTAACAGGGAATCTAAT	66.1314	v43
ST08V13	ST08V13	ST08	V13	CTG	GCA	C	T	G	G	C	A	5	M	3	5M3	brown	5' M 3'	3	CG, TC, GA	806F_V051	GGACTAGCAGGGCATCTAAT	66.1461	v51
ST08V14	ST08V14	ST08	V14	CTG	TCA	C	T	G	T	C	A	5	M	3	5M3	brown	5' M 3'	3	CT, TC, GA	806F_V019	GGACTATCAGGGCATCTAAT	66.1609	v19
ST08V15	ST08V15	ST08	V15	CTG	ACA	C	T	G	A	C	A	5	M	3	5M3	brown	5' M 3'	3	CA, TC, GA	806F_V035	GGACTAACAGGGCATCTAAT	66.1756	v35
ST08V16	ST08V16	ST08	V16	CTG	GGA	C	T	G	G	G	A	5	M	3	5M3	brown	5' M 3'	3	CG, TG, GA	806F_V063	GGACTAGCAGGGGATCTAAT	66.1904	v63
ST08V17	ST08V17	ST08	V17	CTG	TGA	C	T	G	T	G	A	5	M	3	5M3	brown	5' M 3'	3	CT, TG, GA	806F_V031	GGACTATCAGGGGATCTAAT	66.2051	v31
ST08V18	ST08V18	ST08	V18	CTG	AGA	C	T	G	A	G	A	5	M	3	5M3	brown	5' M 3'	3	CA, TG, GA	806F_V047	GGACTAACAGGGGATCTAAT	66.2199	v47
ST08V19	ST08V19	ST08	V19	CTG	CAC	C	T	G	C	A	C	_	M	3	_M3	orange	_ M 3'	2	CC, TA, GC	806F_V09	GGACTACCAGGGAATCTACT	66.2346	v09
ST08V20	ST08V20	ST08	V20	CTG	CCC	C	T	G	C	C	C	_	M	3	_M3	orange	_ M 3'	2	CC, TC, GC	806F_V002	GGACTACCAGGGCATCTACT	66.2494	v02
ST08V21	ST08V21	ST08	V21	CTG	CGC	C	T	G	C	G	C	_	M	3	_M3	orange	_ M 3'	2	CC, TG, GC	806F_V13	GGACTACCAGGGGATCTACT	66.2641	v13
ST08V22	ST08V22	ST08	V22	CTG	CAG	C	T	G	C	A	G	_	M	_	_M_	yellow	_ M _	1	CC, TA, GG	806F_V12	GGACTACCAGGGAATCTAGT	66.2789	v12
ST08V23	ST08V23	ST08	V23	CTG	CCG	C	T	G	C	C	G	_	M	_	_M_	yellow	_ M _	1	CC, TC, GG	806F_V005	GGACTACCAGGGCATCTAGT	66.2936	v05
ST08V24	ST08V24	ST08	V24	CTG	CGG	C	T	G	C	G	G	_	M	_	_M_	yellow	_ M _	1	CC, TG, GG	806F_V16	GGACTACCAGGGGATCTAGT	66.3084	v16
ST08V25	ST08V25	ST08	V25	CTG	CAT	C	T	G	C	A	T	_	M	3	_M3	orange	_ M 3'	2	CC, TA, GT	806F_V10	GGACTACCAGGGAATCTATT	66.3231	v10
ST08V26	ST08V26	ST08	V26	CTG	CCT	C	T	G	C	C	T	_	M	3	_M3	orange	_ M 3'	2	CC, TC, GT	806F_V003	GGACTACCAGGGCATCTATT	66.3379	v03
ST08V27	ST08V27	ST08	V27	CTG	CGT	C	T	G	C	G	T	_	M	3	_M3	orange	_ M 3'	2	CC, TG, GT	806F_V14	GGACTACCAGGGGATCTATT	66.3526	v14
ST08V28	ST08V28	ST08	V28	CTG	GTC	C	T	G	G	T	C	5	_	3	5_3	purple	5' _ 3'	2	CG, TT, GC	806F_V053	GGACTAGCAGGGTATCTACT	66.3674	v53
ST08V29	ST08V29	ST08	V29	CTG	TTC	C	T	G	T	T	C	5	_	3	5_3	purple	5' _ 3'	2	CT, TT, GC	806F_V021	GGACTATCAGGGTATCTACT	66.3821	v21
ST08V30	ST08V30	ST08	V30	CTG	ATC	C	T	G	A	T	C	5	_	3	5_3	purple	5' _ 3'	2	CA, TT, GC	806F_V037	GGACTAACAGGGTATCTACT	66.3969	v37
ST08V31	ST08V31	ST08	V31	CTG	GTG	C	T	G	G	T	G	5	_	_	5__	blue	5' _ _	1	CG, TT, GG	806F_V056	GGACTAGCAGGGTATCTAGT	66.4117	v56
ST08V32	ST08V32	ST08	V32	CTG	TTG	C	T	G	T	T	G	5	_	_	5__	blue	5' _ _	1	CT, TT, GG	806F_V024	GGACTATCAGGGTATCTAGT	66.4264	v24
ST08V33	ST08V33	ST08	V33	CTG	ATG	C	T	G	A	T	G	5	_	_	5__	blue	5' _ _	1	CA, TT, GG	806F_V040	GGACTAACAGGGTATCTAGT	66.4412	v40
ST08V34	ST08V34	ST08	V34	CTG	GTT	C	T	G	G	T	T	5	_	3	5_3	purple	5' _ 3'	2	CG, TT, GT	806F_V054	GGACTAGCAGGGTATCTATT	66.4559	v54
ST08V35	ST08V35	ST08	V35	CTG	TTT	C	T	G	T	T	T	5	_	3	5_3	purple	5' _ 3'	2	CT, TT, GT	806F_V022	GGACTATCAGGGTATCTATT	66.4707	v22
ST08V36	ST08V36	ST08	V36	CTG	ATT	C	T	G	A	T	T	5	_	3	5_3	purple	5' _ 3'	2	CA, TT, GT	806F_V038	GGACTAACAGGGTATCTATT	66.4854	v38
ST08V37	ST08V37	ST08	V37	CTG	GAC	C	T	G	G	A	C	5	M	3	5M3	brown	5' M 3'	3	CG, TA, GC	806F_V057	GGACTAGCAGGGAATCTACT	66.5002	v57
ST08V38	ST08V38	ST08	V38	CTG	TAC	C	T	G	T	A	C	5	M	3	5M3	brown	5' M 3'	3	CT, TA, GC	806F_V025	GGACTATCAGGGAATCTACT	66.5149	v25
ST08V39	ST08V39	ST08	V39	CTG	AAC	C	T	G	A	A	C	5	M	3	5M3	brown	5' M 3'	3	CA, TA, GC	806F_V041	GGACTAACAGGGAATCTACT	66.5297	v41
ST08V40	ST08V40	ST08	V40	CTG	GCC	C	T	G	G	C	C	5	M	3	5M3	brown	5' M 3'	3	CG, TC, GC	806F_V049	GGACTAGCAGGGCATCTACT	66.5444	v49
ST08V41	ST08V41	ST08	V41	CTG	TCC	C	T	G	T	C	C	5	M	3	5M3	brown	5' M 3'	3	CT, TC, GC	806F_V017	GGACTATCAGGGCATCTACT	66.5592	v17
ST08V42	ST08V42	ST08	V42	CTG	ACC	C	T	G	A	C	C	5	M	3	5M3	brown	5' M 3'	3	CA, TC, GC	806F_V033	GGACTAACAGGGCATCTACT	66.5739	v33
ST08V43	ST08V43	ST08	V43	CTG	GGC	C	T	G	G	G	C	5	M	3	5M3	brown	5' M 3'	3	CG, TG, GC	806F_V061	GGACTAGCAGGGGATCTACT	66.5887	v61
ST08V44	ST08V44	ST08	V44	CTG	TGC	C	T	G	T	G	C	5	M	3	5M3	brown	5' M 3'	3	CT, TG, GC	806F_V029	GGACTATCAGGGGATCTACT	66.6034	v29
ST08V45	ST08V45	ST08	V45	CTG	AGC	C	T	G	A	G	C	5	M	3	5M3	brown	5' M 3'	3	CA, TG, GC	806F_V045	GGACTAACAGGGGATCTACT	66.6182	v45
ST08V46	ST08V46	ST08	V46	CTG	GAG	C	T	G	G	A	G	5	M	_	5M_	green	5' M _	2	CG, TA, GG	806F_V060	GGACTAGCAGGGAATCTAGT	66.6329	v60
ST08V47	ST08V47	ST08	V47	CTG	TAG	C	T	G	T	A	G	5	M	_	5M_	green	5' M _	2	CT, TA, GG	806F_V028	GGACTATCAGGGAATCTAGT	66.6477	v28
ST08V48	ST08V48	ST08	V48	CTG	AAG	C	T	G	A	A	G	5	M	_	5M_	green	5' M _	2	CA, TA, GG	806F_V044	GGACTAACAGGGAATCTAGT	66.6625	v44
ST08V49	ST08V49	ST08	V49	CTG	GCG	C	T	G	G	C	G	5	M	_	5M_	green	5' M _	2	CG, TC, GG	806F_V052	GGACTAGCAGGGCATCTAGT	66.6772	v52
ST08V50	ST08V50	ST08	V50	CTG	TCG	C	T	G	T	C	G	5	M	_	5M_	green	5' M _	2	CT, TC, GG	806F_V020	GGACTATCAGGGCATCTAGT	66.692	v20
ST08V51	ST08V51	ST08	V51	CTG	ACG	C	T	G	A	C	G	5	M	_	5M_	green	5' M _	2	CA, TC, GG	806F_V036	GGACTAACAGGGCATCTAGT	66.7067	v36
ST08V52	ST08V52	ST08	V52	CTG	GGG	C	T	G	G	G	G	5	M	_	5M_	green	5' M _	2	CG, TG, GG	806F_V064	GGACTAGCAGGGGATCTAGT	66.7215	v64
ST08V53	ST08V53	ST08	V53	CTG	TGG	C	T	G	T	G	G	5	M	_	5M_	green	5' M _	2	CT, TG, GG	806F_V032	GGACTATCAGGGGATCTAGT	66.7362	v32
ST08V54	ST08V54	ST08	V54	CTG	AGG	C	T	G	A	G	G	5	M	_	5M_	green	5' M _	2	CA, TG, GG	806F_V048	GGACTAACAGGGGATCTAGT	66.751	v48
ST08V55	ST08V55	ST08	V55	CTG	GAT	C	T	G	G	A	T	5	M	3	5M3	brown	5' M 3'	3	CG, TA, GT	806F_V058	GGACTAGCAGGGAATCTATT	66.7657	v58
ST08V56	ST08V56	ST08	V56	CTG	TAT	C	T	G	T	A	T	5	M	3	5M3	brown	5' M 3'	3	CT, TA, GT	806F_V026	GGACTATCAGGGAATCTATT	66.7805	v26
ST08V57	ST08V57	ST08	V57	CTG	AAT	C	T	G	A	A	T	5	M	3	5M3	brown	5' M 3'	3	CA, TA, GT	806F_V042	GGACTAACAGGGAATCTATT	66.7952	v42
ST08V58	ST08V58	ST08	V58	CTG	GCT	C	T	G	G	C	T	5	M	3	5M3	brown	5' M 3'	3	CG, TC, GT	806F_V050	GGACTAGCAGGGCATCTATT	66.81	v50
ST08V59	ST08V59	ST08	V59	CTG	TCT	C	T	G	T	C	T	5	M	3	5M3	brown	5' M 3'	3	CT, TC, GT	806F_V018	GGACTATCAGGGCATCTATT	66.8247	v18
ST08V60	ST08V60	ST08	V60	CTG	ACT	C	T	G	A	C	T	5	M	3	5M3	brown	5' M 3'	3	CA, TC, GT	806F_V034	GGACTAACAGGGCATCTATT	66.8395	v34
ST08V61	ST08V61	ST08	V61	CTG	GGT	C	T	G	G	G	T	5	M	3	5M3	brown	5' M 3'	3	CG, TG, GT	806F_V062	GGACTAGCAGGGGATCTATT	66.8542	v62
ST08V62	ST08V62	ST08	V62	CTG	TGT	C	T	G	T	G	T	5	M	3	5M3	brown	5' M 3'	3	CT, TG, GT	806F_V030	GGACTATCAGGGGATCTATT	66.869	v30
ST08V63	ST08V63	ST08	V63	CTG	AGT	C	T	G	A	G	T	5	M	3	5M3	brown	5' M 3'	3	CA, TG, GT	806F_V046	GGACTAACAGGGGATCTATT	66.8837	v46
ST09V00	ST09V00	ST09	V00	CTT	CTA	C	T	T	C	T	A	_	_	3	__3	red	_ _ 3'	1	CC, TT, TA	806F_V001	GGACTACCAGGGTATCTAAT	66.8985	v01
ST09V01	ST09V01	ST09	V01	CTT	GTA	C	T	T	G	T	A	5	_	3	5_3	purple	5' _ 3'	2	CG, TT, TA	806F_V055	GGACTAGCAGGGTATCTAAT	66.9132	v55
ST09V02	ST09V02	ST09	V02	CTT	TTA	C	T	T	T	T	A	5	_	3	5_3	purple	5' _ 3'	2	CT, TT, TA	806F_V023	GGACTATCAGGGTATCTAAT	66.928	v23
ST09V03	ST09V03	ST09	V03	CTT	ATA	C	T	T	A	T	A	5	_	3	5_3	purple	5' _ 3'	2	CA, TT, TA	806F_V039	GGACTAACAGGGTATCTAAT	66.9428	v39
ST09V04	ST09V04	ST09	V04	CTT	CAA	C	T	T	C	A	A	_	M	3	_M3	orange	_ M 3'	2	CC, TA, TA	806F_V11	GGACTACCAGGGAATCTAAT	66.9575	v11
ST09V05	ST09V05	ST09	V05	CTT	CCA	C	T	T	C	C	A	_	M	3	_M3	orange	_ M 3'	2	CC, TC, TA	806F_V004	GGACTACCAGGGCATCTAAT	66.9723	v04
ST09V06	ST09V06	ST09	V06	CTT	CGA	C	T	T	C	G	A	_	M	3	_M3	orange	_ M 3'	2	CC, TG, TA	806F_V15	GGACTACCAGGGGATCTAAT	66.987	v15
ST09V07	ST09V07	ST09	V07	CTT	CTC	C	T	T	C	T	C	_	_	3	__3	red	_ _ 3'	1	CC, TT, TC	806F_V006	GGACTACCAGGGTATCTACT	67.0018	v06
ST09V08	ST09V08	ST09	V08	CTT	CTG	C	T	T	C	T	G	_	_	3	__3	red	_ _ 3'	1	CC, TT, TG	806F_V008	GGACTACCAGGGTATCTAGT	67.0165	v08
ST09V09	ST09V09	ST09	V09	CTT	CTT	C	T	T	C	T	T	_	_	_	___	black	_ _ _	0	CC, TT, TT	806F_V007	GGACTACCAGGGTATCTATT	67.0313	v07
ST09V10	ST09V10	ST09	V10	CTT	GAA	C	T	T	G	A	A	5	M	3	5M3	brown	5' M 3'	3	CG, TA, TA	806F_V059	GGACTAGCAGGGAATCTAAT	67.046	v59
ST09V11	ST09V11	ST09	V11	CTT	TAA	C	T	T	T	A	A	5	M	3	5M3	brown	5' M 3'	3	CT, TA, TA	806F_V027	GGACTATCAGGGAATCTAAT	67.0608	v27
ST09V12	ST09V12	ST09	V12	CTT	AAA	C	T	T	A	A	A	5	M	3	5M3	brown	5' M 3'	3	CA, TA, TA	806F_V043	GGACTAACAGGGAATCTAAT	67.0755	v43
ST09V13	ST09V13	ST09	V13	CTT	GCA	C	T	T	G	C	A	5	M	3	5M3	brown	5' M 3'	3	CG, TC, TA	806F_V051	GGACTAGCAGGGCATCTAAT	67.0903	v51
ST09V14	ST09V14	ST09	V14	CTT	TCA	C	T	T	T	C	A	5	M	3	5M3	brown	5' M 3'	3	CT, TC, TA	806F_V019	GGACTATCAGGGCATCTAAT	67.105	v19
ST09V15	ST09V15	ST09	V15	CTT	ACA	C	T	T	A	C	A	5	M	3	5M3	brown	5' M 3'	3	CA, TC, TA	806F_V035	GGACTAACAGGGCATCTAAT	67.1198	v35
ST09V16	ST09V16	ST09	V16	CTT	GGA	C	T	T	G	G	A	5	M	3	5M3	brown	5' M 3'	3	CG, TG, TA	806F_V063	GGACTAGCAGGGGATCTAAT	67.1345	v63
ST09V17	ST09V17	ST09	V17	CTT	TGA	C	T	T	T	G	A	5	M	3	5M3	brown	5' M 3'	3	CT, TG, TA	806F_V031	GGACTATCAGGGGATCTAAT	67.1493	v31
ST09V18	ST09V18	ST09	V18	CTT	AGA	C	T	T	A	G	A	5	M	3	5M3	brown	5' M 3'	3	CA, TG, TA	806F_V047	GGACTAACAGGGGATCTAAT	67.164	v47
ST09V19	ST09V19	ST09	V19	CTT	CAC	C	T	T	C	A	C	_	M	3	_M3	orange	_ M 3'	2	CC, TA, TC	806F_V09	GGACTACCAGGGAATCTACT	67.1788	v09
ST09V20	ST09V20	ST09	V20	CTT	CCC	C	T	T	C	C	C	_	M	3	_M3	orange	_ M 3'	2	CC, TC, TC	806F_V002	GGACTACCAGGGCATCTACT	67.1936	v02
ST09V21	ST09V21	ST09	V21	CTT	CGC	C	T	T	C	G	C	_	M	3	_M3	orange	_ M 3'	2	CC, TG, TC	806F_V13	GGACTACCAGGGGATCTACT	67.2083	v13
ST09V22	ST09V22	ST09	V22	CTT	CAG	C	T	T	C	A	G	_	M	3	_M3	orange	_ M 3'	2	CC, TA, TG	806F_V12	GGACTACCAGGGAATCTAGT	67.2231	v12
ST09V23	ST09V23	ST09	V23	CTT	CCG	C	T	T	C	C	G	_	M	3	_M3	orange	_ M 3'	2	CC, TC, TG	806F_V005	GGACTACCAGGGCATCTAGT	67.2378	v05
ST09V24	ST09V24	ST09	V24	CTT	CGG	C	T	T	C	G	G	_	M	3	_M3	orange	_ M 3'	2	CC, TG, TG	806F_V16	GGACTACCAGGGGATCTAGT	67.2526	v16
ST09V25	ST09V25	ST09	V25	CTT	CAT	C	T	T	C	A	T	_	M	_	_M_	yellow	_ M _	1	CC, TA, TT	806F_V10	GGACTACCAGGGAATCTATT	67.2673	v10
ST09V26	ST09V26	ST09	V26	CTT	CCT	C	T	T	C	C	T	_	M	_	_M_	yellow	_ M _	1	CC, TC, TT	806F_V003	GGACTACCAGGGCATCTATT	67.2821	v03
ST09V27	ST09V27	ST09	V27	CTT	CGT	C	T	T	C	G	T	_	M	_	_M_	yellow	_ M _	1	CC, TG, TT	806F_V14	GGACTACCAGGGGATCTATT	67.2968	v14
ST09V28	ST09V28	ST09	V28	CTT	GTC	C	T	T	G	T	C	5	_	3	5_3	purple	5' _ 3'	2	CG, TT, TC	806F_V053	GGACTAGCAGGGTATCTACT	67.3116	v53
ST09V29	ST09V29	ST09	V29	CTT	TTC	C	T	T	T	T	C	5	_	3	5_3	purple	5' _ 3'	2	CT, TT, TC	806F_V021	GGACTATCAGGGTATCTACT	67.3263	v21
ST09V30	ST09V30	ST09	V30	CTT	ATC	C	T	T	A	T	C	5	_	3	5_3	purple	5' _ 3'	2	CA, TT, TC	806F_V037	GGACTAACAGGGTATCTACT	67.3411	v37
ST09V31	ST09V31	ST09	V31	CTT	GTG	C	T	T	G	T	G	5	_	3	5_3	purple	5' _ 3'	2	CG, TT, TG	806F_V056	GGACTAGCAGGGTATCTAGT	67.3558	v56
ST09V32	ST09V32	ST09	V32	CTT	TTG	C	T	T	T	T	G	5	_	3	5_3	purple	5' _ 3'	2	CT, TT, TG	806F_V024	GGACTATCAGGGTATCTAGT	67.3706	v24
ST09V33	ST09V33	ST09	V33	CTT	ATG	C	T	T	A	T	G	5	_	3	5_3	purple	5' _ 3'	2	CA, TT, TG	806F_V040	GGACTAACAGGGTATCTAGT	67.3853	v40
ST09V34	ST09V34	ST09	V34	CTT	GTT	C	T	T	G	T	T	5	_	_	5__	blue	5' _ _	1	CG, TT, TT	806F_V054	GGACTAGCAGGGTATCTATT	67.4001	v54
ST09V35	ST09V35	ST09	V35	CTT	TTT	C	T	T	T	T	T	5	_	_	5__	blue	5' _ _	1	CT, TT, TT	806F_V022	GGACTATCAGGGTATCTATT	67.4148	v22
ST09V36	ST09V36	ST09	V36	CTT	ATT	C	T	T	A	T	T	5	_	_	5__	blue	5' _ _	1	CA, TT, TT	806F_V038	GGACTAACAGGGTATCTATT	67.4296	v38
ST09V37	ST09V37	ST09	V37	CTT	GAC	C	T	T	G	A	C	5	M	3	5M3	brown	5' M 3'	3	CG, TA, TC	806F_V057	GGACTAGCAGGGAATCTACT	67.4443	v57
ST09V38	ST09V38	ST09	V38	CTT	TAC	C	T	T	T	A	C	5	M	3	5M3	brown	5' M 3'	3	CT, TA, TC	806F_V025	GGACTATCAGGGAATCTACT	67.4591	v25
ST09V39	ST09V39	ST09	V39	CTT	AAC	C	T	T	A	A	C	5	M	3	5M3	brown	5' M 3'	3	CA, TA, TC	806F_V041	GGACTAACAGGGAATCTACT	67.4739	v41
ST09V40	ST09V40	ST09	V40	CTT	GCC	C	T	T	G	C	C	5	M	3	5M3	brown	5' M 3'	3	CG, TC, TC	806F_V049	GGACTAGCAGGGCATCTACT	67.4886	v49
ST09V41	ST09V41	ST09	V41	CTT	TCC	C	T	T	T	C	C	5	M	3	5M3	brown	5' M 3'	3	CT, TC, TC	806F_V017	GGACTATCAGGGCATCTACT	67.5034	v17
ST09V42	ST09V42	ST09	V42	CTT	ACC	C	T	T	A	C	C	5	M	3	5M3	brown	5' M 3'	3	CA, TC, TC	806F_V033	GGACTAACAGGGCATCTACT	67.5181	v33
ST09V43	ST09V43	ST09	V43	CTT	GGC	C	T	T	G	G	C	5	M	3	5M3	brown	5' M 3'	3	CG, TG, TC	806F_V061	GGACTAGCAGGGGATCTACT	67.5329	v61
ST09V44	ST09V44	ST09	V44	CTT	TGC	C	T	T	T	G	C	5	M	3	5M3	brown	5' M 3'	3	CT, TG, TC	806F_V029	GGACTATCAGGGGATCTACT	67.5476	v29
ST09V45	ST09V45	ST09	V45	CTT	AGC	C	T	T	A	G	C	5	M	3	5M3	brown	5' M 3'	3	CA, TG, TC	806F_V045	GGACTAACAGGGGATCTACT	67.5624	v45
ST09V46	ST09V46	ST09	V46	CTT	GAG	C	T	T	G	A	G	5	M	3	5M3	brown	5' M 3'	3	CG, TA, TG	806F_V060	GGACTAGCAGGGAATCTAGT	67.5771	v60
ST09V47	ST09V47	ST09	V47	CTT	TAG	C	T	T	T	A	G	5	M	3	5M3	brown	5' M 3'	3	CT, TA, TG	806F_V028	GGACTATCAGGGAATCTAGT	67.5919	v28
ST09V48	ST09V48	ST09	V48	CTT	AAG	C	T	T	A	A	G	5	M	3	5M3	brown	5' M 3'	3	CA, TA, TG	806F_V044	GGACTAACAGGGAATCTAGT	67.6066	v44
ST09V49	ST09V49	ST09	V49	CTT	GCG	C	T	T	G	C	G	5	M	3	5M3	brown	5' M 3'	3	CG, TC, TG	806F_V052	GGACTAGCAGGGCATCTAGT	67.6214	v52
ST09V50	ST09V50	ST09	V50	CTT	TCG	C	T	T	T	C	G	5	M	3	5M3	brown	5' M 3'	3	CT, TC, TG	806F_V020	GGACTATCAGGGCATCTAGT	67.6361	v20
ST09V51	ST09V51	ST09	V51	CTT	ACG	C	T	T	A	C	G	5	M	3	5M3	brown	5' M 3'	3	CA, TC, TG	806F_V036	GGACTAACAGGGCATCTAGT	67.6509	v36
ST09V52	ST09V52	ST09	V52	CTT	GGG	C	T	T	G	G	G	5	M	3	5M3	brown	5' M 3'	3	CG, TG, TG	806F_V064	GGACTAGCAGGGGATCTAGT	67.6656	v64
ST09V53	ST09V53	ST09	V53	CTT	TGG	C	T	T	T	G	G	5	M	3	5M3	brown	5' M 3'	3	CT, TG, TG	806F_V032	GGACTATCAGGGGATCTAGT	67.6804	v32
ST09V54	ST09V54	ST09	V54	CTT	AGG	C	T	T	A	G	G	5	M	3	5M3	brown	5' M 3'	3	CA, TG, TG	806F_V048	GGACTAACAGGGGATCTAGT	67.6951	v48
ST09V55	ST09V55	ST09	V55	CTT	GAT	C	T	T	G	A	T	5	M	_	5M_	green	5' M _	2	CG, TA, TT	806F_V058	GGACTAGCAGGGAATCTATT	67.7099	v58
ST09V56	ST09V56	ST09	V56	CTT	TAT	C	T	T	T	A	T	5	M	_	5M_	green	5' M _	2	CT, TA, TT	806F_V026	GGACTATCAGGGAATCTATT	67.7246	v26
ST09V57	ST09V57	ST09	V57	CTT	AAT	C	T	T	A	A	T	5	M	_	5M_	green	5' M _	2	CA, TA, TT	806F_V042	GGACTAACAGGGAATCTATT	67.7394	v42
ST09V58	ST09V58	ST09	V58	CTT	GCT	C	T	T	G	C	T	5	M	_	5M_	green	5' M _	2	CG, TC, TT	806F_V050	GGACTAGCAGGGCATCTATT	67.7542	v50
ST09V59	ST09V59	ST09	V59	CTT	TCT	C	T	T	T	C	T	5	M	_	5M_	green	5' M _	2	CT, TC, TT	806F_V018	GGACTATCAGGGCATCTATT	67.7689	v18
ST09V60	ST09V60	ST09	V60	CTT	ACT	C	T	T	A	C	T	5	M	_	5M_	green	5' M _	2	CA, TC, TT	806F_V034	GGACTAACAGGGCATCTATT	67.7837	v34
ST09V61	ST09V61	ST09	V61	CTT	GGT	C	T	T	G	G	T	5	M	_	5M_	green	5' M _	2	CG, TG, TT	806F_V062	GGACTAGCAGGGGATCTATT	67.7984	v62
ST09V62	ST09V62	ST09	V62	CTT	TGT	C	T	T	T	G	T	5	M	_	5M_	green	5' M _	2	CT, TG, TT	806F_V030	GGACTATCAGGGGATCTATT	67.8132	v30
ST09V63	ST09V63	ST09	V63	CTT	AGT	C	T	T	A	G	T	5	M	_	5M_	green	5' M _	2	CA, TG, TT	806F_V046	GGACTAACAGGGGATCTATT	67.8279	v46
