# Supplementary material for: Quantitating primer-template interactions using deconstructed PCR
Source: PeerJ. 2024 Aug 8;12:e17787. doi: 10.7717/peerj.17787 (PMC11317036; doi:10.7717/peerj.17787)
Supplement: Supplemental Information 11 [file peerj-12-17787-s011.zip › Supplemental_Material_3/stuff/SearchTextScript.R]

################################################################################
# set Project Folder and working directory
# path to function files
# libraries needed
################################################################################
pFolder="Paper"

wd=paste0("C:/R/Projects/", pFolder)
setwd(wd)

library(stringr)

################################################################################
################################################################################
# set file path to text file to be searched
# describe patterns
# create variables to store results
################################################################################
docPath="biosample_data.txt"   #document path
tLines= readLines(docPath)   #text lines
n_Pattern="\\d+\\.\\s+(\\w+)"   #name pattern   
srs_Pattern="SRS(\\d+)"   #SRA number pattern   
################################################################################
#search document for patterns and put into a vector
# separate wanted elements
# print vector
################################################################################
################################################################################
#Names
################################################################################
pattern=n_Pattern
mText=grep(pattern,tLines,value=TRUE)   #matched text, or text lines?
mText[1]
sText=strsplit(mText," ")
sText[1]
sVector=character()
for(i in 1:length(sText)){sVector[i]=sText[[i]][2]}
sText[[1]][2]
name_vector=sVector
################################################################################
################################################################################
#SRS number
################################################################################

pattern=srs_Pattern
mText=grep(pattern,tLines,value=TRUE)   #matched text, or text lines?
mText[1]
sText=strsplit(mText," ")
sText
sText[1]
sVector=character()
for(i in 1:length(sText)){sVector[i]=sText[[i]][7]}
sText[[i]][2]
srs_vector=sVector
################################################################################
################################################################################
#SAMN number
################################################################################
pattern=srs_Pattern
mText=grep(pattern,tLines,value=TRUE)   #matched text, or text lines?
mText[1]
sText=strsplit(mText," ")
sText[1]
sVector=character()
for(i in 1:length(sText)){sVector[i]=sText[[i]][2]}
sText[[i]][2]
samn_vector= gsub(";", "", sVector)
################################################################################
df=cbind(name_vector,srs_vector,samn_vector)
write.csv(df,'biosample_data.csv',row.names=FALSE)
  
  


  
