# Supplementary material for: Quantitating primer-template interactions using deconstructed PCR
Source: PeerJ. 2024 Aug 8;12:e17787. doi: 10.7717/peerj.17787 (PMC11317036; doi:10.7717/peerj.17787)
Supplement: Supplemental Information 11 [file peerj-12-17787-s011.zip › Supplemental_Material_3/stuff/synthetic_DNA.csv]

number	primer_name	position_5	position_M	position_3	primer_sequence	primer_label	mmColor	template_name	template_label	template_sequence	mismatch_positions	mismatch_color	colors_64	original_name
0	V00	C	T	A	CTA	V0:CTA	black	ST00	ST0:CTA	CGATCTCTACGC	___	black	#000000	v1
1	V01	G	T	A	GTA	V1:GTA	blue	ST01	ST1:GTA	CTTACCAGTCGC	5__	blue	#0000A4	v55
2	V02	T	T	A	TTA	V2:TTA	blue	ST02	ST2:TTA	TGCCAGCCCTAT	5__	blue	#0000FF	v23
3	V03	A	T	A	ATA	V3:ATA	blue	ST03	ST3:ATA	ACATCGCTCGTC	5__	blue	#5DF2F9	v39
4	V04	C	A	A	CAA	V4:CAA	yellow	ST04	ST4:CAA	GAACCTTTCCCG	_M_	yellow	#E2CA18	v11
5	V05	C	C	A	CCA	V5:CCA	yellow	ST05	ST5:CCA	TGCGCTCCAACT	_M_	yellow	#FCDE04	v4
6	V06	C	G	A	CGA	V6:CGA	yellow	ST06	ST6:CGA	GACCCTAGCTTC	_M_	yellow	#FEFB79	v15
7	V07	C	T	C	CTC	V7:CTC	red	ST07	ST7:CTC	CTTAGCATGCCC	__3	red	#DD0000	v6
8	V08	C	T	G	CTG	V8:CTG	red	ST08	ST8:CTG	TCTACCGATGCC	__3	red	#FF0000	v8
9	V09	C	T	T	CTT	V9:CTT	red	ST09	ST9:CTT	CGTCCATCTACG	__3	red	#FD5FAE	v7
10	V10	G	A	A	GAA	V10:GAA	green	STother			5M_	green	#004C00	v59
11	V11	T	A	A	TAA	V11:TAA	green				5M_	green	#788F03	v27
12	V12	A	A	A	AAA	V12:AAA	green				5M_	green	#029078	v43
13	V13	G	C	A	GCA	V13:GCA	green				5M_	green	#009200	v51
14	V14	T	C	A	TCA	V14:TCA	green				5M_	green	#00FF00	v19
15	V15	A	C	A	ACA	V15:ACA	green				5M_	green	#BBFD6B	v35
16	V16	G	G	A	GGA	V16:GGA	green				5M_	green	#69FF69	v63
17	V17	T	G	A	TGA	V17:TGA	green				5M_	green	#6CFCA6	v31
18	V18	A	G	A	AGA	V18:AGA	green				5M_	green	#D1FFD1	v47
19	V19	C	A	C	CAC	V19:CAC	orange				_M3	orange	#E17101	v9
20	V20	C	C	C	CCC	V20:CCC	orange				_M3	orange	#F85B14	v2
21	V21	C	G	C	CGC	V21:CGC	orange				_M3	orange	#FE860E	v13
22	V22	C	A	G	CAG	V22:CAG	orange				_M3	orange	#E1A205	v12
23	V23	C	C	G	CCG	V23:CCG	orange				_M3	orange	#FFA500	v5
24	V24	C	G	G	CGG	V24:CGG	orange				_M3	orange	#FC8556	v16
25	V25	C	A	T	CAT	V25:CAT	orange				_M3	orange	#FFB52F	v10
26	V26	C	C	T	CCT	V26:CCT	orange				_M3	orange	#EBBC5F	v3
27	V27	C	G	T	CGT	V27:CGT	orange				_M3	orange	#FFCE75	v14
28	V28	G	T	C	GTC	V28:GTC	purple				5_3	purple	#700070	v53
29	V29	T	T	C	TTC	V29:TTC	purple				5_3	purple	#780298	v21
30	V30	A	T	C	ATC	V30:ATC	purple				5_3	purple	#9A009A	v37
31	V31	G	T	G	GTG	V31:GTG	purple				5_3	purple	#98024D	v56
32	V32	T	T	G	TTG	V32:TTG	purple				5_3	purple	#C400C4	v24
33	V33	A	T	G	ATG	V33:ATG	purple				5_3	purple	#A109FF	v40
34	V34	G	T	T	GTT	V34:GTT	purple				5_3	purple	#FF09FF	v54
35	V35	T	T	T	TTT	V35:TTT	purple				5_3	purple	#FD0BAC	v22
36	V36	A	T	T	ATT	V36:ATT	purple				5_3	purple	#FFBDFF	v38
37	V37	G	A	C	GAC	V37:GAC	brown				5M3	brown	#763B00	v57
38	V38	T	A	C	TAC	V38:TAC	brown				5M3	brown	#740202	v25
39	V39	A	A	C	AAC	V39:AAC	brown				5M3	brown	#673B01	v41
40	V40	G	C	C	GCC	V40:GCC	brown				5M3	brown	#840202	v49
41	V41	T	C	C	TCC	V41:TCC	brown				5M3	brown	#845602	v17
42	V42	A	C	C	ACC	V42:ACC	brown				5M3	brown	#970703	v33
43	V43	G	G	C	GGC	V43:GGC	brown				5M3	brown	#9C4F02	v61
44	V44	T	G	C	TGC	V44:TGC	brown				5M3	brown	#A06802	v29
45	V45	A	G	C	AGC	V45:AGC	brown				5M3	brown	#B90703	v45
46	V46	G	A	G	GAG	V46:GAG	brown				5M3	brown	#9C4F02	v60
47	V47	T	A	G	TAG	V47:TAG	brown				5M3	brown	#A10703	v28
48	V48	A	A	G	AAG	V48:AAG	brown				5M3	brown	#BC6B00	v44
49	V49	G	C	G	GCG	V49:GCG	brown				5M3	brown	#F97033	v52
50	V50	T	C	G	TCG	V50:TCG	brown				5M3	brown	#C47E00	v20
51	V51	A	C	G	ACG	V51:ACG	brown				5M3	brown	#BC5E00	v36
52	V52	G	G	G	GGG	V52:GGG	brown				5M3	brown	#FF984B	v64
53	V53	T	G	G	TGG	V53:TGG	brown				5M3	brown	#A45E00	v32
54	V54	A	G	G	AGG	V54:AGG	brown				5M3	brown	#FF9B2D	v48
55	V55	G	A	T	GAT	V55:GAT	brown				5M3	brown	#C47000	v58
56	V56	T	A	T	TAT	V56:TAT	brown				5M3	brown	#E28100	v26
57	V57	A	A	T	AAT	V57:AAT	brown				5M3	brown	#FC9B70	v42
58	V58	G	C	T	GCT	V58:GCT	brown				5M3	brown	#FBAC71	v50
59	V59	T	C	T	TCT	V59:TCT	brown				5M3	brown	#FFC46D	v18
60	V60	A	C	T	ACT	V60:ACT	brown				5M3	brown	#FDAB91	v34
61	V61	G	G	T	GGT	V61:GGT	brown				5M3	brown	#FCBF92	v62
62	V62	T	G	T	TGT	V62:TGT	brown				5M3	brown	#FEDF90	v30
63	V63	A	G	T	AGT	V63:AGT	brown				5M3	brown	#FEC6B0	v46
64	Vother	N	N	N	NNN	Vother:NNN	gray					gray	#FDE4B1	Vother
