# Supplementary material for: Quantitating primer-template interactions using deconstructed PCR
Source: PeerJ. 2024 Aug 8;12:e17787. doi: 10.7717/peerj.17787 (PMC11317036; doi:10.7717/peerj.17787)
Supplement: Supplemental Information 11 [file peerj-12-17787-s011.zip › Supplemental_Material_3/stuff/t_feature_reference.csv]

	V1	V2	V3	V4	V5	V6	V7	V8	V9	V10	V11	V12	V13	V14	V15	V16	V17	V18	V19	V20	V21	V22	V23	V24	V25	V26	V27	V28	V29	V30	V31	V32	V33	V34	V35	V36	V37	V38	V39	V40	V41	V42	V43	V44	V45	V46	V47	V48	V49
feature_counts	ST00V00	ST00V01	ST00V02	ST00V03	ST00V04	ST00V05	ST00V06	ST00V07	ST00V08	ST00V09	ST00V10	ST00V11	ST00V12	ST00V13	ST00V14	ST00V15	ST00V16	ST00V17	ST00V18	ST00V19	ST00V20	ST00V21	ST00V22	ST00V23	ST00V24	ST00V25	ST00V26	ST00V27	ST00V28	ST00V29	ST00V30	ST00V31	ST00V32	ST00V33	ST00V34	ST00V35	ST00V36	ST00V37	ST00V38	ST00V39	ST00V40	ST00V41	ST00V42	ST00V43	ST00V44	ST00V45	ST00V46	ST00V47	ST00V48
feature_name	ST00V00	ST00V01	ST00V02	ST00V03	ST00V04	ST00V05	ST00V06	ST00V07	ST00V08	ST00V09	ST00V10	ST00V11	ST00V12	ST00V13	ST00V14	ST00V15	ST00V16	ST00V17	ST00V18	ST00V19	ST00V20	ST00V21	ST00V22	ST00V23	ST00V24	ST00V25	ST00V26	ST00V27	ST00V28	ST00V29	ST00V30	ST00V31	ST00V32	ST00V33	ST00V34	ST00V35	ST00V36	ST00V37	ST00V38	ST00V39	ST00V40	ST00V41	ST00V42	ST00V43	ST00V44	ST00V45	ST00V46	ST00V47	ST00V48
template_name	ST00	ST00	ST00	ST00	ST00	ST00	ST00	ST00	ST00	ST00	ST00	ST00	ST00	ST00	ST00	ST00	ST00	ST00	ST00	ST00	ST00	ST00	ST00	ST00	ST00	ST00	ST00	ST00	ST00	ST00	ST00	ST00	ST00	ST00	ST00	ST00	ST00	ST00	ST00	ST00	ST00	ST00	ST00	ST00	ST00	ST00	ST00	ST00	ST00
primer_name	V00	V01	V02	V03	V04	V05	V06	V07	V08	V09	V10	V11	V12	V13	V14	V15	V16	V17	V18	V19	V20	V21	V22	V23	V24	V25	V26	V27	V28	V29	V30	V31	V32	V33	V34	V35	V36	V37	V38	V39	V40	V41	V42	V43	V44	V45	V46	V47	V48
template_sequence	CTA	CTA	CTA	CTA	CTA	CTA	CTA	CTA	CTA	CTA	CTA	CTA	CTA	CTA	CTA	CTA	CTA	CTA	CTA	CTA	CTA	CTA	CTA	CTA	CTA	CTA	CTA	CTA	CTA	CTA	CTA	CTA	CTA	CTA	CTA	CTA	CTA	CTA	CTA	CTA	CTA	CTA	CTA	CTA	CTA	CTA	CTA	CTA	CTA
primer_sequence	CTA	GTA	TTA	ATA	CAA	CCA	CGA	CTC	CTG	CTT	GAA	TAA	AAA	GCA	TCA	ACA	GGA	TGA	AGA	CAC	CCC	CGC	CAG	CCG	CGG	CAT	CCT	CGT	GTC	TTC	ATC	GTG	TTG	ATG	GTT	TTT	ATT	GAC	TAC	AAC	GCC	TCC	ACC	GGC	TGC	AGC	GAG	TAG	AAG
t_5	C	C	C	C	C	C	C	C	C	C	C	C	C	C	C	C	C	C	C	C	C	C	C	C	C	C	C	C	C	C	C	C	C	C	C	C	C	C	C	C	C	C	C	C	C	C	C	C	C
t_M	T	T	T	T	T	T	T	T	T	T	T	T	T	T	T	T	T	T	T	T	T	T	T	T	T	T	T	T	T	T	T	T	T	T	T	T	T	T	T	T	T	T	T	T	T	T	T	T	T
t_3	A	A	A	A	A	A	A	A	A	A	A	A	A	A	A	A	A	A	A	A	A	A	A	A	A	A	A	A	A	A	A	A	A	A	A	A	A	A	A	A	A	A	A	A	A	A	A	A	A
p_5	C	G	T	A	C	C	C	C	C	C	G	T	A	G	T	A	G	T	A	C	C	C	C	C	C	C	C	C	G	T	A	G	T	A	G	T	A	G	T	A	G	T	A	G	T	A	G	T	A
p_M	T	T	T	T	A	C	G	T	T	T	A	A	A	C	C	C	G	G	G	A	C	G	A	C	G	A	C	G	T	T	T	T	T	T	T	T	T	A	A	A	C	C	C	G	G	G	A	A	A
p_3	A	A	A	A	A	A	A	C	G	T	A	A	A	A	A	A	A	A	A	C	C	C	G	G	G	T	T	T	C	C	C	G	G	G	T	T	T	C	C	C	C	C	C	C	C	C	G	G	G
mm_5	_	5	5	5	_	_	_	_	_	_	5	5	5	5	5	5	5	5	5	_	_	_	_	_	_	_	_	_	5	5	5	5	5	5	5	5	5	5	5	5	5	5	5	5	5	5	5	5	5
mm_M	_	_	_	_	M	M	M	_	_	_	M	M	M	M	M	M	M	M	M	M	M	M	M	M	M	M	M	M	_	_	_	_	_	_	_	_	_	M	M	M	M	M	M	M	M	M	M	M	M
mm_3	_	_	_	_	_	_	_	3	3	3	_	_	_	_	_	_	_	_	_	3	3	3	3	3	3	3	3	3	3	3	3	3	3	3	3	3	3	3	3	3	3	3	3	3	3	3	3	3	3
mm_sequence	___	5__	5__	5__	_M_	_M_	_M_	__3	__3	__3	5M_	5M_	5M_	5M_	5M_	5M_	5M_	5M_	5M_	_M3	_M3	_M3	_M3	_M3	_M3	_M3	_M3	_M3	5_3	5_3	5_3	5_3	5_3	5_3	5_3	5_3	5_3	5M3	5M3	5M3	5M3	5M3	5M3	5M3	5M3	5M3	5M3	5M3	5M3
mm_color	black	blue	blue	blue	yellow	yellow	yellow	red	red	red	green	green	green	green	green	green	green	green	green	orange	orange	orange	orange	orange	orange	orange	orange	orange	purple	purple	purple	purple	purple	purple	purple	purple	purple	brown	brown	brown	brown	brown	brown	brown	brown	brown	brown	brown	brown
mm_label	_ _ _	5' _ _	5' _ _	5' _ _	_ M _	_ M _	_ M _	_ _ 3'	_ _ 3'	_ _ 3'	5' M _	5' M _	5' M _	5' M _	5' M _	5' M _	5' M _	5' M _	5' M _	_ M 3'	_ M 3'	_ M 3'	_ M 3'	_ M 3'	_ M 3'	_ M 3'	_ M 3'	_ M 3'	5' _ 3'	5' _ 3'	5' _ 3'	5' _ 3'	5' _ 3'	5' _ 3'	5' _ 3'	5' _ 3'	5' _ 3'	5' M 3'	5' M 3'	5' M 3'	5' M 3'	5' M 3'	5' M 3'	5' M 3'	5' M 3'	5' M 3'	5' M 3'	5' M 3'	5' M 3'
mm_number	0	1	1	1	1	1	1	1	1	1	2	2	2	2	2	2	2	2	2	2	2	2	2	2	2	2	2	2	2	2	2	2	2	2	2	2	2	3	3	3	3	3	3	3	3	3	3	3	3
bases	CC, TT, AA	CG, TT, AA	CT, TT, AA	CA, TT, AA	CC, TA, AA	CC, TC, AA	CC, TG, AA	CC, TT, AC	CC, TT, AG	CC, TT, AT	CG, TA, AA	CT, TA, AA	CA, TA, AA	CG, TC, AA	CT, TC, AA	CA, TC, AA	CG, TG, AA	CT, TG, AA	CA, TG, AA	CC, TA, AC	CC, TC, AC	CC, TG, AC	CC, TA, AG	CC, TC, AG	CC, TG, AG	CC, TA, AT	CC, TC, AT	CC, TG, AT	CG, TT, AC	CT, TT, AC	CA, TT, AC	CG, TT, AG	CT, TT, AG	CA, TT, AG	CG, TT, AT	CT, TT, AT	CA, TT, AT	CG, TA, AC	CT, TA, AC	CA, TA, AC	CG, TC, AC	CT, TC, AC	CA, TC, AC	CG, TG, AC	CT, TG, AC	CA, TG, AC	CG, TA, AG	CT, TA, AG	CA, TA, AG
Primer	806F_V001	806F_V055	806F_V023	806F_V039	806F_V11	806F_V004	806F_V15	806F_V006	806F_V008	806F_V007	806F_V059	806F_V027	806F_V043	806F_V051	806F_V019	806F_V035	806F_V063	806F_V031	806F_V047	806F_V09	806F_V002	806F_V13	806F_V12	806F_V005	806F_V16	806F_V10	806F_V003	806F_V14	806F_V053	806F_V021	806F_V037	806F_V056	806F_V024	806F_V040	806F_V054	806F_V022	806F_V038	806F_V057	806F_V025	806F_V041	806F_V049	806F_V017	806F_V033	806F_V061	806F_V029	806F_V045	806F_V060	806F_V028	806F_V044
Primer Seq (5'-3')	GGACTACCAGGGTATCTAAT	GGACTAGCAGGGTATCTAAT	GGACTATCAGGGTATCTAAT	GGACTAACAGGGTATCTAAT	GGACTACCAGGGAATCTAAT	GGACTACCAGGGCATCTAAT	GGACTACCAGGGGATCTAAT	GGACTACCAGGGTATCTACT	GGACTACCAGGGTATCTAGT	GGACTACCAGGGTATCTATT	GGACTAGCAGGGAATCTAAT	GGACTATCAGGGAATCTAAT	GGACTAACAGGGAATCTAAT	GGACTAGCAGGGCATCTAAT	GGACTATCAGGGCATCTAAT	GGACTAACAGGGCATCTAAT	GGACTAGCAGGGGATCTAAT	GGACTATCAGGGGATCTAAT	GGACTAACAGGGGATCTAAT	GGACTACCAGGGAATCTACT	GGACTACCAGGGCATCTACT	GGACTACCAGGGGATCTACT	GGACTACCAGGGAATCTAGT	GGACTACCAGGGCATCTAGT	GGACTACCAGGGGATCTAGT	GGACTACCAGGGAATCTATT	GGACTACCAGGGCATCTATT	GGACTACCAGGGGATCTATT	GGACTAGCAGGGTATCTACT	GGACTATCAGGGTATCTACT	GGACTAACAGGGTATCTACT	GGACTAGCAGGGTATCTAGT	GGACTATCAGGGTATCTAGT	GGACTAACAGGGTATCTAGT	GGACTAGCAGGGTATCTATT	GGACTATCAGGGTATCTATT	GGACTAACAGGGTATCTATT	GGACTAGCAGGGAATCTACT	GGACTATCAGGGAATCTACT	GGACTAACAGGGAATCTACT	GGACTAGCAGGGCATCTACT	GGACTATCAGGGCATCTACT	GGACTAACAGGGCATCTACT	GGACTAGCAGGGGATCTACT	GGACTATCAGGGGATCTACT	GGACTAACAGGGGATCTACT	GGACTAGCAGGGAATCTAGT	GGACTATCAGGGAATCTAGT	GGACTAACAGGGAATCTAGT
primer_Tm	57.40000	57.80000	55.20000	55.70000	58.00000	60.60000	59.80000	59.10000	59.10000	57.40000	58.30000	55.80000	56.20000	60.90000	58.40000	58.90000	60.10000	57.50000	58.00000	59.70000	62.30000	61.50000	59.70000	62.30000	61.50000	58.00000	60.60000	59.80000	59.40000	56.80000	57.30000	59.40000	56.80000	57.30000	57.80000	55.20000	55.70000	60.00000	57.40000	57.90000	62.60000	60.00000	60.50000	61.70000	59.20000	59.70000	60.00000	57.40000	57.90000
initial_primer_name	v1	v55	v23	v39	v11	v4	v15	v6	v8	v7	v59	v27	v43	v51	v19	v35	v63	v31	v47	v9	v2	v13	v12	v5	v16	v10	v3	v14	v53	v21	v37	v56	v24	v40	v54	v22	v38	v57	v25	v41	v49	v17	v33	v61	v29	v45	v60	v28	v44
template_recognition_sequence	CGATCTCTACGC	CGATCTCTACGC	CGATCTCTACGC	CGATCTCTACGC	CGATCTCTACGC	CGATCTCTACGC	CGATCTCTACGC	CGATCTCTACGC	CGATCTCTACGC	CGATCTCTACGC	CGATCTCTACGC	CGATCTCTACGC	CGATCTCTACGC	CGATCTCTACGC	CGATCTCTACGC	CGATCTCTACGC	CGATCTCTACGC	CGATCTCTACGC	CGATCTCTACGC	CGATCTCTACGC	CGATCTCTACGC	CGATCTCTACGC	CGATCTCTACGC	CGATCTCTACGC	CGATCTCTACGC	CGATCTCTACGC	CGATCTCTACGC	CGATCTCTACGC	CGATCTCTACGC	CGATCTCTACGC	CGATCTCTACGC	CGATCTCTACGC	CGATCTCTACGC	CGATCTCTACGC	CGATCTCTACGC	CGATCTCTACGC	CGATCTCTACGC	CGATCTCTACGC	CGATCTCTACGC	CGATCTCTACGC	CGATCTCTACGC	CGATCTCTACGC	CGATCTCTACGC	CGATCTCTACGC	CGATCTCTACGC	CGATCTCTACGC	CGATCTCTACGC	CGATCTCTACGC	CGATCTCTACGC
initial_template_name	st1	st1	st1	st1	st1	st1	st1	st1	st1	st1	st1	st1	st1	st1	st1	st1	st1	st1	st1	st1	st1	st1	st1	st1	st1	st1	st1	st1	st1	st1	st1	st1	st1	st1	st1	st1	st1	st1	st1	st1	st1	st1	st1	st1	st1	st1	st1	st1	st1
original_name	st01	st55	st23	st39	st11	st04	st15	st06	st08	st07	NA	NA	NA	NA	NA	NA	NA	NA	NA	NA	NA	NA	NA	NA	NA	NA	NA	NA	NA	NA	NA	NA	NA	NA	NA	NA	NA	NA	NA	NA	NA	NA	NA	NA	NA	NA	NA	NA	NA
new_name	ST0	ST1	ST2	ST3	ST4	ST5	ST6	ST7	ST8	ST9	NA	NA	NA	NA	NA	NA	NA	NA	NA	NA	NA	NA	NA	NA	NA	NA	NA	NA	NA	NA	NA	NA	NA	NA	NA	NA	NA	NA	NA	NA	NA	NA	NA	NA	NA	NA	NA	NA	NA
[truncated: 591 more columns]
